# Supplementary material for: Core functional nodes and sex-specific pathways in human ischaemic and dilated cardiomyopathy
Source: Nat Commun. 2020 Jun 2;11:2843. doi: 10.1038/s41467-020-16584-z (PMC7266817; doi:10.1038/s41467-020-16584-z)
Supplement: Supplementary file 3 — Supplementary Data 1 [file 41467_2020_16584_MOESM3_ESM.xlsx]

## Sheet: Sheet1
	log2FC	AveExpr	t	P.Value	adj.P.Val
SAA1	-3.32038	0.21518	-8.52109	1.08458e-10	2.8351e-07
TF	1.15895	4.77559	7.36875	3.83566e-09	4.52975e-06
VWF	1.47077	-0.381078	7.2769	5.19864e-09	4.52975e-06
FBLN5	1.45278	1.76956	6.90758	1.77421e-08	1.15945e-05
EFEMP1	1.77969	0.133903	6.26032	2.05777e-07	0.00010758
SERPINA4	1.35144	-0.732167	6.11787	3.59116e-07	0.000156455
MFAP4	1.65004	3.03672	5.99333	4.46515e-07	0.000166741
COL6A2	1.13699	5.65451	5.7996	7.20844e-07	0.000235536
CYLC1	1.00583	1.45898	5.75256	8.43384e-07	0.000244956
SERPIND1	1.18897	0.505846	5.59752	1.41391e-06	0.000356534
HSPG2	0.498708	4.26069	5.57969	1.50033e-06	0.000356534
ALB	0.864393	10.2886	5.41426	2.59903e-06	0.000527762
OGN	1.99065	4.05676	5.4113	2.62468e-06	0.000527762
APOA4	1.5679	0.377296	5.25498	4.40215e-06	0.000821944
COL6A1	1.11001	4.75791	5.10244	7.27485e-06	0.00126738
PLXDC2	0.784992	-1.51873	5.08288	7.75747e-06	0.00126738
CALD1	0.92613	1.54101	5.01247	9.77152e-06	0.00150251
TGFBI	1.1507	3.26426	4.95354	1.18481e-05	0.00172061
TNXB	0.95602	1.42462	4.93337	1.26545e-05	0.00174099
PRR12	3.00828	2.29858	5.06763	1.52413e-05	0.00187767
PRELP	1.75473	3.10574	4.88919	1.46147e-05	0.00187767
FBLN1	0.830508	1.09682	4.86518	1.58029e-05	0.00187767
KLHL41	-0.716863	0.587231	-4.76152	2.21229e-05	0.00240965
PFKM	-0.442946	4.63443	-4.75808	2.2371e-05	0.00240965
KNG1	0.875732	2.01979	4.7485	2.30747e-05	0.00240965
LUM	1.39726	5.31761	4.73643	2.39934e-05	0.00240965
HRG	0.9591	1.83596	4.72509	2.48892e-05	0.00240965
ACTN4	0.57481	2.22007	4.68202	2.86018e-05	0.00267018
ERLEC1	0.320561	-2.79107	4.64833	3.18799e-05	0.00287359
BAG3	-0.551582	0.75981	-4.61505	3.54812e-05	0.0030916
APEH	-0.371592	0.388019	-4.54813	4.39717e-05	0.00370781
MYH10	1.0084	1.3504	4.51473	4.89256e-05	0.00399661
IGLC7	1.01109	6.11211	4.49532	5.2052e-05	0.00404581
TPT1	-0.387674	1.16757	-4.51069	5.57189e-05	0.00404581
CP	0.896856	1.72856	4.48282	5.41684e-05	0.00404581
COL18A1	0.83172	1.019	4.4756	5.54298e-05	0.00404581
A1BG	0.872088	1.38642	4.43518	6.30361e-05	0.00445341
EML5	1.24577	-0.196018	4.45319	6.6636e-05	0.00455457
TTR	0.995306	2.87636	4.39741	7.10613e-05	0.00455457
BGN	1.5771	4.25807	4.3974	7.10632e-05	0.00455457
ESYT1	0.339554	-0.671684	4.39549	7.14956e-05	0.00455457
SERPINC1	0.620124	1.09752	4.38381	7.41899e-05	0.00455457
PALMD	-0.506812	1.2059	-4.37409	7.65085e-05	0.00455457
ABI3BP	1.36624	0.422871	4.37344	7.66645e-05	0.00455457
NUCKS1	0.562412	1.38948	4.35682	8.08016e-05	0.00459783
MYL6	0.676418	3.22729	4.35483	8.13106e-05	0.00459783
TMSB4X	0.584968	4.11411	4.34437	8.4042e-05	0.00459783
SERPINF1	1.13299	0.514402	4.34062	8.79459e-05	0.00459783
IGHG1	0.961127	6.9315	4.32765	8.85973e-05	0.00459783
COL3A1	1.07231	3.03832	4.32661	8.88868e-05	0.00459783
DCN	1.25738	3.27155	4.32371	8.97051e-05	0.00459783
TAGLN2	0.510288	1.95723	4.30106	9.63378e-05	0.00484283
DPYSL3	0.426974	2.47699	4.28581	0.000101075	0.00498509
H1FX	0.682217	-0.0530656	4.27149	0.000105728	0.00511799
A2M	0.884842	1.59194	4.24829	0.000113711	0.00540437
POPDC2	-1.13503	0.0846593	-4.23479	0.000118623	0.00553717
SEPTIN8	0.495602	-1.43795	4.22566	0.000125904	0.00567434
SERPINF2	0.754612	0.838563	4.21788	0.000125073	0.00567434
SOD3	0.864402	0.683237	4.19282	0.000135262	0.00591221
ANXA4	0.485861	-0.667811	4.19064	0.000136187	0.00591221
GOT1	-0.476408	6.09565	-4.17511	0.000142946	0.00591221
HSPA1B	-0.464763	4.75646	-4.17323	0.000143787	0.00591221
CSRP1	0.881931	0.779063	4.16179	0.000149005	0.00591221
SEPT7	0.372323	1.854	4.15886	0.000150369	0.00591221
FBLN2	0.93202	0.856077	4.15721	0.000151143	0.00591221
ECM1	0.858229	-2.25434	4.18763	0.000161848	0.00604388
PDLIM7	1.01522	0.033622	4.15183	0.000153696	0.00591221
MYH14	0.618618	0.858703	4.14997	0.000154588	0.00591221
AKR1C1	0.803349	0.605049	4.1478	0.000155638	0.00591221
ZGRF1	0.803702	2.37242	4.14692	0.000156061	0.00591221
IGLL5	1.01606	5.478	4.12922	0.00016489	0.00607072
CFH	0.82361	1.08836	4.05741	0.000205955	0.00747732
MRC2	0.610031	-1.63096	4.0705	0.000215634	0.00761712
TAGLN	1.24845	2.76143	4.04611	0.000213262	0.00761712
RBP4	1.25832	0.797022	4.0308	0.000223566	0.00779201
COL1A2	1.25379	5.55662	3.96977	0.000269662	0.00924141
ATP1A3	-0.42885	3.28723	-3.96669	0.000272222	0.00924141
MRE11	0.729784	-3.5188	4.02461	0.000315131	0.0104272
CRYAB	-0.400681	8.1915	-3.94864	0.00028767	0.00964064
AK1	-0.339902	6.00833	-3.89971	0.000333973	0.0109126
AFM	1.01888	-0.196676	3.89852	0.000343426	0.0110464
X37500	0.373253	0.827751	3.88758	0.000346522	0.0110464
MAP2K1	-0.268194	-0.0131063	-3.88086	0.00035367	0.0111145
LASP1	0.363552	2.21852	3.87763	0.000357162	0.0111145
QARS	0.669813	0.121631	3.87008	0.000374221	0.0115084
POSTN	2.38543	0.294497	3.90068	0.00041724	0.0123939
CSDC2	-0.451022	0.0446168	-3.90399	0.000400008	0.0120186
HPX	0.722593	3.62164	3.8458	0.000393342	0.0119558
ANXA1	0.530607	1.89653	3.80724	0.000441932	0.0129799
SUMF2	0.701038	-2.94285	3.84069	0.000495432	0.0138895
SEPT5	0.518	-1.83181	3.78769	0.00046873	0.013614
TOM1L2	0.594312	-1.64143	3.82368	0.000537076	0.0147781
EIF1B	-0.231475	1.44969	-3.78282	0.000475647	0.0136631
PLS3	0.458802	0.276755	3.7709	0.000493	0.0138895
ARPC4	0.301928	1.66483	3.76656	0.00049947	0.0138895
C8A	1.16826	-2.04647	3.79394	0.00062498	0.016337
SH3BGRL	0.844711	0.666139	3.73054	0.000608904	0.0162416
CFI	0.814777	-1.1073	3.71511	0.000582654	0.0158291
CES2	-0.61091	0.368293	-3.7124	0.000587386	0.0158291
APOE	0.870726	-0.586454	3.69594	0.000616928	0.0162894
ARPC3	0.333125	-0.196171	3.64123	0.000725788	0.0187777
ANKRD2	-1.08265	1.24276	-3.63625	0.000736562	0.0187777
APOA1	0.58011	5.36414	3.63472	0.000739901	0.0187777
LMOD1	0.902257	-2.49096	3.65621	0.000813541	0.0199196
COL14A1	1.67716	-0.415131	3.63567	0.000820701	0.0199196
PTMS	0.858756	0.511553	3.64738	0.000834143	0.0200041
LTBP2	1.29147	-0.418382	3.61232	0.000805846	0.0199196
LDHB	-0.346473	7.41274	-3.60843	0.000799658	0.0199196
PCMT1	-0.253403	1.86506	-3.59867	0.000822998	0.0199196
VCAN	1.29253	0.689962	3.601	0.000849686	0.0201649
LMCD1	-1.01995	-0.307466	-3.61273	0.000897455	0.020624
C4A	1.03099	-0.0946723	3.59299	0.000906903	0.020624
RAB18	-0.250733	0.756757	-3.58521	0.000856276	0.0201649
COL5A2	0.784793	-0.645409	3.58001	0.00088584	0.020624
SELENOW	-0.436363	0.890391	-3.5655	0.000907329	0.020624
CPNE3	-0.269789	1.41915	-3.54877	0.000952932	0.0214738
CPB2	0.853378	-1.38153	3.55113	0.000982182	0.0217091
C6	0.60909	-1.18751	3.54529	0.000962696	0.0215084
HSP90AB2P	-0.292899	2.13975	-3.53632	0.000988287	0.0217091
F9	-0.590836	-0.180636	-3.52981	0.00100728	0.021942
SRL	-0.517219	4.25515	-3.52088	0.0010339	0.0223097
ATP1B1	-0.428121	2.83128	-3.51808	0.00104237	0.0223097
CAND1	0.272177	-0.700042	3.51566	0.00104977	0.0223097
FSCN1	0.554608	-0.162642	3.51586	0.00108762	0.0228231
PGP	-0.350015	0.741808	-3.50833	0.00109139	0.0228231
SRM	0.485896	-1.28645	3.51059	0.00112551	0.0233499
BCAT2	-0.39972	1.48205	-3.48503	0.00114768	0.0236223
GPT	-0.654306	1.04986	-3.47788	0.00117177	0.0239297
MFGE8	0.705143	1.11829	3.4685	0.00120408	0.0243989
CYB5R3	0.259466	4.2369	3.4483	0.00127662	0.0256698
JUP	-0.33338	3.27637	-3.44261	0.00129779	0.0258964
C1QC	0.922308	0.630045	3.44263	0.00136651	0.0267762
PGAM1	-0.339971	4.70648	-3.43235	0.00133682	0.0264732
GALT	-0.386792	-1.41986	-3.42319	0.00137261	0.0267762
COL1A1	1.18472	2.56162	3.41731	0.00139607	0.0270321
GSN	0.277673	4.21911	3.41407	0.00140913	0.0270844
TMEM205	-0.237549	0.965206	-3.39848	0.00147379	0.0281203
ENO3	-0.418225	4.24836	-3.38082	0.00155039	0.029363
ITGB1	-0.438466	0.209938	-3.37836	0.00156138	0.029363
IDH2	-0.473664	7.52836	-3.37281	0.00158639	0.0296202
CORO1C	0.505057	-0.784914	3.36841	0.00160651	0.0297831
CTTN	0.321961	0.0665263	3.3584	0.00165315	0.0304319
XIRP1	-0.804527	2.78272	-3.34697	0.00170799	0.0312216
EMILIN1	0.769486	0.417661	3.31121	0.001891	0.0343269
TRNT1	1.12131	-3.04775	3.30774	0.00193774	0.0349328
AGTPBP1	0.333931	-1.36213	3.3005	0.00207335	0.0361315
CA4	-0.789442	0.228748	-3.29042	0.00200577	0.0359115
PPP2R2A	-0.247888	-0.0423758	-3.28622	0.00202978	0.0360205
ASPN	1.51737	1.24734	3.27249	0.00227847	0.0381789
ACSL1	-0.499135	3.75582	-3.28454	0.00203942	0.0360205
S100A6	0.589767	3.8971	3.28054	0.00206265	0.0361315
C3	0.689311	3.41631	3.26954	0.00212773	0.0368337
DNAJA1	-0.521375	-1.28227	-3.26063	0.00224479	0.0378574
NDUFAF2	-0.367906	-1.1393	-3.27872	0.00246762	0.0403147
S100A11	0.390096	1.02829	3.26116	0.00217863	0.0370374
PGM1	-0.243116	4.05394	-3.26066	0.0021817	0.0370374
MYH11	0.898706	0.612588	3.26061	0.002182	0.0370374
KANK2	0.281266	-0.587499	3.23451	0.00234821	0.039097
LRG1	-1.00855	1.26691	-3.23199	0.00236489	0.0391254
LAP3	0.235238	0.947075	3.22735	0.00239592	0.0393894
ABLIM1	-0.301228	2.71107	-3.20875	0.00252405	0.0409806
PABPC4	-0.18696	1.18502	-3.20396	0.00255811	0.0411478
FBN1	0.492634	5.35472	3.20086	0.00258035	0.0411478
C2	0.870407	-1.70623	3.20016	0.00258538	0.0411478
ATP2A2	-0.38587	5.76832	-3.19851	0.00259732	0.0411478
TXNDC5	0.443834	0.307493	3.19129	0.00265023	0.0411569
KYAT3	0.525807	-2.90879	3.18715	0.00279198	0.042403
PGAM2	-0.560575	2.63469	-3.1904	0.00265677	0.0411569
FKBP9	0.292648	-0.21196	3.19031	0.00265747	0.0411569
DDAH2	0.313177	1.19004	3.18985	0.00266087	0.0411569
NUBPL	-0.422078	0.10352	-3.183	0.00271221	0.0417042
AKAP12	0.583778	-1.72851	3.18071	0.00272958	0.0417258
EZR	-0.275937	1.76917	-3.16863	0.00282288	0.042403
HPRT1	0.256039	0.122002	3.16713	0.00283468	0.042403
TLN1	0.264321	1.4699	3.16583	0.00284492	0.042403
TUBB	0.39089	3.95189	3.16456	0.00285498	0.042403
HNRNPC	0.276628	2.27567	3.15641	0.00292031	0.0431282
PDK4	-1.46779	-1.5702	-3.14652	0.00307879	0.0446715
FABP3	-0.32308	7.96773	-3.14237	0.0030362	0.0443979
ZNF251	-0.382503	0.18493	-3.14189	0.00304025	0.0443979
SLC16A1	-0.349871	-0.171786	-3.13566	0.00309317	0.0446715
SLC1A3	-0.570658	-2.11621	-3.12323	0.0033717	0.0479001
MFAP2	0.620293	0.0141587	3.12287	0.0032436	0.0463321
MRPL38	-0.642252	-2.07917	-3.11932	0.00323597	0.0463321
LAMP1	0.446883	-0.942987	3.10978	0.00340459	0.0481059
DSP	-0.337963	3.5923	-3.07444	0.003661	0.0514508
XIRP2	-0.86925	-0.306073	-3.06923	0.00371354	0.0519101
NME3	0.30287	-1.05001	3.06812	0.00381325	0.0530203
ATP5PO	-0.349216	5.47137	-3.03504	0.00407677	0.0563845
CNN3	0.499914	-0.522483	3.0321	0.00410956	0.0564804
KLKB1	-1.19082	0.420812	-3.02569	0.00432826	0.0583199
HIST1H1C	0.37718	-0.474713	3.03055	0.00412691	0.0564804
CMYA5	-0.30903	-0.893247	-3.02601	0.00437893	0.0587002
DUS2	-0.624899	1.48463	-3.01909	0.00425749	0.0579639
GATM	0.749795	-0.917668	3.00462	0.00489787	0.0632741
GNAO1	0.247268	-0.334875	3.0171	0.00428056	0.0579761
MAP1S	0.380957	-2.37011	2.99424	0.00482609	0.0632741
TIMM17B	-0.424218	-0.693224	-2.99535	0.00487632	0.0632741
ABCD3	0.45654	-1.66938	2.9948	0.00454701	0.0605814
ATIC	-0.236025	0.542885	-2.99329	0.00456562	0.0605814
MATN2	0.616811	-0.870634	2.95308	0.00559804	0.068823
C4B	0.763193	1.78371	2.97169	0.00483965	0.0632741
APOC3	0.580118	1.37129	2.95925	0.00516746	0.0653751
EIF5	-0.271088	0.0679136	-2.96718	0.00489876	0.0632741
TNNC1	-0.377512	5.40687	-2.96604	0.00491379	0.0632741
S100A9	-0.681513	0.737565	-2.9525	0.0050958	0.0652962
HIBADH	-0.367468	2.9311	-2.95024	0.00512692	0.0653745
AHNAK	0.207853	3.278	2.94661	0.00517699	0.0653751
EIF4A1	-0.184862	2.32949	-2.94124	0.00525206	0.0660042
MAP1A	0.64059	-1.22289	2.92214	0.00606266	0.0710663
MYH9	0.390861	2.62516	2.93303	0.00536883	0.0671489
PTGFRN	0.481585	-1.03838	2.92254	0.00569437	0.069233
CTNNA2	-0.627774	0.549113	-2.92982	0.005415	0.0674039
HK1	0.224305	4.77339	2.92633	0.0054658	0.0677137
LARS	-0.190822	-0.654322	-2.91671	0.005608	0.068823
SURF1	-0.347783	-0.0112497	-2.91389	0.00565033	0.0690186
BCO2	-1.15742	-1.67031	-2.91241	0.00591347	0.0702628
GNB4	0.441192	-2.2878	2.90539	0.00616691	0.0716458
MRPL19	-0.667072	-1.81131	-2.90786	0.00574194	0.069342
ACSS2	-0.255873	-1.08464	-2.90648	0.00576299	0.069342
SERPINA6	0.656338	-0.535124	2.90287	0.00599696	0.0707665
CLTA	0.482226	-0.0105241	2.90518	0.00578292	0.069342
NAPA	-0.166295	0.540267	-2.90069	0.0058525	0.0698558
OLFML1	0.944817	-0.65552	2.86901	0.00714004	0.0763906
GC	0.544924	2.99322	2.8907	0.00601001	0.0707665
COPS4	-0.30508	-0.220813	-2.88805	0.00637411	0.0727594
NUMA1	0.280706	-2.89564	2.87288	0.0067075	0.0749291
NAXE	-0.215357	2.33932	-2.88142	0.00615975	0.0716458
IGKC	0.754484	5.80465	2.87844	0.00620866	0.0718116
ELOC	-0.258273	0.164458	-2.87474	0.00626979	0.0720434
ANXA5	0.302005	4.34543	2.87389	0.00628381	0.0720434
TPM2	0.520695	2.12253	2.85986	0.00652125	0.0738051
EIF4G2	-0.207657	-0.663435	-2.85981	0.00652218	0.0738051
VWA1	0.417935	-0.439755	2.85362	0.00669023	0.0749291
ARHGEF15	-0.461737	0.699298	-2.85111	0.00667354	0.0749291
CAV3	-0.904425	-1.17693	-2.84638	0.00695154	0.0757351
MYH3	-0.327179	9.03813	-2.83952	0.00688045	0.0757351
CTNNA1	-0.348129	1.34496	-2.8387	0.00689525	0.0757351
ACSS1	-0.504726	2.31974	-2.83816	0.00690507	0.0757351
CCDC58	-0.298531	-0.143107	-2.83643	0.00693656	0.0757351
TNNI3	-0.322112	7.97845	-2.8355	0.00695349	0.0757351
PAFAH1B2	0.528913	0.857548	2.8279	0.00709377	0.0763906
PHGDH	0.539232	-1.59515	2.82772	0.00709712	0.0763906
ECHS1	-0.360341	4.39418	-2.8258	0.00713294	0.0763906
ACLY	0.470965	-0.360411	2.82134	0.00741853	0.0781936
EEF2	-0.340801	3.35326	-2.82337	0.00717847	0.0763906
COL8A1	0.500767	-0.450241	2.8217	0.00721001	0.0763906
DCXR	-0.313433	3.07313	-2.82127	0.00721824	0.0763906
C6orf203	-0.26534	0.123508	-2.80916	0.0074508	0.0782184
PRKG1	0.29986	-1.21059	2.80146	0.00788673	0.0805309
COX17	-0.379526	2.05026	-2.80378	0.00755631	0.0789438
HDGFRP3	0.303299	-0.0548019	2.80434	0.00761049	0.0789438
GPI	-0.232138	4.33474	-2.80141	0.00760317	0.0789438
CAPZA1	0.288508	0.421899	2.79541	0.00772317	0.0797522
HDGF	0.382441	0.521428	2.79411	0.00774945	0.0797522
PPIB	0.31702	0.81277	2.79233	0.00778557	0.0798097
SCRN1	0.406799	-0.913663	2.76938	0.00883359	0.0857818
FBL	0.318024	-1.55481	2.77	0.00881992	0.0857818
TMX2	-0.218794	-0.960773	-2.78231	0.00799146	0.0808643
NRAP	-0.721651	1.89753	-2.78159	0.00800637	0.0808643
PRDX6	-0.276582	5.45507	-2.78131	0.00801218	0.0808643
HDHD3	-0.333158	-0.376827	-2.78088	0.00815995	0.0820389
ARPC2	0.260169	0.515962	2.77173	0.00821429	0.0822688
FKBP3	-0.202478	0.443768	-2.76858	0.00828164	0.0826268
PLG	0.477725	-0.700621	2.76287	0.00840531	0.082931
HP1BP3	0.309554	0.574699	2.76237	0.00841625	0.082931
HINT1	-0.264567	0.792329	-2.76209	0.00842224	0.082931
MDH1	-0.275493	6.51128	-2.76132	0.00843904	0.082931
AHSG	0.463327	0.353918	2.75174	0.00865111	0.0846967
SARS2	0.899843	-0.193693	2.75235	0.0088604	0.0857818
SCAMP3	-0.319048	-0.0262209	-2.72689	0.010303	0.0951666
UCHL1	0.634934	0.600677	2.71922	0.0095595	0.0908674
UQCC2	-0.284847	0.540237	-2.72566	0.00925337	0.0892557
SGCE	0.458572	-0.721544	2.72164	0.00934949	0.0898514
KRT10	-0.877128	-0.290713	-2.70611	0.0108398	0.0967071
HSPA6	-0.217171	7.12066	-2.71649	0.00947426	0.0904999
IQGAP1	0.278984	0.306868	2.716	0.00948622	0.0904999
ATP1A2	-0.412969	0.375124	-2.70835	0.0096742	0.0916245
NDUFAF6	-0.32749	-1.0688	-2.70364	0.00979183	0.0924037
FABP4	0.53144	1.87329	2.69971	0.00989092	0.0930031
STOML2	-0.383852	1.22554	-2.69781	0.00993916	0.0931218
PEX11B	-0.300532	-3.05899	-2.68441	0.0107166	0.0960381
NDRG4	-0.366705	0.277987	-2.6933	0.0100544	0.0938651
MRPL11	-0.405824	-1.08881	-2.68068	0.01063	0.0960381
TMX3	-0.241316	-0.403357	-2.68947	0.0101535	0.0944529
TTN	-0.329312	5.13725	-2.68562	0.0102537	0.0950468
PPP1R14A	0.518666	-3.6554	2.67789	0.0105362	0.0960381
CRYL1	0.2197	-0.422406	2.6752	0.0106085	0.0960381
UBE2D1	-0.261537	0.0515624	-2.67847	0.0104425	0.0960381
TGFB1I1	0.760818	-1.88607	2.67078	0.0107281	0.0960381
SLC25A3	-0.296597	5.80293	-2.67385	0.0105664	0.0960381
ATP5F1C	-0.380078	5.72029	-2.67012	0.010667	0.0960381
AGRN	0.307715	-0.743022	2.66886	0.0107014	0.0960381
FMOD	1.51037	-0.178884	2.63052	0.0123654	0.10372
S100A8	-0.730096	0.50342	-2.65878	0.0109792	0.0976069
HDGFL2	0.286111	-1.36569	2.63787	0.012378	0.10372
TUBA1B	0.303829	5.85886	2.65469	0.0110939	0.0976069
DERL1	-0.228955	-0.627392	-2.65421	0.0111074	0.0976069
AZGP1	0.468401	1.47838	2.65339	0.0111304	0.0976069
CKMT2	-0.381081	6.33818	-2.65149	0.0111843	0.0976069
NAPRT	-0.381936	-1.00985	-2.65187	0.0112544	0.0976069
NFIC	0.284009	-0.230383	2.6491	0.0112522	0.0976069
ARHGAP1	0.349742	1.3903	2.64851	0.011269	0.0976069
ITIH1	0.45542	0.427686	2.64824	0.0112767	0.0976069
UQCRC2	-0.30357	5.78933	-2.64629	0.0113325	0.0977663
ISLR2	-0.579023	0.089269	-2.60985	0.0133877	0.10902
PGLYRP2	0.587282	-1.34319	2.577	0.0147992	0.114792
LDB3	-0.551507	4.96649	-2.63524	0.011654	0.100209
RAB21	-0.245381	0.15171	-2.63354	0.0117042	0.100311
MYO1B	0.417531	-1.79254	2.59526	0.0140135	0.112366
FUNDC2	-0.290969	2.8561	-2.62995	0.0118108	0.100893
ACTG1	0.338095	-0.262587	2.62176	0.0120572	0.102663
CCDC22	0.312376	-2.40124	2.60353	0.0134602	0.10927
HBA1	1.089	8.04316	2.61819	0.0121662	0.103255
ADD1	0.263789	-0.124795	2.5919	0.0137179	0.110675
RYR2	-0.28204	1.7713	-2.61142	0.0123754	0.10372
PARK7	-0.153188	5.16042	-2.61128	0.0123798	0.10372
TCAP	-0.531017	3.99258	-2.60898	0.0124513	0.103986
SND1	0.211988	-0.633238	2.60724	0.0125061	0.104111
AKT1	0.33871	-2.11615	2.58964	0.0142041	0.112461
RRAS2	-0.269597	2.16936	-2.60412	0.0126043	0.104318
HAGH	-0.203098	1.00294	-2.60392	0.0126108	0.104318
SLC25A20	-0.336132	3.22492	-2.59584	0.0128691	0.106119
CYC1	-0.295103	5.65553	-2.59341	0.0129477	0.106432
SYPL1	-0.242347	0.266068	-2.59101	0.0130256	0.106737
CLPB	-0.339379	-1.31608	-2.5771	0.0136695	0.110626
BLVRA	-0.157939	0.892609	-2.58364	0.0132681	0.108384
CA1	0.935454	3.0368	2.56134	0.014118	0.112461
ANXA2	0.301632	4.78451	2.56269	0.0139799	0.112366
CCT2	-0.180085	0.958977	-2.5601	0.0140703	0.112461
CLU	0.533618	2.10968	2.55682	0.0141855	0.112461
MMAB	-0.493751	-0.379035	-2.55527	0.0142405	0.112461
MYADM	0.332574	-0.132838	2.54092	0.0150509	0.114806
PSME1	-0.20463	1.86551	-2.55373	0.0142949	0.112551
NFS1	-0.225656	0.365939	-2.55191	0.0143598	0.112722
RBMX	0.224132	0.586279	2.54812	0.0144955	0.113447
PRDX5	-0.257343	5.266	-2.54347	0.0146636	0.114414
RPS27A	-0.225152	7.21215	-2.54229	0.0147067	0.114414
HSP90AA1	-0.238422	5.20114	-2.5378	0.0148711	0.114806
UQCRC1	-0.267566	6.05561	-2.5351	0.0149708	0.114806
MYOM1	-0.28297	5.59504	-2.53457	0.0149903	0.114806
MYOM3	-0.304727	4.23297	-2.53296	0.0150503	0.114806
EEA1	0.283991	-1.96993	2.5267	0.0154793	0.11581
SELENBP1	-0.504794	2.41197	-2.53258	0.0150644	0.114806
AFG1L	0.249014	-0.486626	2.52892	0.0152011	0.115511
CDH2	-0.262815	3.34775	-2.52392	0.0153901	0.11581
BASP1	0.386236	-2.03345	2.51484	0.0160424	0.116163
HAX1	-0.236821	-0.972085	-2.52307	0.0154224	0.11581
USP9X	-0.217333	-1.14213	-2.52195	0.0154652	0.11581
DBN1	0.47256	-2.72484	2.51487	0.0158336	0.11581
CROCC	-0.262771	3.19401	-2.52038	0.0155251	0.11581
UQCC1	-0.302192	-0.894054	-2.52014	0.0155345	0.11581
S100A10	0.347025	2.80357	2.5186	0.0155937	0.11581
GGT5	0.687538	-1.72684	2.51523	0.0158198	0.11581
RPS6	-0.196408	1.57177	-2.52102	0.015802	0.11581
MXRA7	0.409971	0.508057	2.51191	0.0159493	0.11581
AMBP	0.556508	0.334759	2.51433	0.0157586	0.11581
TKT	0.320661	0.998335	2.51215	0.0158434	0.11581
NHLRC2	-0.279744	0.752798	-2.51186	0.0158547	0.11581
ALDH5A1	-0.335473	1.56417	-2.50953	0.0159458	0.11581
CKM	-0.425864	8.76799	-2.50948	0.0159478	0.11581
DPYSL2	0.216742	3.04632	2.5052	0.0161165	0.116377
NLRX1	-0.21522	-0.0575962	-2.50372	0.016175	0.116478
DAD1	-0.376281	0.0523383	-2.49577	0.0169194	0.121384
AGO2	0.327975	-2.10591	2.49111	0.0169957	0.121384
PCOLCE	1.46237	-1.24896	2.4067	0.0218747	0.140838
TBC1D1	0.577221	-3.95138	2.45083	0.0194088	0.132813
MCCC1	-0.325185	2.1951	-2.48456	0.0169533	0.121384
C1QB	0.705534	-0.506013	2.41711	0.0215408	0.139934
TIMMDC1	-0.325291	-1.30356	-2.47989	0.0171482	0.12214
CBR1	0.262512	0.725701	2.47665	0.0172844	0.122635
LRRC20	-0.212421	-0.805412	-2.47601	0.0173115	0.122635
PDIA3	0.184114	3.49109	2.47449	0.0173758	0.122686
ADD3	0.280798	-0.831992	2.47362	0.0174126	0.122686
LBP	-0.812698	-0.192586	-2.47032	0.0175535	0.123346
SULT1A1	0.293885	-0.53228	2.46521	0.0178752	0.124602
ATP5H	-0.304	6.12055	-2.46703	0.0176946	0.124005
UBA6	0.412333	-2.46809	2.45367	0.0188525	0.129345
SUCLA2	-0.291929	4.50127	-2.46543	0.0177637	0.124156
HBB	1.05653	8.41068	2.45909	0.0180401	0.125417
YWHAB	0.173078	1.90409	2.45257	0.0183285	0.127084
THEM6	-0.31618	-1.23329	-2.41977	0.0210453	0.139625
IMPA1	-0.168248	1.80695	-2.44688	0.0185831	0.128509
ARHGEF1	0.337871	-4.56493	2.39568	0.0222596	0.141573
PITHD1	-0.332784	-0.234597	-2.44202	0.0188038	0.129345
SIRT2	-0.282721	-1.83982	-2.44109	0.0188461	0.129345
MARCKS	0.478759	-0.955677	2.43044	0.0195551	0.133117
GIMAP8	-0.351864	-2.6053	-2.39242	0.0228025	0.14267
EPDR1	-0.532919	1.15396	-2.42691	0.0195038	0.133115
LPP	0.243281	0.686193	2.42153	0.0197588	0.134154
PTCD3	-0.667943	-1.27408	-2.41448	0.0200972	0.135925
RAB5C	0.253524	-0.0811447	2.41393	0.0201235	0.135925
PRDX4	0.246897	-0.305315	2.40731	0.020447	0.137754
TMOD1	-0.243714	2.79791	-2.40387	0.0206168	0.138199
HIST1H4A	0.225672	7.32096	2.40382	0.0206188	0.138199
TPPP3	0.567578	-1.04051	2.3238	0.0264629	0.154063
NUCB2	0.302744	-1.21264	2.39999	0.0208094	0.138806
ISOC1	-0.285402	2.15826	-2.39987	0.0208155	0.138806
PDLIM5	-0.359172	4.67233	-2.39749	0.0209347	0.139245
SULT1A4	0.621945	-1.64793	2.36355	0.0243625	0.148176
AGL	-0.26899	2.61075	-2.39345	0.0211386	0.139889
UNC45B	-0.313091	1.69545	-2.39089	0.0212684	0.139934
ACADVL	-0.321476	5.39853	-2.38926	0.0213517	0.139934
SEC63	-0.353983	-2.96778	-2.36836	0.0232187	0.144165
TSPAN9	0.23811	-0.209251	2.38634	0.0215014	0.139934
MYL3	-0.256715	8.7676	-2.38558	0.0215406	0.139934
UQCR10	-0.440419	4.60877	-2.38512	0.0215639	0.139934
CAP2	-0.220097	1.81108	-2.38467	0.0215876	0.139934
RPS3A	-0.187205	1.45773	-2.38409	0.0216173	0.139934
ITIH4	0.530266	0.914735	2.38314	0.0216666	0.139934
DLST	-0.238984	5.43115	-2.38287	0.0216806	0.139934
ALDH3A2	0.33657	0.416659	2.37746	0.0220748	0.141084
ETF1	-0.292271	-0.599585	-2.36873	0.0225376	0.14196
CUL5	-0.190688	-1.26095	-2.37679	0.0219977	0.141084
VPS36	-0.19948	-1.69913	-2.37334	0.0224102	0.141639
ADSSL1	-0.306838	-0.00752816	-2.37546	0.0220676	0.141084
ANP32E	0.19916	-0.835641	2.36644	0.0238183	0.146842
DLAT	-0.204766	5.14789	-2.3729	0.0222026	0.141555
SMYD1	-0.251071	2.35132	-2.36957	0.0223797	0.141639
ECHDC2	-0.663839	-0.528624	-2.36858	0.0224325	0.141639
HADH	-0.284284	5.87261	-2.36315	0.0227242	0.14267
PKP2	-0.260393	3.7415	-2.36149	0.0228142	0.14267
FLNA	-0.398493	4.50987	-2.35538	0.0231479	0.144165
OAT	0.56341	-2.05973	2.35445	0.0231992	0.144165
ITPR2	-0.566931	-1.5905	-2.34344	0.0239288	0.147176
SNRPE	0.238976	1.15683	2.34805	0.0235538	0.145662
CCT5	-0.17432	1.09852	-2.34774	0.0235712	0.145662
ZYX	0.245482	-0.0561868	2.33727	0.0242797	0.148176
MYOM2	-0.312273	5.17197	-2.33966	0.0240266	0.147431
FKBP4	-0.253864	-0.926881	-2.32315	0.0252247	0.151233
UBR4	-0.289354	-1.94256	-2.33435	0.0243301	0.148176
HSPB1	-0.264145	6.9578	-2.33322	0.0243953	0.148176
NPEPPS	-0.144429	1.80333	-2.33259	0.0244314	0.148176
TRAP1	-0.248472	2.05594	-2.32928	0.0246232	0.148973
LMNA	0.216572	4.73315	2.32835	0.0246769	0.148973
PTBP1	0.268136	-0.683656	2.32654	0.0247828	0.149191
EHD3	0.374059	0.787167	2.32578	0.0248271	0.149191
FARS2	0.185669	-1.65924	2.3026	0.0277681	0.157565
SLC9A3R2	-0.400554	-0.61049	-2.31775	0.0253012	0.151344
PEBP1	-0.198327	4.89747	-2.3157	0.0254237	0.15173
CAVIN3	0.349745	1.04885	2.31127	0.0256896	0.152967
AASS	-0.406706	-0.0997856	-2.30961	0.02579	0.152974
LYPLA1	-0.19221	1.71674	-2.30845	0.0258605	0.152974
GLRX3	-0.248076	-0.489912	-2.30823	0.0258734	0.152974
EIF4G1	-0.178532	-0.581548	-2.30704	0.025946	0.152974
GPD1L	-0.331789	3.92623	-2.30605	0.0260063	0.152974
THBS4	0.742526	2.17079	2.30513	0.0260627	0.152974
ADA	0.316401	-2.56057	2.30451	0.0261004	0.152974
SORBS2	0.367015	-0.889833	2.30253	0.0262218	0.153342
RPS27	-0.252197	0.465937	-2.30215	0.0263664	0.153843
TMEM189	-0.154285	2.96897	-2.2964	0.0266011	0.15451
OPLAH	-0.244356	-0.379293	-2.29478	0.0267025	0.15451
ACTB	-0.193076	11.9277	-2.29454	0.0267171	0.15451
RAB12	-0.261801	0.066044	-2.29248	0.0268464	0.154915
RPL36AL	0.15993	0.274812	2.28242	0.0276078	0.157226
DECR1	-0.324625	6.31439	-2.28841	0.0271028	0.155938
NEBL	-0.257696	3.69458	-2.28777	0.0271431	0.155938
IGHG4	0.627746	2.5615	2.28272	0.0275884	0.157226
HMGCL	-0.394251	0.513449	-2.28548	0.0272888	0.156432
PPP1R14C	0.245298	-2.60841	2.23611	0.0322469	0.171328
NDUFAB1	-0.365397	3.49876	-2.28059	0.0276022	0.157226
STAB1	0.367917	-2.15561	2.23067	0.032865	0.173905
TMED10	-0.290625	-0.144666	-2.27771	0.0277879	0.157565
SNRPA1	0.321584	-1.89794	2.27753	0.0279231	0.157648
SMC3	1.03271	1.281	2.20404	0.0348597	0.178673
OMA1	-0.320753	-0.016066	-2.27572	0.0279171	0.157648
EIF5A	-0.108624	3.44186	-2.27263	0.0281184	0.158409
NDUFA5	-0.31864	3.9441	-2.27153	0.0281904	0.158473
HEBP1	-0.128795	0.341976	-2.26947	0.0283258	0.158564
MYBPC3	-0.26505	6.78792	-2.26944	0.028328	0.158564
TPP1	-0.207944	1.26375	-2.26851	0.0283891	0.158566
MDH2	-0.249293	6.34058	-2.26442	0.02866	0.159738
ATP5ME	-0.295367	5.17862	-2.2632	0.0287414	0.159851
KATNB1	-0.509034	2.00129	-2.26087	0.0288976	0.160167
NIF3L1	-0.59114	0.290967	-2.26052	0.0289207	0.160167
C1R	1.08233	-3.45423	2.20678	0.034421	0.177469
FN1	0.597302	1.49683	2.25403	0.0293593	0.162252
LMNB2	0.201754	1.4825	2.25088	0.0295741	0.163094
IGFALS	0.561932	-1.47767	2.16238	0.0377388	0.184921
NDUFS8	-0.289747	4.68265	-2.24758	0.0298008	0.163999
ACBD3	0.227713	-1.59194	2.24473	0.0299975	0.164083
MYO1C	0.167411	2.05393	2.24457	0.0300087	0.164083
IGHG3	0.594143	0.838991	2.24403	0.030046	0.164083
CHCHD1	-0.311019	0.383064	-2.24344	0.0300871	0.164083
HSDL2	-0.317705	3.82513	-2.24282	0.03013	0.164083
SLC25A4	-0.218896	9.30014	-2.23999	0.0303277	0.164816
UBE2D3	-0.113164	1.10331	-2.23719	0.0305239	0.165538
DNM1	-0.254804	0.76548	-2.23402	0.0307477	0.166407
LETM1	-0.241296	1.28746	-2.23303	0.0308182	0.166444
BCS1L	-0.285939	0.503795	-2.22763	0.0312038	0.167501
NDUFB11	-0.329804	3.99752	-2.22671	0.0312694	0.167501
FHIT	-0.353543	-0.95911	-2.20557	0.0339051	0.175849
RPIA	-0.253196	-0.726672	-2.22637	0.0312939	0.167501
CYCS	-0.240866	6.55765	-2.22621	0.0313057	0.167501
SNX6	0.148227	-0.977172	2.22581	0.0313343	0.167501
DNPH1	-0.317919	-0.0778487	-2.22287	0.0316771	0.168987
GPX3	0.276207	2.40754	2.21517	0.0321095	0.170945
GUCY1A1	0.537849	-3.54872	2.16605	0.0370289	0.183356
GLO1	-0.193457	2.49186	-2.20879	0.0325824	0.172759
DDX1	-0.196952	-0.107711	-2.20351	0.0329784	0.173946
NRP1	0.27756	-2.14749	2.20308	0.0330107	0.173946
NIPSNAP3B	-0.423935	1.72468	-2.20152	0.0331284	0.173946
MYH7	-0.234572	10.747	-2.20131	0.0331441	0.173946
VTN	0.463129	3.76401	2.2005	0.0332055	0.173946
HSP90B1	0.212064	3.74422	2.19913	0.0333102	0.174146
SP100	0.257414	-1.89779	2.1617	0.0377956	0.184921
ATP5F1A	-0.233611	8.85101	-2.19774	0.0334157	0.174348
C5	0.494565	-0.0290631	2.1937	0.0337251	0.175612
PHYHIP	-0.23888	1.00993	-2.19257	0.0338121	0.175715
MAVS	-0.20887	-0.944615	-2.19181	0.0340046	0.176016
HIST1H1E	0.188629	4.91435	2.18486	0.0344108	0.177469
UBA52	-0.22543	-0.686052	-2.17426	0.0353853	0.179956
NCKAP1	1.32903	-2.56351	2.18319	0.0346763	0.178433
PSMA7	-0.11673	1.9517	-2.1794	0.0348404	0.178673
SLC32A1	-0.315484	3.77203	-2.17655	0.0350673	0.179386
UQCRQ	-0.271747	5.0901	-2.17474	0.0352109	0.179768
NDUFA3	-0.279991	2.80094	-2.17313	0.0353399	0.179956
ATP5F1D	-0.294753	5.49831	-2.17009	0.0355846	0.180618
TMEM143	-0.358641	-0.0478605	-2.16847	0.0357152	0.180929
MAGED2	0.277286	-1.41713	2.15403	0.037183	0.183389
RTCB	-0.135886	1.00738	-2.16567	0.0359421	0.18133
CAT	0.272404	1.07497	2.16472	0.0360199	0.18133
ITIH2	0.369294	1.63127	2.16428	0.036056	0.18133
ALDOC	-0.308069	3.73574	-2.16327	0.0361384	0.18133
GLOD4	0.231554	-0.169583	2.16323	0.0361411	0.18133
AP1M1	-2.89984	1.8892	-2.1581	0.0365628	0.183094
MYL2	-0.224228	9.99715	-2.15718	0.0366391	0.183125
ACSF2	-0.350485	-1.77164	-2.12501	0.0401668	0.190902
TIMM21	-0.248891	0.857025	-2.15572	0.0367603	0.183299
PDHX	-0.223536	3.25411	-2.15507	0.036814	0.183299
MAP2K3	-0.38424	-3.15394	-2.11044	0.0425103	0.197025
CAST	-0.174384	1.9327	-2.15313	0.0369755	0.183356
SMC1A	-0.457429	1.25494	-2.1524	0.037036	0.183356
MPI	-0.244964	0.623978	-2.15075	0.0371746	0.183389
DOCK5	-0.445273	-2.2243	-2.1156	0.0420383	0.19553
TXNRD2	-0.291039	1.17421	-2.14625	0.0375534	0.184716
CAP1	0.250414	-0.660457	2.14578	0.0375932	0.184716
COLGALT1	0.782352	-1.63505	2.0543	0.0479637	0.212119
SLC27A6	-0.445559	0.470805	-2.14359	0.037918	0.184921
SFXN1	-0.157253	1.98959	-2.14197	0.0379166	0.184921
PDHB	-0.233655	5.65107	-2.13985	0.0380979	0.185423
BANF1	-0.856277	-0.362986	-2.13874	0.0381934	0.185423
UQCRFS1	-0.25745	5.64747	-2.13827	0.0382337	0.185423
NDUFB10	-0.303706	4.56371	-2.13532	0.0384877	0.186309
NDUFV2	-0.356386	2.18064	-2.13425	0.0385797	0.186409
TMEM120A	0.232342	-0.389883	2.11365	0.0408479	0.192737
SLIRP	-0.344239	1.46269	-2.12866	0.0390671	0.188195
NUDT16	-0.1853	-1.00433	-2.12755	0.0391643	0.188195
SPG7	-0.290482	-0.281355	-2.12754	0.0391653	0.188195
TSFM	0.240255	0.365704	2.12644	0.0392614	0.188303
SEPT9	0.140825	-0.379799	2.12564	0.0393319	0.188303
EGFLAM	0.339957	-2.42204	2.12107	0.0405184	0.192224
CSE1L	-0.229287	-0.470053	-2.12237	0.0396206	0.189339
LACTB	-0.270056	0.468144	-2.11815	0.0399963	0.190785
VWA8	-0.289782	-0.4293	-2.11638	0.0401549	0.190902
COL12A1	0.891389	-0.592675	2.01189	0.0522364	0.219006
ALDH1A2	0.397846	-1.75713	2.05987	0.0476509	0.211636
S100A4	0.310674	1.98485	2.11043	0.0406913	0.192436
EMILIN2	-0.759727	-0.762466	-2.05599	0.0475518	0.211636
H1F0	0.257177	2.42806	2.11022	0.0407104	0.192436
MRPL48	-0.324561	-1.55656	-2.10656	0.0418348	0.19516
HECTD4	-0.303177	3.4694	-2.10709	0.0409959	0.193087
SUCLG1	-0.240093	2.73942	-2.10526	0.0411631	0.193526
ACTR10	-0.25967	-1.28529	-2.07806	0.044718	0.204002
UBLCP1	0.624809	-3.25145	2.05818	0.0466893	0.208909
CCT8	-0.154442	1.49908	-2.10068	0.0415846	0.195157
PPA2	-0.195141	0.985789	-2.0992	0.0417216	0.19516
NDUFS3	-0.256812	4.83513	-2.09868	0.04177	0.19516
FARSB	-0.165833	0.246995	-2.09746	0.0418839	0.19516
APOC1	0.491313	-0.207435	2.08602	0.0432576	0.198378
MAP4	0.248916	2.854	2.09391	0.0422155	0.196006
SPATA5L1	-0.557218	-0.924255	-2.08911	0.0426667	0.1974
DCPS	0.194335	-1.11235	2.08269	0.0434231	0.19844
DBNL	0.268411	-0.0967012	2.08754	0.042816	0.19774
ARHGEF6	-0.26923	-0.363887	-2.08478	0.043078	0.198335
GTPBP4	0.323178	-1.19037	2.08421	0.043133	0.198335
NES	0.497344	1.94175	2.08379	0.0431724	0.198335
KPNA4	-0.813838	-2.21273	-2.08207	0.0433375	0.198396
BOLA2	-0.397544	-0.289981	-2.02591	0.0504754	0.217011
GMPPB	0.438487	-2.37917	2.02434	0.0502213	0.216274
NDUFB7	-0.316541	0.0140585	-2.06772	0.04488	0.204384
HNRNPA3	0.397344	0.908875	2.06543	0.0449589	0.204387
TPI1	-0.133516	5.27171	-2.06079	0.0454206	0.206128
ERO1A	0.353065	-3.51023	2.05956	0.0455434	0.206326
ACAA2	-0.303203	5.62945	-2.05774	0.0457258	0.206649
COL4A2	0.198706	3.94842	2.05728	0.0457728	0.206649
APOBEC2	-0.229478	3.44491	-2.05623	0.045878	0.206767
CHD4	0.274075	-4.36476	2.02839	0.0495923	0.214815
ERLIN2	0.174942	-0.478521	2.04972	0.0466865	0.208909
WDR91	-0.265503	0.510507	-2.05329	0.0461749	0.207592
MCCC2	-0.261004	2.47258	-2.05285	0.0462198	0.207592
TES	-0.351014	-0.863858	-2.03795	0.0480591	0.212119
SERPINB6	-0.228671	0.958547	-2.04762	0.0467528	0.208909
NNMT	0.497355	-2.75351	2.02681	0.0492363	0.214489
COX6B1	-0.280786	5.97534	-2.03951	0.0475899	0.211636
HIGD1C	-0.316138	0.167245	-2.03858	0.0476868	0.211636
MYH8	-0.311082	-0.323155	-2.02623	0.0496391	0.214815
MTPN	0.501483	-0.178589	2.03587	0.0481203	0.212119
UQCRB	-0.264119	5.3345	-2.03521	0.0480399	0.212119
GOLT1B	-0.287863	-3.71636	-2.03149	0.0484312	0.21313
CANX	0.164313	3.20546	2.03056	0.0485293	0.2132
ATP12A	-0.335492	0.46303	-2.00916	0.0513207	0.218514
MB	-0.276341	8.40677	-2.0298	0.0486102	0.2132
TUBB2A	0.458846	0.134986	2.02278	0.0495103	0.214815
RTCA	-0.290052	-1.31642	-2.02563	0.0490533	0.214489
TPSB2	0.568453	0.667098	2.02009	0.0498004	0.214815
ATP5F1B	-0.229074	8.56545	-2.02484	0.0491377	0.214489
TPM4	-1.25354	5.23117	-2.0232	0.0493136	0.214489
MPC1	-0.318797	4.67001	-2.02319	0.0493144	0.214489
TFAM	-0.225316	1.58391	-2.01904	0.049762	0.214815
RILPL1	0.243338	-2.71626	2.00809	0.0511114	0.218514
KDSR	0.212412	-1.0373	1.99693	0.0528652	0.219697
PALLD	-0.208571	1.40913	-2.00931	0.0508239	0.21815
VPS29	0.162336	-0.0439948	2.00809	0.0509583	0.218369
ETFA	-0.234159	5.36865	-2.00415	0.0513955	0.218514
RAB1B	-0.449798	-0.32045	-2.00362	0.0514545	0.218514
RPS27L	-0.234622	0.922468	-2.00356	0.0514604	0.218514
COPS2	-0.186711	-0.113543	-2.00326	0.0514938	0.218514
HSP90AB1	-0.165359	4.34605	-2.00087	0.0517607	0.219006
CLIC1	0.202043	1.93464	1.99752	0.0521371	0.219006
COL4A1	0.336841	2.268	1.99748	0.052142	0.219006
NDUFB5	-0.265823	2.553	-1.99731	0.0521604	0.219006
CASQ2	-0.201605	6.02519	-1.99682	0.0522164	0.219006
PEF1	0.125436	-0.730557	1.99574	0.0523385	0.219006
MYDGF	0.207601	-0.645721	1.99572	0.0523402	0.219006
COQ7	-0.204319	0.949241	-1.99505	0.0524155	0.219006
TIMM44	-0.217553	0.585654	-1.99477	0.0524475	0.219006
CA2	0.459642	1.25718	1.993	0.0526488	0.219496
SRP54	-0.382921	-1.74224	-1.94064	0.0604164	0.238161
PHB2	-0.233773	4.05261	-1.99214	0.0527466	0.219554
FAHD1	-0.295079	-0.0662885	-1.98126	0.0541514	0.223974
PITPNB	0.230681	-1.46423	1.98129	0.0544811	0.224627
AFG3L2	-0.196231	2.78913	-1.98396	0.0536835	0.222533
GSTK1	-0.203373	1.84149	-1.98367	0.0537177	0.222533
NDUFA10	-0.319945	3.53065	-1.97782	0.0543972	0.224627
FAM129B	0.272026	-1.51864	1.97452	0.0547835	0.225518
X38961	0.302435	-1.03767	1.96223	0.0564014	0.227948
IGHG2	0.555745	4.88912	1.97172	0.0551143	0.226387
STT3A	-0.226093	-0.34561	-1.97126	0.0551678	0.226387
TPM3	0.469558	2.11851	1.96787	0.0555702	0.227681
TMEM65	-0.247746	1.8583	-1.96454	0.0559684	0.227948
HSPB8	-0.288299	3.47752	-1.96382	0.0560544	0.227948
LMNB1	0.311176	-1.80472	1.96371	0.0560676	0.227948
NDUFA11	-0.262639	3.4483	-1.96345	0.0560988	0.227948
PRDX3	-0.173522	6.12083	-1.96235	0.056231	0.227948
KPNA3	-0.218224	-0.513681	-1.96204	0.0562676	0.227948
PDHA1	-0.212962	4.9168	-1.9619	0.056285	0.227948
CD81	0.204095	0.16233	1.95065	0.0578098	0.232463
TMEM43	0.231938	0.241742	1.96078	0.0564202	0.227948
APMAP	0.135313	0.536989	1.95799	0.0567575	0.228957
SPON1	0.539497	-1.69333	1.8748	0.0685448	0.255749
AP2A2	0.281765	-0.662967	1.92965	0.0607845	0.23851
CIRBP	0.163747	0.848431	1.94888	0.05787	0.232463
COX4I1	-0.297253	5.96885	-1.94869	0.0578934	0.232463
FABP5	-0.346815	1.93816	-1.94784	0.0579983	0.232527
SLFN5	0.227385	-3.21008	1.93675	0.0597069	0.237285
DYNC1I2	0.170866	-0.188553	1.9383	0.0595123	0.237142
ACTN1	0.30577	0.760429	1.94359	0.0585253	0.234281
USMG5	0.317398	4.09882	1.94177	0.0587516	0.234827
COPB2	0.392617	-2.02662	1.94	0.0589733	0.235353
SLC25A1	-0.207706	-0.944472	-1.92639	0.0608594	0.23851
TIGAR	-1.46798	-0.628893	-1.89519	0.0661446	0.251677
TOR1B	-0.384692	3.60128	-1.934	0.0597297	0.237285
CCAR2	0.175798	-2.20189	1.89151	0.0664281	0.251777
LAMTOR1	-0.621488	-0.718409	-1.93179	0.0600095	0.238035
DNAJB1	-0.411914	-1.62187	-1.8829	0.0685846	0.255749
DCTN1	-0.135424	-0.239285	-1.92979	0.0602643	0.238161
ITGA7	-0.156225	1.80278	-1.92899	0.0603668	0.238161
GPNMB	-0.380703	2.74793	-1.92859	0.0604176	0.238161
TPM1	0.279596	3.80064	1.92797	0.0604969	0.238161
SUPV3L1	-0.237664	-1.05253	-1.92141	0.0615016	0.240083
ALDH1L1	-0.677561	-1.9816	-1.92684	0.0606416	0.238372
ENOPH1	0.113257	-0.488282	1.9229	0.0611492	0.239287
LMAN2	0.265591	-0.13226	1.91991	0.0615361	0.240083
RPRD1B	0.423448	-3.71812	1.8898	0.0666631	0.251817
EIF3I	-0.130128	-1.40237	-1.91873	0.0616904	0.240326
C11orf68	-0.390003	-0.563137	-1.91595	0.0622128	0.242
RACK1	-0.0925454	1.52885	-1.91304	0.0624346	0.242502
TPP2	0.126561	-1.69815	1.90468	0.0637034	0.245968
ACP1	-0.179654	1.88456	-1.9104	0.0627824	0.243491
COQ10B	-0.346958	-0.785843	-1.90814	0.0630823	0.244292
SPTBN1	-0.0976004	3.057	-1.90398	0.0636363	0.245968
TIMM23B	-0.157228	0.00394472	-1.85334	0.0720693	0.262746
HINT2	-0.260086	1.23382	-1.89743	0.0645167	0.248528
SORD	-0.483317	-0.14676	-1.88496	0.0665561	0.251777
MAP1B	0.31454	-0.475787	1.89714	0.0645564	0.248528
ETFB	-0.209316	6.04093	-1.89537	0.0647961	0.249084
EIF5B	-0.339837	-0.740553	-1.88807	0.0659565	0.251327
PRKAR2A	-0.148394	2.14934	-1.8942	0.0649542	0.249325
PDCD5	-0.120238	0.206005	-1.89271	0.0651584	0.249742
RPL23A	0.270108	1.2113	1.89196	0.0652597	0.249764
METTL2B	-0.255629	4.15007	-1.89041	0.0654724	0.250212
GYG1	-0.223593	1.73417	-1.88825	0.0657688	0.250978
YES1	0.646564	-2.44346	1.88043	0.067015	0.252417
COX5B	-0.276276	7.10109	-1.88407	0.0663459	0.251777
HDHD2	-0.254006	0.487755	-1.88307	0.0664847	0.251777
GMPS	0.364079	-1.72429	1.86334	0.0696071	0.257359
PSMB7	-0.173554	0.269297	-1.88086	0.0667913	0.251937
RMND1	-0.314074	-2.4647	-1.8661	0.0692119	0.256663
TFB1M	0.603669	-1.66557	1.84071	0.0744333	0.267025
MYOZ2	-0.223988	5.67308	-1.87803	0.0671867	0.252699
YTHDC2	-0.392455	4.90451	-1.87643	0.0674118	0.253182
RABGGTB	-0.270002	-2.69729	-1.87499	0.0676139	0.253577
COMMD4	0.10223	-1.55959	1.87216	0.0680135	0.254636
TROVE2	0.128358	-0.329099	1.87161	0.0680913	0.254636
RRAGB	-0.148	-0.912131	-1.86426	0.0691393	0.256663
JPH2	-0.20842	0.789928	-1.86376	0.0692106	0.256663
TMSB10	0.272336	1.69233	1.86368	0.0692223	0.256663
USE1	-0.183915	-1.63924	-1.85633	0.0708035	0.259216
PSME2	-0.144296	0.513035	-1.86183	0.0694886	0.257285
PFDN1	-0.790763	-1.52656	-1.82151	0.0764319	0.270255
CRK	0.176139	-0.260529	1.86085	0.0699665	0.258323
CCDC127	-0.180615	-1.16058	-1.83047	0.0744753	0.267025
TMEM126B	-0.284256	-0.110468	-1.8273	0.0762187	0.270255
FAM213A	-0.154423	0.379282	-1.85539	0.0704213	0.259216
CPEB4	-0.430336	-2.85815	-1.85559	0.0707305	0.259216
COL15A1	0.20309	2.16196	1.85376	0.0706591	0.259216
LONP1	-0.14992	2.15131	-1.85318	0.0707449	0.259216
RHOT1	-0.360918	-0.383933	-1.85295	0.0707788	0.259216
HNRNPU	0.158936	-0.0272072	1.84966	0.0712604	0.260524
FH	-0.201924	4.36477	-1.84788	0.071524	0.261123
MIEN1	-0.213295	0.0455793	-1.82076	0.0769898	0.271228
SUMO2	0.272771	-3.45471	1.77705	0.0848108	0.284058
CLYBL	-0.443	-0.731317	-1.79284	0.0814309	0.278162
NDUFV1	-0.306237	4.74451	-1.84281	0.0722751	0.26313
ACAD11	0.261772	-2.70074	1.79047	0.0825882	0.281042
SNX9	0.170851	-0.829087	1.82301	0.075803	0.26959
L2HGDH	-0.232515	-0.187814	-1.83884	0.0728688	0.264922
HBD	0.593647	3.81347	1.81904	0.0762332	0.270255
LAMA5	0.218319	0.572241	1.83755	0.0730623	0.264922
MRPL9	-0.499645	-1.32317	-1.83757	0.0734005	0.264922
PSMB6	-0.179024	1.22247	-1.837	0.073145	0.264922
SRSF7	0.151826	0.613389	1.83601	0.0732955	0.264922
NDUFB4	-0.321449	3.55061	-1.83546	0.0733777	0.264922
NUDT5	0.251848	-1.8146	1.8348	0.0734768	0.264922
LRCH4	-0.233262	1.03451	-1.83338	0.0736919	0.265331
TIPRL	0.205859	-0.10751	1.78483	0.0829871	0.281042
MYO18B	-0.331671	-2.83585	-1.78058	0.083001	0.281042
CMC1	-0.408118	1.66196	-1.8279	0.0745256	0.267025
ACTN2	-0.234519	7.0434	-1.82731	0.0746172	0.267025
HHATL	-0.292575	0.514395	-1.82694	0.0746729	0.267025
RARS	-0.1237	-0.168484	-1.82518	0.0749426	0.267623
EIF1	-0.301716	0.741024	-1.82303	0.075274	0.26844
PPFIBP1	0.228398	-0.967516	1.81511	0.0766708	0.270469
ACTR3	0.186042	0.225143	1.8201	0.0757266	0.26959
MT	-0.337161	6.31118	-1.8164	0.0763028	0.270255
NDRG1	0.328487	-0.928756	1.802	0.0789211	0.274807
MTX1	-0.129785	-0.121227	-1.81509	0.0765068	0.270255
YWHAQ	0.188962	0.918711	1.80998	0.0773088	0.271823
CKB	-0.295482	5.96247	-1.80962	0.0773666	0.271823
ART3	-0.425222	-1.42469	-1.80662	0.0780092	0.273713
CPT1A	0.310393	-0.904758	1.73855	0.0911937	0.292206
SOD1	-0.13994	4.96606	-1.80365	0.0783136	0.274412
ATG4A	-0.246132	-4.25901	-1.80188	0.0785958	0.274807
FGFR2	-0.171117	7.83343	-1.80065	0.0787932	0.274807
GOLGB1	-0.322726	0.741566	-1.79374	0.0806334	0.277336
TUBB4B	0.150686	5.76211	1.79981	0.0789273	0.274807
SIAE	-0.351272	-0.540392	-1.79966	0.0789519	0.274807
C9	0.467785	1.68945	1.79727	0.0793368	0.27578
MAPKAPK3	-0.222818	-0.778121	-1.77792	0.0828547	0.281042
ARHGAP17	-0.240539	-1.63443	-1.75513	0.0877715	0.286447
PGRMC1	0.302053	0.0580979	1.78935	0.0807902	0.277427
PTER	-0.370982	-1.21452	-1.79609	0.0796957	0.275836
HIST1H2BK	0.180251	6.70006	1.7957	0.079589	0.275836
NARS	0.144951	-0.330901	1.79499	0.079704	0.275836
NDUFA13	-0.320799	3.58287	-1.79438	0.0798026	0.275836
CAPRIN1	-0.24276	-1.27672	-1.7939	0.0798806	0.275836
OPTN	-0.293073	-1.11868	-1.79281	0.0800581	0.276084
NSF	0.16855	-0.71148	1.7912	0.0803191	0.276619
AKAP2	-0.282594	-1.27462	-1.75132	0.087775	0.286447
IDH1	-0.166631	0.806111	-1.78764	0.0809007	0.277427
CAPZB	-0.196922	2.40278	-1.78717	0.0809782	0.277427
NDUFA2	-0.373161	3.69128	-1.78443	0.0814292	0.278162
BPGM	0.221051	-0.511722	1.75828	0.0863709	0.285284
GRPEL1	-0.252501	0.731833	-1.78393	0.081512	0.278162
TMPO	-0.192745	-0.335276	-1.76996	0.0840118	0.283364
NCSTN	-0.239916	-1.47765	-1.74179	0.0896601	0.290064
DDAH1	0.271116	-1.11575	1.77335	0.0834415	0.282168
RPL3	0.324344	-0.328681	1.77691	0.0826764	0.281042
WARS	-0.19667	1.15412	-1.77678	0.0826985	0.281042
AFDN	-1.02457	-2.69583	-1.7662	0.0850146	0.284058
GRAMD4	-0.215426	3.59201	-1.77126	0.0836237	0.282419
WFS1	-0.262789	-0.0136096	-1.7682	0.0841397	0.283429
APOOL	-0.154702	2.63632	-1.76516	0.0846568	0.284058
NDUFA8	-0.306578	2.21549	-1.76354	0.0849334	0.284058
TNNT2	-0.208702	0.941803	-1.76284	0.0850518	0.284058
COX7A2L	-0.280725	0.528739	-1.7624	0.0851272	0.284058
ECI1	-0.225496	3.69436	-1.76236	0.0851348	0.284058
RPS28	-0.108015	2.50398	-1.762	0.0851956	0.284058
DDX20	-0.256729	2.26372	-1.76062	0.0854319	0.28428
CDC42	-0.212145	0.0789073	-1.75963	0.0856026	0.28428
ACTR1A	-0.178442	1.79088	-1.75939	0.0856432	0.28428
PDE1C	-0.201568	-0.746632	-1.75908	0.0856973	0.28428
H2AFY	0.183861	2.22573	1.75631	0.0861737	0.285284
EIF4A2	-0.135744	0.691952	-1.75496	0.0864078	0.285284
HSPA2	0.657715	0.438025	1.75479	0.0864365	0.285284
COL5A3	0.210648	1.95639	1.71309	0.0946592	0.298479
TARS	-0.191318	-0.667435	-1.75412	0.0865526	0.285307
PSMD9	-0.303393	0.680342	-1.75325	0.0868747	0.285648
SNX3	0.113567	0.760207	1.75292	0.0867626	0.285639
EHD1	0.152123	1.62457	1.75107	0.0870844	0.285978
ARHGDIB	0.253451	0.267611	1.74854	0.087525	0.286447
ATP5F1	-0.266647	4.56882	-1.74821	0.0875841	0.286447
PHB	-0.17439	3.75562	-1.74746	0.0877153	0.286447
ESD	-0.399087	2.69247	-1.74608	0.0879574	0.286679
PRDX2	-0.150628	5.81352	-1.74546	0.0880655	0.286679
PRMT5	0.598978	-0.768254	1.68199	0.101018	0.308844
UBQLN1	0.488715	0.591652	1.74445	0.0882434	0.286901
FAM136A	-0.183743	-0.293156	-1.73605	0.090086	0.290722
STRAP	-0.117157	-0.804452	-1.73533	0.0900356	0.290722
RRBP1	0.313341	-1.808	1.73354	0.0903552	0.290873
FUS	0.107232	1.0865	1.74017	0.0890004	0.288765
PDLIM1	-0.226898	1.70205	-1.73996	0.0890378	0.288765
PPP3CA	0.167258	-0.781625	1.70777	0.0960831	0.301759
DIAPH1	1.45559	-1.22166	1.72504	0.0918923	0.293292
ARPC5	0.3597	-0.491492	1.69638	0.0980161	0.304274
APOL1	-0.211344	4.13332	-1.73714	0.0895393	0.290032
CISD2	0.321382	-0.239464	1.73341	0.0902085	0.290758
RTN3	0.235185	0.787231	1.73097	0.0906459	0.29145
VAT1	0.280767	1.21403	1.72833	0.091123	0.292206
AIMP1	-0.125917	-0.806696	-1.72782	0.0912166	0.292206
SPR	-0.248808	1.31103	-1.72679	0.0914022	0.292442
MSI2	-0.360022	0.0177988	-1.72467	0.0917874	0.293292
ARL2	0.331553	-1.8381	1.67432	0.103011	0.312379
ATP1A1	-0.222231	0.319571	-1.72304	0.0922568	0.294097
YARS	-0.15859	-1.17475	-1.71892	0.09284	0.295595
MFN1	0.315982	-0.715325	1.71779	0.0930479	0.295897
MANF	0.199201	-1.10302	1.70514	0.0957564	0.301212
WBP2	-0.224209	-0.335461	-1.71609	0.0933613	0.296533
PRCP	0.316501	-2.55048	1.70155	0.0968226	0.302744
COA4	-0.164297	-0.649013	-1.67541	0.101677	0.309735
HIST1H2BJ	0.176833	5.02068	1.71327	0.0938836	0.297641
ATP5MG	-0.305334	4.87903	-1.71263	0.094003	0.297641
GOT2	-0.180648	6.68375	-1.71237	0.0940518	0.297641
CRYM	-0.26417	4.24275	-1.71086	0.0943321	0.29812
FXN	-0.242418	-0.0059159	-1.71033	0.0944312	0.29812
COQ8A	-0.237897	2.10417	-1.70345	0.095721	0.301212
PXN	-0.148191	-2.3587	-1.70112	0.0961612	0.301759
REEP5	-0.17964	0.724244	-1.69185	0.0981024	0.304274
CD59	-0.150334	2.00445	-1.69879	0.0966022	0.30271
FAHD2A	-0.21382	0.656073	-1.6983	0.0966957	0.30271
UGP2	-0.128931	3.68283	-1.69621	0.0970942	0.303151
DPP9	-0.245388	-1.97152	-1.63899	0.109953	0.322301
PNPT1	-0.171887	0.625451	-1.69574	0.0971846	0.303151
PGD	-0.130767	0.836277	-1.69331	0.0976483	0.304234
PDIA4	0.23283	-0.345068	1.69112	0.0980686	0.304274
SLC25A12	-0.155401	4.41072	-1.69077	0.0981373	0.304274
TOLLIP	-0.213377	0.0523465	-1.63144	0.111308	0.324191
CKAP4	0.182588	-0.970802	1.6893	0.0984193	0.304274
FHL2	-0.451108	4.78878	-1.68907	0.098465	0.304274
GON7	-0.159677	-1.31804	-1.68847	0.0985799	0.304274
TXNDC12	0.152774	-0.452487	1.68841	0.0985922	0.304274
PSMB1	-0.113414	2.0334	-1.68714	0.0988382	0.304577
IPO5	-0.153604	0.43858	-1.6867	0.0989233	0.304577
VILL	0.279058	0.0693485	1.63761	0.110492	0.323348
MLEC	0.171072	-0.998429	1.68555	0.0991466	0.304905
PTGES2	-0.163566	1.57006	-1.68347	0.0995498	0.305785
ANP32A	0.130531	1.09764	1.68011	0.100208	0.307444
ERP44	0.489457	-1.22158	1.66462	0.103826	0.313005
ACTR1B	-0.159399	0.921753	-1.67884	0.100455	0.307842
NCL	0.165072	1.28003	1.67693	0.100831	0.308633
EFHD2	0.164598	-0.939936	1.67533	0.101147	0.308876
ACO2	-0.18609	6.93591	-1.67299	0.101609	0.309735
RAB2A	-0.174458	1.12429	-1.6716	0.101886	0.309735
ATP5J	-0.261344	3.59832	-1.67151	0.101902	0.309735
FRY	-1.37177	0.268146	-1.66666	0.10287	0.312313
TECRL	-0.246009	-0.474295	-1.66424	0.103356	0.312807
ITGA9	-0.260344	1.52912	-1.66406	0.103391	0.312807
SDHB	-0.227138	4.79937	-1.66253	0.1037	0.313005
U2AF2	0.252654	-0.43406	1.66222	0.103761	0.313005
MRPS36	-0.17912	1.96114	-1.66136	0.103936	0.313005
MCAM	0.17829	0.612191	1.65698	0.104996	0.31547
RPSA	-0.0912614	1.8718	-1.6564	0.104941	0.31547
MRPL47	-0.305067	-1.28812	-1.65459	0.105308	0.315877
CACYBP	-0.211134	-0.487205	-1.6534	0.105551	0.315877
POLDIP2	0.173979	-0.422441	1.63877	0.109127	0.321598
ZADH2	-0.164618	0.587548	-1.65295	0.105645	0.315877
TLN2	0.0968034	1.1652	1.65286	0.105662	0.315877
TRIM28	0.212646	-0.440974	1.6525	0.105735	0.315877
COPS8	-0.270484	0.60637	-1.6506	0.106126	0.316682
PDGFRB	0.237167	-3.33512	1.6291	0.110973	0.324115
SPCS1	-0.277919	-0.057248	-1.61871	0.113199	0.328063
CILP	0.487477	0.989754	1.64661	0.106948	0.318455
NME1	-0.216753	-0.133722	-1.64653	0.106964	0.318455
GNL1	1.24981	-3.33459	1.59215	0.120123	0.338363
SMPX	-0.25124	0.742323	-1.64509	0.107261	0.318976
PPP2R5A	-0.357514	-1.93493	-1.64387	0.107515	0.319369
PREP	0.14745	-0.839136	1.64229	0.107844	0.319981
OGDH	-0.149053	4.74387	-1.6417	0.107966	0.319982
DHX15	-0.14856	-1.65938	-1.58435	0.121651	0.340025
hCG_2039566	0.179101	7.81935	1.63965	0.108393	0.320799
FAM162A	-0.158709	2.33893	-1.6392	0.108488	0.320799
RPS13	-0.079881	2.34498	-1.63824	0.108688	0.321029
PTGR2	-0.180083	0.93321	-1.63746	0.108853	0.321153
ALDH1A1	0.333571	-0.389855	1.63362	0.109659	0.322301
HSD17B4	-0.18132	0.673714	-1.63336	0.109714	0.322301
APOH	0.340757	1.2067	1.63291	0.109808	0.322301
SOD2	-0.160534	5.8126	-1.63209	0.109982	0.322301
CTSG	0.349402	-0.424612	1.60192	0.117267	0.335546
LAMA2	0.412502	0.420394	1.61647	0.1135	0.328196
HRC	-0.179792	3.95857	-1.62924	0.110586	0.323348
CRAT	-0.161132	2.07384	-1.62569	0.111342	0.324191
HNRNPUL2	-0.275227	-0.466361	-1.62556	0.111371	0.324191
KARS	-0.15425	-0.604674	-1.62037	0.112484	0.326719
DLD	-0.182191	4.96171	-1.62034	0.112489	0.326719
PLCXD3	-0.254856	-0.714899	-1.61704	0.113203	0.328063
IST1	-0.117653	-1.11138	-1.61582	0.113466	0.328196
CMC4	-0.231823	-1.87437	-1.61551	0.113709	0.328436
ACACB	-0.387961	-2.31031	-1.5391	0.132801	0.355315
PCCA	-0.176615	0.982991	-1.61344	0.113985	0.32887
NUDC	-0.16516	-0.28637	-1.61017	0.114697	0.33056
SLC2A1	0.335359	-1.41038	1.60883	0.114991	0.331042
MRAS	-0.617194	-1.82755	-1.5307	0.135405	0.358612
ARSB	-0.363216	-2.24045	-1.5979	0.117582	0.335546
ARMT1	-0.269894	-0.271808	-1.591	0.11913	0.337019
AK3	-0.200099	3.8988	-1.60459	0.115923	0.333359
ATP5MF	-0.238904	6.05348	-1.60396	0.116063	0.333394
PSMB4	-0.112041	0.920207	-1.5944	0.118548	0.336464
ALDH2	-0.178379	4.71975	-1.60181	0.116538	0.334391
TBC1D4	-0.253291	-1.68411	-1.55003	0.129909	0.350807
HNRNPH2	0.80048	-0.309557	1.60052	0.116825	0.334847
MRPS18C	-0.153647	-0.420128	-1.59879	0.117566	0.335546
PRKCSH	0.132486	1.30552	1.59809	0.117366	0.335546
ACOT13	-0.2066	3.37022	-1.59643	0.117735	0.335616
ENO2	0.351074	-0.32914	1.58231	0.121101	0.339291
NDUFS2	-0.197765	3.97982	-1.59561	0.117918	0.335771
COX5A	-0.242918	7.11762	-1.5942	0.118235	0.336307
NDUFA6	-0.243819	2.25264	-1.59347	0.118398	0.336406
MTCH2	-0.150415	1.84369	-1.59091	0.118976	0.337019
CBR3	0.204406	0.240751	1.59065	0.119033	0.337019
CBX3	0.17633	-1.5847	1.50322	0.142324	0.369449
NPC2	-0.276833	-0.609882	-1.56792	0.125438	0.345933
MAP2K2	-0.0926617	0.0159798	-1.58771	0.119697	0.337762
APOA2	0.406606	3.0932	1.58747	0.119752	0.337762
RPS2	-0.091858	1.72468	-1.58735	0.11978	0.337762
MRPL13	-0.276128	-1.22433	-1.55583	0.12785	0.348489
ABCB10	-0.376105	-2.82815	-1.52667	0.136701	0.360735
IGHM	0.798549	0.566742	1.57098	0.123894	0.342712
PIP4K2C	0.306822	-3.67285	1.5588	0.127146	0.348489
SCO1	-0.187214	0.315546	-1.58445	0.120437	0.338574
DYSF	-0.147204	1.4442	-1.5843	0.120472	0.338574
MACROD1	-0.173494	0.9012	-1.5838	0.120586	0.338574
GRM5	-0.326394	1.11588	-1.58306	0.120755	0.338683
PDE6B	-0.368982	-1.0193	-1.5549	0.128285	0.348945
NDUFA1	-0.353866	0.72848	-1.57911	0.121658	0.340025
NDUFC2	-0.299122	1.80259	-1.5787	0.121753	0.340025
MTHFD2L	-0.179034	-2.24015	-1.56207	0.125978	0.346274
AOC3	0.283264	-0.156691	1.57736	0.122061	0.34052
RPL13	-0.0797255	1.46162	-1.57582	0.122415	0.341145
SH3BGRL3	0.182149	0.685063	1.5756	0.122824	0.341919
EPM2AIP1	0.195488	-0.609658	1.54002	0.131258	0.353357
UFM1	-0.171101	1.04069	-1.57341	0.122974	0.341972
ATP6AP1	-0.184439	-3.27513	-1.55665	0.127454	0.348489
TCP1	-0.114413	1.29732	-1.57254	0.123174	0.342166
SERPING1	0.348511	0.647986	1.57106	0.123518	0.342712
OSTF1	0.233674	-2.07467	1.56985	0.123798	0.342712
NIT1	-0.115983	-0.391186	-1.54765	0.129411	0.350551
RHOC	0.137294	0.492702	1.56944	0.123896	0.342712
EXOC7	0.657555	-3.20433	1.50547	0.140719	0.366475
GANAB	0.164345	1.77492	1.56234	0.125557	0.345933
APPL1	-0.221885	-1.83947	-1.5619	0.12566	0.345933
ETFDH	-0.246575	4.02156	-1.56181	0.125683	0.345933
HIST2H3PS2	0.462251	3.53075	1.56164	0.125722	0.345933
METAP2	0.24264	-1.88211	1.39188	0.173592	0.411273
PPIF	-0.253509	1.7154	-1.55937	0.126259	0.346681
AAMDC	-0.309034	1.2278	-1.55419	0.127488	0.348489
UQCRH	-0.214176	3.42861	-1.55378	0.127585	0.348489
KCTD12	0.17795	0.704787	1.55317	0.127732	0.348489
HSPA5	-0.147914	3.49434	-1.55304	0.127763	0.348489
HADHA	-0.21343	6.06252	-1.55205	0.128	0.348533
AIP	1.11457	-0.55491	1.49206	0.144422	0.372306
G3BP1	-0.172228	0.0876726	-1.55019	0.128445	0.349019
MRPS9	-0.24754	-0.531964	-1.54152	0.130711	0.352245
MYH13	-0.232533	8.16789	-1.54868	0.128806	0.349339
FAH	-0.217073	0.0207966	-1.54858	0.128831	0.349339
PSMA3	-0.109029	0.839139	-1.54442	0.129835	0.350807
PRUNE1	-0.197769	-0.877064	-1.54428	0.129869	0.350807
CRKL	0.100381	0.149567	1.54333	0.130097	0.350954
ARHGEF7	0.114215	-1.13666	1.49828	0.142807	0.3696
SRP14	0.190614	-1.1598	1.53695	0.132008	0.353934
UTRN	0.295084	-2.39702	1.4266	0.162336	0.397701
ANXA3	-0.218946	1.16329	-1.5363	0.13181	0.353934
SPCS2	-0.136447	0.0843582	-1.50455	0.140519	0.366475
FKBP2	0.212725	0.186336	1.53569	0.13196	0.353934
DDX3X	-0.188719	0.0207226	-1.53547	0.132014	0.353934
OSBPL9	-0.170587	-2.31326	-1.48431	0.146707	0.373897
VPS28	-0.230873	-0.142101	-1.53239	0.132771	0.355315
XRCC6	0.129239	0.818276	1.53159	0.132968	0.355398
LARS2	0.173506	-0.96796	1.47885	0.147235	0.374389
CHCHD7	-0.207398	-0.122046	-1.52973	0.133427	0.356135
PCCB	-0.186562	1.67245	-1.52937	0.133517	0.356135
NDUFA4	-0.316294	5.11268	-1.5271	0.134078	0.357088
ADH5	-0.112895	3.69332	-1.52646	0.134237	0.357088
ACTBL2	-0.206918	2.65034	-1.52627	0.134284	0.357088
CREB1	0.140689	-1.61908	1.51708	0.136759	0.360735
EMC2	0.358731	-2.59079	1.50587	0.139789	0.365451
OLA1	-0.107572	1.25196	-1.52337	0.135005	0.358612
SNX2	0.230427	-2.41789	1.52217	0.135305	0.358612
CAB39	-0.148936	0.0970045	-1.52202	0.135344	0.358612
PFDN2	-0.114039	0.517391	-1.5205	0.135724	0.359091
X40787	0.21641	-0.743954	1.51911	0.136072	0.359649
TRIP12	-0.135266	-3.11983	-1.45548	0.153994	0.384837
CCT7	-0.109222	-0.156597	-1.51578	0.136911	0.360771
NMT1	-0.234436	-1.34352	-1.51444	0.13725	0.361302
VAPA	-0.133203	2.37239	-1.51292	0.137634	0.361948
GNAI2	0.14341	0.839344	1.50964	0.138467	0.363771
NDUFA12	-0.288873	4.18689	-1.50883	0.138674	0.363949
ALDH9A1	-0.119424	3.43386	-1.50771	0.13896	0.364333
HSPA9	-0.142066	4.12297	-1.50609	0.139375	0.365057
CUL4A	-0.151712	-0.763022	-1.50441	0.139805	0.365451
GSTT1	-0.36193	-0.033938	-1.40098	0.170052	0.406881
MRPS25	0.29634	-0.40902	1.46582	0.15117	0.380847
VIM	0.209651	8.09424	1.50313	0.140134	0.365945
RPLP2	-0.185891	0.973673	-1.50071	0.140758	0.366475
VBP1	-0.174001	-0.388581	-1.48541	0.145296	0.373804
NAPG	0.343125	-1.06475	1.46326	0.151232	0.380847
NDUFA9	-0.265444	4.78053	-1.49855	0.141314	0.367558
OCIAD1	-0.131221	0.698127	-1.49756	0.141572	0.367862
MRPL1	-0.188404	-0.650455	-1.4698	0.149268	0.377723
COMTD1	-0.225087	-0.41929	-1.49383	0.142541	0.3696
RAP1B	0.0828292	2.63431	1.4933	0.142678	0.3696
SNTA1	-0.137412	2.66325	-1.4902	0.143489	0.370651
KPNB1	-0.0906424	1.30344	-1.49018	0.143496	0.370651
GGCT	-0.142605	-1.15173	-1.48826	0.143998	0.371581
NUDT8	-0.258013	-1.31402	-1.45434	0.154309	0.384893
DEK	0.518015	-2.82348	1.38773	0.174019	0.411273
CA3	0.806383	-0.629887	1.3801	0.176335	0.413439
PPP1R12A	0.122204	-0.866834	1.48308	0.145365	0.373804
KTN1	0.095759	-1.2272	1.4827	0.145466	0.373804
H2AFZ	0.156267	1.10191	1.48177	0.145712	0.373804
CSRP3	-0.218265	6.16393	-1.48175	0.145718	0.373804
SACM1L	-0.255911	-1.82809	-1.48044	0.146065	0.373897
AIFM1	-0.152704	4.90466	-1.47965	0.146276	0.373897
TJP1	0.106414	-0.425696	1.47935	0.146354	0.373897
PGAM5	-0.213507	-0.852571	-1.44265	0.156736	0.389455
MAPK3	0.243118	-0.277192	1.47799	0.146718	0.373897
DNAJA3	-0.152404	0.935521	-1.47792	0.146735	0.373897
RAB6A	0.189084	0.639214	1.47785	0.146755	0.373897
ATAD3A	-0.26789	-0.190143	-1.47722	0.146923	0.373959
HBA2	0.533136	1.6181	1.43653	0.15865	0.391977
MTFR1L	-0.144875	-0.053745	-1.47544	0.1474	0.374444
THSD4	0.175133	-0.726445	1.47462	0.147619	0.374636
CPOX	-0.311256	-1.04462	-1.40033	0.170779	0.406942
SEPHS1	0.242361	-3.0353	1.4639	0.150685	0.380203
SRSF2	0.170619	1.23612	1.42093	0.164212	0.399534
PNPO	-0.13509	-0.57623	-1.47112	0.148558	0.376655
COQ6	-0.180066	2.24598	-1.46871	0.149208	0.377723
PVR	-0.295774	-1.07641	-1.46584	0.150159	0.379609
CAB39L	-0.146351	-0.925502	-1.4645	0.150349	0.379721
LYRM4	-0.151516	-0.319345	-1.4602	0.151523	0.381213
DNAAF5	0.352519	-4.20377	1.40503	0.168158	0.404756
EIF3F	-0.104418	-1.02623	-1.45911	0.151822	0.381598
GIT2	0.323597	-2.91248	1.44025	0.157409	0.390757
SLC27A1	-0.125288	-0.23908	-1.45564	0.152773	0.38328
MRPS31	-0.228759	-0.915574	-1.4549	0.152979	0.38328
ARF4	0.108228	0.579727	1.45455	0.153074	0.38328
VCP	-0.0980012	2.57783	-1.45454	0.153077	0.38328
RRAGC	-0.093126	-0.490592	-1.45146	0.153929	0.384837
SDCBP	-0.23868	-0.0730744	-1.45008	0.154311	0.384893
NDUFS6	-0.230854	3.391	-1.44953	0.154464	0.384909
MAIP1	-0.156902	-0.314812	-1.44575	0.155515	0.387157
TSNAX	0.200697	-2.71531	1.43689	0.158357	0.391622
SCCPDH	-0.140571	1.24995	-1.4437	0.15609	0.38822
VPS4A	-0.361606	-0.427527	-1.43196	0.159757	0.393572
PGK1	-0.0884661	5.11305	-1.43676	0.15804	0.391597
PDK2	-0.178734	1.5664	-1.43647	0.158124	0.391597
HIBCH	-0.257235	-0.22219	-1.43621	0.158197	0.391597
CCDC47	-0.181881	-1.48666	-1.35737	0.182909	0.422328
GPD2	-0.225233	-0.698005	-1.43369	0.159085	0.392679
WASHC4	-0.217104	-2.86911	-1.30963	0.198878	0.440355
SMIM20	-0.217113	1.75694	-1.43146	0.159718	0.393572
SERPINH1	0.28966	-0.322635	1.43004	0.159952	0.393572
GSTM3	-0.245448	1.97376	-1.4297	0.160048	0.393572
GUK1	-0.301884	-1.59034	-1.30896	0.199355	0.440874
TRDN	-0.233189	-4.19001	-1.3964	0.170515	0.406881
SLC44A2	-0.300428	-0.696928	-1.41552	0.164309	0.399534
SERPINA3	-0.357438	4.31738	-1.42286	0.162009	0.397701
RIDA	-0.142837	1.09138	-1.42266	0.162069	0.397701
RAC1	0.120761	0.446103	1.42219	0.162205	0.397701
HADHB	-0.19669	6.4305	-1.42112	0.162511	0.39771
PIN1	0.165469	-0.575454	1.42066	0.162644	0.39771
SH3BGRL2	-0.164576	-0.156289	-1.41853	0.163261	0.398846
SPEG	-0.258534	-0.938411	-1.41735	0.163603	0.399308
MRPS28	-0.328585	-0.246634	-1.37924	0.175907	0.413137
RDH14	-0.133826	0.111567	-1.41655	0.163837	0.399505
UBQLN2	0.0951286	-1.34487	1.41447	0.164444	0.399534
CLASP1	-0.129035	-1.85021	-1.41441	0.16446	0.399534
NDUFS5	-0.268068	4.42799	-1.41292	0.164896	0.400004
NID1	0.111537	3.30017	1.4127	0.16496	0.400004
LACTB2	-0.203791	-1.11176	-1.41176	0.165236	0.400266
ACYP1	0.223718	-2.09177	1.38156	0.174798	0.411903
HNRNPH3	0.107811	0.157735	1.41129	0.165374	0.400266
MRPL49	-0.230904	-1.24607	-1.40952	0.166628	0.402555
SLC2A4	-0.176914	1.16698	-1.4086	0.166162	0.401801
EMD	-0.239279	-0.715276	-1.38164	0.174772	0.411903
DNAJB4	-0.28339	0.0767538	-1.40501	0.167221	0.403342
EEF1B2	-0.146159	0.494599	-1.40487	0.167262	0.403342
PDP1	-0.143192	0.882083	-1.40429	0.167434	0.403385
HACD3	0.287342	-2.65951	1.23332	0.22647	0.475115
SYNPO	0.137819	1.64425	1.39968	0.1688	0.405928
COQ9	-0.177721	2.13595	-1.39909	0.168977	0.40598
PFN1	0.0876969	4.54572	1.39764	0.16941	0.406554
NDUFS4	-0.306805	3.65261	-1.39725	0.169527	0.406554
GNB1	0.103831	2.79573	1.39603	0.169891	0.406881
MRPL17	0.191825	-0.349205	1.32117	0.195044	0.435077
REXO2	-0.109919	2.11453	-1.395	0.170198	0.406881
NANS	-0.116976	0.0473812	-1.39372	0.170581	0.406881
ACAT1	-0.245894	0.715698	-1.39367	0.170597	0.406881
PDE3A	-0.179393	-0.695115	-1.39144	0.171267	0.407734
ELP3	-0.160333	-2.34261	-1.28431	0.207745	0.451786
ALDH1B1	-0.300109	0.336208	-1.3892	0.171943	0.408971
COQ10A	-0.222733	0.395054	-1.37049	0.177833	0.415792
CNN2	0.296332	-0.756021	1.31855	0.195235	0.435077
RNPEP	0.132643	-0.340971	1.36687	0.179517	0.418233
LYRM7	-0.186204	-0.483866	-1.38575	0.172988	0.411082
CALM2	0.186024	1.85098	1.38501	0.173212	0.411241
DCTN2	-0.123568	1.81838	-1.38332	0.173725	0.411273
TOMM22	-0.141867	0.107175	-1.38316	0.173775	0.411273
ADRM1	0.0972021	0.121964	1.38189	0.174161	0.411273
PAK2	-0.120254	-1.71075	-1.38186	0.174169	0.411273
SERPINB9	0.753941	-1.93736	1.38058	0.174909	0.411903
CD9	0.191203	0.459793	1.33714	0.188751	0.42898
PSMC1	-0.231389	-0.796427	-1.32434	0.19293	0.432973
PPP1R1A	-0.272692	0.0139978	-1.35232	0.184506	0.422328
HARS	0.154208	-0.947035	1.37847	0.175378	0.412635
SNX18	0.198011	-1.42952	1.35726	0.183416	0.422328
ADK	-0.238987	-0.769313	-1.37639	0.175844	0.413137
UBE2O	-0.191228	-2.72384	-1.37474	0.176352	0.413439
SRP9	0.156475	0.461074	1.37344	0.176753	0.414007
MAP2K4	-0.190611	-1.66923	-1.33439	0.190256	0.43096
HIST1H1B	-1.07512	2.25993	-1.37082	0.177562	0.41553
BAG2	-0.138166	0.141542	-1.3506	0.184437	0.422328
NDE1	0.132143	-2.50286	1.35009	0.184413	0.422328
BSG	-0.148477	0.589727	-1.36838	0.17832	0.416558
PLBD2	-0.491429	0.486463	-1.3485	0.185104	0.422955
EHD4	-0.106948	2.29041	-1.36722	0.178679	0.417016
ARL6IP5	-0.152765	2.59676	-1.36672	0.178835	0.417016
UFL1	-0.191433	-1.96001	-1.32966	0.191582	0.432465
STMN1	0.191328	0.986997	1.32461	0.192841	0.432973
ABCE1	-0.198236	-0.409256	-1.3636	0.179807	0.418536
PRNP	-0.197078	-1.01168	-1.30443	0.199755	0.441385
SPHKAP	-0.21787	-0.98167	-1.33672	0.188889	0.42898
TBRG4	-0.159438	-0.989613	-1.36035	0.180826	0.420533
IVD	0.155942	2.30119	1.3591	0.181218	0.42107
MPC2	-0.157698	3.4342	-1.35736	0.181768	0.421806
AGK	-0.150252	1.51875	-1.35689	0.181915	0.421806
ECHDC1	-0.197483	-0.204847	-1.35638	0.182076	0.421806
CYB5A	-0.133584	0.756742	-1.35605	0.18218	0.421806
BRCC3	0.346807	-3.96237	1.35488	0.182719	0.422328
VDAC2	-0.127543	5.79698	-1.35279	0.18321	0.422328
TUFM	-0.154903	4.99121	-1.35261	0.183269	0.422328
CDH13	-0.18677	2.81625	-1.3522	0.183399	0.422328
UACA	0.12684	-2.00922	1.35105	0.183763	0.422328
PFDN6	-0.157706	0.409456	-1.34962	0.184217	0.422328
SDHA	-0.151448	4.55315	-1.34921	0.184351	0.422328
CTNNB1	-0.141524	3.06762	-1.34892	0.184444	0.422328
DDB1	-0.105082	-0.891054	-1.34764	0.18485	0.422746
NIPSNAP1	-0.16285	0.649743	-1.34597	0.185383	0.423224
SBDS	-0.100117	1.24012	-1.34331	0.186235	0.424798
FDX1	-0.139491	0.19584	-1.29479	0.203027	0.445229
CBR4	-0.198828	0.303098	-1.2538	0.218754	0.465275
GLIPR2	0.189461	-1.14185	1.22769	0.227781	0.475955
HSDL1	0.188719	-1.16784	1.34159	0.18679	0.425553
PCBD1	-0.115973	2.44254	-1.34127	0.186892	0.425553
CTNNA3	-0.167815	1.16916	-1.33627	0.188508	0.42886
SNRPD2	0.218049	0.176442	1.3331	0.189536	0.430076
RALGAPB	0.087478	-3.76081	1.26897	0.212852	0.459042
MAOB	-0.139252	3.66115	-1.33095	0.190236	0.43096
PSMD3	0.0835431	-0.356502	1.30073	0.200635	0.442013
NDUFS1	-0.213196	4.78872	-1.3301	0.190517	0.431178
TAP2	-0.169559	-1.28754	-1.26785	0.213014	0.459042
CAMK2B	-0.103967	2.40606	-1.32751	0.191362	0.432465
MAP4K4	-0.696879	2.91175	-1.32724	0.191452	0.432465
STAT3	-0.179748	-1.29488	-1.30571	0.198952	0.440355
PFKFB2	-0.158427	-0.100151	-1.32558	0.191996	0.432973
TSPO	-0.117077	2.45471	-1.32356	0.192662	0.432973
TST	-0.250765	1.01454	-1.32355	0.192664	0.432973
TNPO1	-0.115404	-0.138599	-1.32278	0.192918	0.432973
CCT4	-0.095647	1.06014	-1.32264	0.192966	0.432973
CFL2	-0.147588	3.1644	-1.32175	0.193259	0.433258
PIGK	0.168351	-1.46527	1.30049	0.200715	0.442013
NAMPT	-0.248802	0.5432	-1.3205	0.193673	0.433259
EIF3M	-0.222148	-1.24909	-1.32026	0.19375	0.433259
LMO7	0.206648	0.821134	1.32024	0.193757	0.433259
APOO	-0.109534	3.41083	-1.31693	0.194856	0.435077
ACADM	-0.18993	5.22643	-1.31604	0.195153	0.435077
NAP1L1	0.123058	0.591719	1.31445	0.195681	0.435699
ACSS3	-0.204119	-0.46484	-1.22472	0.229125	0.476858
PMVK	-0.150347	-1.61929	-1.21998	0.230896	0.477879
VAPB	-0.119932	1.05679	-1.31079	0.196903	0.438046
SUB1	0.118762	1.35179	1.30865	0.197623	0.439275
CAPNS1	0.106077	0.430819	1.30732	0.198071	0.439896
GPX1	0.142195	0.291245	1.3065	0.198345	0.44013
STBD1	-0.173505	0.494292	-1.30598	0.198522	0.44015
MRPS16	-0.183154	0.401307	-1.28697	0.205172	0.448427
CS	-0.156287	0.404021	-1.30098	0.200213	0.442013
STT3B	-0.0800008	-0.0363037	-1.29965	0.200662	0.442013
KDELC2	-0.661391	0.166134	-1.24979	0.218659	0.465275
TXN	0.128889	1.5947	1.29685	0.201617	0.443626
COMT	0.432637	0.945542	1.29593	0.201929	0.443939
CD14	-0.235542	-1.34722	-1.28372	0.206295	0.450506
MAPK1	0.178111	0.225915	1.2935	0.20276	0.445044
CTSD	-0.192661	5.67341	-1.29347	0.202773	0.445044
SCP2	-0.274163	-0.0312875	-1.2909	0.203653	0.446227
CFHR1	0.257071	-1.49276	1.28938	0.204178	0.447002
COX7A2	-0.205382	5.15186	-1.288	0.204653	0.447667
METAP1	-0.134446	-1.57755	-1.22811	0.227183	0.475466
VPS45	0.158216	-2.52958	1.2346	0.224582	0.47262
NDUFB6	-0.228741	3.26609	-1.28316	0.206842	0.45095
PROS1	0.57744	-2.03886	1.14973	0.258305	0.508416
MRPS6	-0.20126	-1.62588	-1.28167	0.206843	0.45095
FAF2	0.152368	-2.65883	1.27056	0.210897	0.456741
TACO1	-0.119334	0.366323	-1.28034	0.207305	0.45154
EXOG	0.277576	-0.536805	1.2799	0.20746	0.45154
CRNKL1	-0.225864	4.1242	-1.25108	0.218192	0.465275
RPN1	-0.0738921	1.36844	-1.27711	0.208434	0.452641
BCAM	-0.144688	0.725106	-1.27697	0.208485	0.452641
PSMD11	0.123017	0.570492	1.27258	0.210023	0.455601
PCYT1A	0.297551	-1.207	1.21061	0.233745	0.481128
HSPD1	-0.114438	4.82555	-1.2712	0.210509	0.456278
ALDH16A1	0.136116	-2.09495	1.21852	0.23056	0.477563
PARS2	-0.835647	-0.378389	-1.26747	0.211988	0.457965
ACTA2	-0.169445	9.39915	-1.26733	0.211877	0.457965
PARP1	-0.137302	-0.124709	-1.26713	0.211947	0.457965
PDCD10	0.130804	-1.03077	1.24699	0.219497	0.466096
DEFA1	-0.374141	-0.0615512	-1.24642	0.220066	0.466547
HMGB1	0.118854	0.734779	1.26486	0.21275	0.459042
GLTP	0.226183	-1.93854	1.26312	0.213371	0.459386
PACRGL	-0.142816	4.03281	-1.24351	0.220596	0.467291
TBCD	0.512277	-2.77616	1.26268	0.213525	0.459386
ACOT11	-0.267186	-0.182394	-1.26117	0.214066	0.460172
LYRM1	0.139733	-0.547562	1.24058	0.221665	0.467661
RAB9B	-0.177457	-2.35289	-1.25949	0.214664	0.460849
MRPS34	-0.170035	0.227945	-1.2593	0.214734	0.460849
NOP56	0.276376	-3.13807	1.25526	0.216182	0.463213
SFN	0.080418	4.31972	1.25524	0.21619	0.463213
ARF6	0.121164	-0.913092	1.22353	0.228133	0.476309
TRIM25	0.163742	-1.74792	1.2533	0.216887	0.464327
GPSM1	0.283877	-0.171202	1.24082	0.221578	0.467661
BLMH	0.170964	-0.239666	1.18841	0.242698	0.490272
EPB41L2	0.152669	-1.04242	1.25094	0.217739	0.465275
PURB	0.293851	1.08266	1.18078	0.245249	0.49428
PSMC3	0.115418	0.934176	1.24914	0.218387	0.465275
SLC25A52	-0.0872837	-2.75904	-1.24879	0.218674	0.465275
GSTM2	-0.238007	1.85089	-1.24874	0.218534	0.465275
XPNPEP1	-0.0748273	1.23466	-1.2487	0.218548	0.465275
NDUFAF7	0.179116	-1.84378	1.21927	0.229728	0.476874
XPNPEP3	-0.354038	-1.41327	-1.15561	0.255478	0.505924
AGPAT3	-0.159308	-2.07196	-1.24609	0.219494	0.466096
ABHD10	-0.133214	2.11078	-1.24508	0.219864	0.466498
ARL1	-0.142142	-1.52471	-1.2337	0.224194	0.472234
PITPNA	0.143345	-1.15499	1.18915	0.241781	0.489555
TIMM50	-0.133493	-0.474315	-1.24252	0.220795	0.467335
BAG6	0.176235	-1.3915	1.18999	0.241086	0.489555
TGM2	0.194275	4.47938	1.24167	0.221105	0.467611
BDH1	-0.172023	1.35076	-1.24097	0.221361	0.467661
SAFB	0.190715	-1.7174	1.18935	0.241514	0.489555
RPS18	-0.0848123	1.27191	-1.2353	0.223445	0.471036
PLD3	0.17028	-0.76951	1.11789	0.271712	0.524467
CPT2	-0.190523	1.53482	-1.23179	0.224739	0.47262
CALR	0.115795	3.18545	1.23013	0.225353	0.473531
ECI2	-0.149892	3.38311	-1.22868	0.22589	0.474279
SUN1	-0.152075	-1.3735	-1.20748	0.234188	0.481128
PTPRM	-0.215095	-1.50814	-1.12565	0.268713	0.521522
AASDHPPT	-0.120202	-1.50371	-1.22642	0.226731	0.47528
CPVL	-0.31749	0.381858	-1.22551	0.227072	0.475466
FLOT1	0.175831	-0.554635	1.22466	0.227387	0.475512
SEC24B	-0.167747	-2.91955	-1.09048	0.283674	0.536397
ATXN10	0.384225	-1.45173	1.22096	0.228772	0.476858
ELOB	-0.100187	1.21978	-1.2204	0.228982	0.476858
PRKDC	0.0915799	-1.92826	1.22018	0.229063	0.476858
SUCLG2	-0.163349	4.07966	-1.21907	0.229481	0.476874
RHOG	0.102469	-0.338488	1.21887	0.229555	0.476874
MAPT	-0.233192	-0.682152	-1.20739	0.234056	0.481128
USP15	-0.16553	-1.28186	-1.21828	0.229936	0.476874
PGM3	0.184648	-1.38783	1.21757	0.230045	0.476874
GBP1	0.20861	-1.69432	1.05641	0.298252	0.554897
SLC25A13	0.734235	-0.211203	1.21366	0.231521	0.478794
YWHAH	0.109187	0.12714	1.21222	0.232064	0.479538
FILIP1	-0.178571	-1.43505	-1.16616	0.250307	0.500231
TINAGL1	0.312764	-0.989784	1.20933	0.233161	0.481128
SLIT2	-0.222646	2.76239	-1.20849	0.23348	0.481128
PRKACA	-0.124454	0.83273	-1.20786	0.233719	0.481128
PUDP	-0.165703	-0.281835	-1.13874	0.26257	0.51259
HPCAL1	0.111198	-1.06547	1.20739	0.233899	0.481128
GABARAPL2	-0.157317	0.669437	-1.19646	0.23841	0.48764
NIPSNAP2	-0.167873	3.44784	-1.20632	0.234306	0.481128
MAP1LC3A	0.239487	-1.98041	1.09027	0.282665	0.536397
NDUFB9	-0.254929	1.45366	-1.20307	0.235548	0.483298
PTGDS	-0.224377	0.796801	-1.15153	0.256372	0.506925
GCN1	0.451753	-2.85991	1.17671	0.246287	0.494649
PSMD10	-0.247182	-1.88541	-1.06757	0.293728	0.550004
GTF2I	0.109698	-1.52096	1.12601	0.267434	0.520918
SRPRA	0.325713	-2.88872	1.17769	0.245731	0.494649
PRKAB2	-0.170437	-0.971424	-1.18753	0.24171	0.489555
AHSA1	-0.157684	-0.403599	-1.19778	0.237736	0.487406
COPS3	0.208096	-1.44614	1.19671	0.237994	0.487419
ASAH1	-0.121881	3.72196	-1.19639	0.238116	0.487419
MTX2	-0.108895	2.33847	-1.19435	0.238906	0.487939
RPS20	-0.0582846	1.12994	-1.19429	0.23893	0.487939
GNB2	0.113408	-0.0074618	1.174	0.247186	0.49589
FITM1	0.14576	-2.55847	1.12458	0.268233	0.521522
MTHFD1	-0.113854	0.719691	-1.19095	0.240221	0.489555
RPL21	-0.113347	0.593118	-1.19067	0.24033	0.489555
RPL17	-0.0739967	1.29653	-1.1902	0.240516	0.489555
MTIF2	-0.192486	-1.63107	-1.1896	0.240746	0.489555
CPQ	0.141548	-1.49162	1.16553	0.250727	0.500687
HEXA	0.245345	-0.666028	1.1876	0.241682	0.489555
LMOD2	-0.203285	1.01504	-1.18748	0.241572	0.489555
AP1G1	0.124107	-1.97781	1.18713	0.241709	0.489555
FGG	0.321216	2.82948	1.18622	0.242066	0.489752
PLPBP	-0.0897224	-0.0940802	-1.18529	0.242428	0.490106
PTGES3	0.0800479	2.093	1.18398	0.242942	0.490386
PKN1	0.853166	-1.62843	1.10237	0.27764	0.531685
RPL3L	-0.138814	-1.13059	-1.17851	0.245091	0.49428
S100A13	0.173829	2.05069	1.17639	0.245928	0.494649
PPP5C	0.0813301	-1.08786	1.17576	0.246178	0.494649
COX7C	-0.257847	2.41426	-1.17525	0.246379	0.494649
CCS	0.0723527	-0.229605	1.17098	0.24807	0.49705
CLTC	0.074045	2.60605	1.1708	0.248145	0.49705
CTNND1	0.113579	-0.97078	1.15779	0.253507	0.503685
EWSR1	0.179227	-0.104725	1.16925	0.248759	0.497898
GSK3A	0.124027	-1.40208	1.09668	0.280292	0.534415
GK	0.0996761	-1.06452	1.16689	0.249702	0.499404
NADK2	0.284399	-1.42148	1.14482	0.258784	0.508618
TXN2	-0.125398	0.273733	-1.16357	0.251032	0.500914
C1S	0.33282	-0.999235	1.05076	0.300391	0.556895
NDUFB3	-0.188829	3.48634	-1.16047	0.252277	0.503014
AUH	-0.160958	2.53174	-1.15946	0.252684	0.503443
SFXN4	-0.149225	-0.593772	-1.14769	0.257766	0.508145
SDR39U1	-0.135009	0.453934	-1.15734	0.253537	0.503685
ATPAF1	-0.132477	0.354672	-1.15726	0.253573	0.503685
CLTB	0.0765693	1.00616	1.15725	0.253577	0.503685
PFKL	0.23379	0.179926	1.11292	0.272403	0.524467
GCSH	-0.16821	0.462107	-1.15601	0.254074	0.504233
BCL2L13	-0.125187	0.577955	-1.15531	0.254361	0.504233
NDUFB1	-0.186579	2.23051	-1.15513	0.254431	0.504233
ANKMY2	0.231166	-2.5198	1.11192	0.272667	0.524467
MRI1	0.563983	-1.1652	1.12065	0.269141	0.521522
BCKDK	-0.098953	0.157976	-1.15183	0.255771	0.506121
ARL15	0.11418	-1.90995	1.03109	0.310256	0.566348
RPS12	-0.0652609	1.41141	-1.14809	0.257297	0.507917
CALCOCO2	-0.141692	1.15413	-1.14803	0.257318	0.507917
CAPZA2	-0.0701621	2.94976	-1.1477	0.257456	0.507917
EEF1A2	-0.188572	3.99493	-1.14562	0.258305	0.508416
SPTAN1	-0.0590868	3.34997	-1.14518	0.258487	0.508416
TUBA8	-0.179973	2.0348	-1.14327	0.25927	0.50919
ADIPOQ	-0.164475	1.37687	-1.14134	0.260062	0.509942
NEK7	-0.20176	-0.249438	-1.09262	0.280959	0.535296
LRRFIP1	-0.174812	-1.70629	-1.06003	0.296212	0.552676
HTRA2	-0.108065	-0.37892	-1.14021	0.260527	0.509942
DAP3	-0.258153	-0.818842	-1.14018	0.26054	0.509942
ENO1	0.0791539	4.5745	1.14006	0.260587	0.509942
RPL4	-0.0873703	1.33967	-1.13996	0.260628	0.509942
STX7	0.329032	0.296852	1.13679	0.261939	0.512123
PLCL1	-0.129866	-1.1188	-1.12258	0.268498	0.521522
ITGB1BP2	-0.15358	-0.96647	-1.11312	0.272158	0.524467
SERBP1	0.153624	-0.946422	1.11213	0.272577	0.524467
SEC31A	-0.117492	-0.858045	-1.1132	0.272458	0.524467
COX6C	-0.234494	5.35759	-1.13554	0.262457	0.51259
TMEM126A	-0.166947	0.783117	-1.13088	0.264388	0.515755
MAPRE3	0.15472	-0.259962	1.12727	0.265894	0.518305
ATP6V0A1	-0.337005	-2.6807	-1.09512	0.279875	0.534009
AP4S1	-0.110929	-3.53312	-1.12298	0.267996	0.521522
RPS9	-0.0676118	2.74618	-1.11988	0.268999	0.521522
TUBB6	0.138597	0.439708	1.11972	0.269065	0.521522
UBAC1	-0.0898141	-2.19272	-1.11762	0.270255	0.523293
MRPS5	-0.213222	-1.33804	-1.09574	0.279451	0.533686
ANK1	0.245832	-2.57133	0.967952	0.339731	0.593273
ALYREF	0.0985408	-0.750743	1.05561	0.297832	0.554511
OXA1L	-0.320034	-0.769123	-0.908231	0.370569	0.621738
HMGN3	-0.20628	-1.39085	-1.0517	0.299597	0.556212
LANCL1	-0.0859711	1.66129	-1.11293	0.271936	0.524467
LAMA4	0.107313	1.00534	1.11277	0.272005	0.524467
NAXD	-0.187419	-0.586999	-1.11176	0.272436	0.524467
EARS2	0.313084	-0.125056	1.09821	0.278698	0.53293
FAM3C	-0.122436	-2.11556	-0.946351	0.350298	0.606574
FN3KRP	-0.122452	-1.56161	-1.07047	0.290688	0.546267
COMMD9	0.167028	-3.11173	1.04471	0.302954	0.558153
EML2	-0.10971	-0.124908	-1.10159	0.276782	0.531685
RBKS	-0.109296	-0.711599	-1.10148	0.276829	0.531685
SPARCL1	-0.146216	-1.66944	-0.876893	0.386719	0.633287
PLAA	-0.0746905	-0.775421	-1.1004	0.277295	0.531685
PON1	0.266227	-1.8456	1.10023	0.277368	0.531685
MLYCD	-0.1571	2.02861	-1.09966	0.277613	0.531685
TMEM263	-0.243285	-1.03697	-1.09901	0.27804	0.532062
RAB7A	-0.0820125	1.40692	-1.09529	0.279501	0.533686
GCDH	-0.160567	2.04106	-1.09079	0.281454	0.53585
DKC1	-0.18697	4.67647	-1.08948	0.282025	0.536377
COQ5	-0.161696	0.223582	-1.08921	0.282142	0.536377
MYH6	0.354118	4.8961	1.08843	0.282483	0.536397
IPO7	-0.0974203	-1.35135	-1.06674	0.2922	0.547928
DMD	-0.0919106	2.75856	-1.08751	0.282883	0.536397
EEF1A1	-0.063033	6.93935	-1.08684	0.28318	0.536397
TAOK1	-0.207926	-1.63782	-1.08606	0.283521	0.536397
CMPK1	-0.0572964	1.48182	-1.08568	0.283687	0.536397
CTSA	0.135767	-1.48522	1.03992	0.304967	0.560607
LRPPRC	-0.147128	1.58935	-1.08543	0.283794	0.536397
VCL	-0.116449	4.54632	-1.08482	0.284062	0.536517
XPO5	1.31753	-2.22378	1.03767	0.305833	0.56141
NACA	-0.138741	3.95211	-1.08241	0.28512	0.538125
CHMP2B	0.0769922	-2.28733	1.02106	0.313875	0.569981
HNRNPUL1	0.208812	-1.96691	0.902784	0.373409	0.623757
CFAP57	-0.215505	3.16882	-1.07798	0.28707	0.541157
NOL3	-0.126477	0.726564	-1.07782	0.287141	0.541157
MSRA	-0.101626	-0.741381	-1.06407	0.293392	0.549768
EIF3D	-0.0677181	-0.435644	-1.07441	0.288646	0.543603
NDUFS7	-0.179822	4.28598	-1.07391	0.288868	0.54363
EIF3E	-0.107165	-0.445142	-1.07151	0.289934	0.545242
MRPL4	-0.175397	-0.996936	-0.991494	0.328471	0.584983
HSPBP1	-0.133853	-1.6108	-1.06798	0.291645	0.547284
RPS5	0.173224	0.390484	1.06766	0.291648	0.547284
SRPRB	0.0716678	-0.977375	1.06102	0.294618	0.551276
IDE	-0.0933639	-0.897324	-1.05986	0.295142	0.55186
SETD7	0.134004	-1.77141	1.05849	0.295898	0.552484
TPD52L2	-0.0515592	1.14976	-1.05854	0.295737	0.552484
MRPS10	-0.230713	-1.76175	-1.04383	0.302697	0.558153
SNX1	0.155404	-0.885249	1.05692	0.296467	0.552756
PSMA5	0.0688798	1.33577	1.05595	0.296901	0.553172
CHID1	-0.125184	-2.02857	-1.02966	0.30953	0.565812
LCLAT1	0.339527	-0.965651	0.937566	0.355302	0.607429
TNNI3K	-0.747561	-1.05015	-0.864885	0.39301	0.637696
IDH3G	-0.106473	2.9461	-1.05155	0.298894	0.555449
SCRN3	-0.150955	-1.0838	-1.05138	0.298973	0.555449
CRYZ	-0.109841	3.15056	-1.04864	0.300215	0.556895
TPPP	-0.174511	0.014243	-0.931624	0.358121	0.609855
EVI5L	-0.132934	0.542587	-0.927656	0.360146	0.610814
RPS24	-0.149761	1.68492	-1.04631	0.301281	0.558082
NDUFA7	-0.305496	2.35478	-1.0454	0.301693	0.558082
XPO1	0.109804	-0.997394	1.04535	0.301716	0.558082
MRPL21	-0.132798	-0.80957	-0.996721	0.325062	0.581198
ADHFE1	0.1882	1.27879	1.04474	0.301994	0.558082
TJP2	-0.139586	-1.34854	-1.04452	0.302099	0.558082
OTUB1	-0.0596925	0.0629796	-1.04329	0.302661	0.558153
CSNK1A1	-0.198282	-1.13678	-1.04256	0.302991	0.558153
RALB	-0.154225	0.526028	-1.02562	0.311098	0.567093
RPL29	-0.0621675	1.5634	-1.03937	0.304457	0.560459
LDHA	0.161796	4.81796	1.03878	0.304726	0.560559
DMTN	-0.0823421	-1.21793	-0.875916	0.386901	0.633287
C8B	-0.343788	0.235282	-1.03659	0.305736	0.56141
CISD3	-0.140208	-1.77061	-0.9429	0.352216	0.60701
ARHGDIA	0.0630743	1.67859	1.0345	0.306701	0.562471
HBE1	0.536437	6.27655	1.0342	0.306841	0.562471
PCYOX1L	-0.22994	-2.06389	-0.881843	0.384461	0.633049
TAX1BP3	-0.141923	0.940803	-1.03359	0.307123	0.562592
MUT	-0.13041	0.7929	-1.03308	0.307358	0.562628
UCHL3	-0.103349	0.116094	-1.01968	0.313732	0.569981
PAM	-0.371446	-2.09879	-1.0014	0.322826	0.579181
NUDT4	-0.124192	-0.11148	-0.972315	0.336903	0.592399
TOMM40	-0.0825087	-0.633971	-1.02959	0.308974	0.565191
HSPE1	0.149641	0.851384	0.951006	0.347629	0.60419
RPS6KA3	-0.145045	-1.94198	-0.961133	0.342424	0.597128
LRRC59	-0.271759	-0.930368	-1.02754	0.309925	0.566139
SNAP29	0.134269	-1.26745	0.908394	0.369567	0.620463
COPS5	-0.0839297	-0.555717	-1.02566	0.310801	0.566946
VPS26C	0.0845923	-3.00033	1.01169	0.317493	0.573487
NDUFB8	-0.233029	4.49176	-1.02128	0.31285	0.569889
RGN	-0.372552	-2.10958	-0.980679	0.332662	0.588746
EHD2	0.0919279	3.23602	1.02012	0.313393	0.569981
SYNE3	-0.308272	-3.44191	-0.877891	0.386371	0.633287
SLC25A24	-0.0925613	-0.526337	-1.01922	0.313812	0.569981
CISD1	-0.0851179	4.24541	-1.01884	0.313991	0.569981
ITIH3	-0.283411	-0.432663	-0.913821	0.366745	0.616688
NAA10	-0.0811343	-1.3224	-1.01723	0.315026	0.57069
CLIC5	-0.175144	0.893273	-1.01688	0.314912	0.57069
YWHAE	-0.0647562	4.4671	-1.01662	0.315037	0.57069
GARS	0.0716939	0.947197	1.01563	0.315501	0.57082
AKR1A1	0.131853	-0.417333	1.01519	0.315709	0.57082
PNP	0.146024	-0.910405	1.01507	0.315763	0.57082
GUCY1B1	0.228957	-1.88183	0.914156	0.366572	0.616688
DSG2	-0.124844	1.32846	-1.01102	0.317677	0.573487
SQSTM1	-0.198392	-1.67959	-0.873899	0.388149	0.634535
MVP	0.246265	-0.727442	0.996838	0.324567	0.581198
GNG12	0.207268	1.1393	1.00897	0.318784	0.575087
CLIP1	-0.188127	-1.94521	-1.00731	0.319434	0.575863
RALA	-0.104493	0.070221	-1.00665	0.319748	0.57603
UBR1	-0.154525	0.5316	-1.00529	0.320397	0.576237
ECH1	-0.158772	5.36968	-1.00525	0.320414	0.576237
DYNC1LI1	0.142217	-0.194974	1.00502	0.320524	0.576237
ADAMTSL4	0.17375	-2.71312	0.967156	0.339294	0.593273
PTAR1	-0.103728	1.84964	-1.00158	0.322162	0.578785
FGB	0.283367	3.12414	1.00105	0.322416	0.578842
EPN1	0.151684	-0.577891	0.975586	0.33487	0.590655
PRKAG2	-0.136166	-0.827855	-0.998028	0.323864	0.580644
ELP1	0.765983	-0.222935	0.981811	0.33183	0.587672
DYNLRB1	0.0790868	0.387539	0.995668	0.324996	0.581198
RALY	0.0824123	-0.307698	0.995534	0.32506	0.581198
ANK3	-0.103926	0.58114	-0.994788	0.325419	0.58131
SLC25A42	0.214764	-3.62431	0.883844	0.383008	0.633049
ACAA1	-0.103896	0.947835	-0.994476	0.325569	0.58131
DDX17	0.104392	-0.502599	0.992029	0.326747	0.583016
NTMT1	-0.084134	0.0354103	-0.991495	0.327005	0.583077
TMEM177	-0.42724	-0.479314	-0.929058	0.359066	0.610272
SZRD1	0.196311	-2.34638	0.806323	0.425849	0.666232
RCN1	0.181582	-1.14797	0.988357	0.328521	0.584983
MAPK1IP1L	-0.17258	1.13903	-0.98783	0.328776	0.585038
CLUH	-0.144966	-0.73472	-0.986552	0.329395	0.585467
PFKP	0.127657	2.98673	0.986408	0.329465	0.585467
ILF2	0.152027	-0.396474	0.985503	0.329904	0.585849
MLF2	-0.108312	-2.18516	-0.773481	0.4446	0.67845
MRPS24	0.226678	-0.233147	0.981822	0.331694	0.587672
SPRYD4	-0.115176	0.515875	-0.981749	0.331729	0.587672
UGGT1	-0.119327	-1.65691	-0.981549	0.331827	0.587672
SCRN2	-0.109111	-0.556052	-0.956863	0.344127	0.599299
H6PD	0.14098	-1.9012	0.965655	0.339759	0.593273
CCDC51	-0.135795	-1.76532	-0.923068	0.361813	0.612948
PEX1	0.108174	-0.769715	0.925143	0.36032	0.610814
TANC1	0.26136	0.0323446	0.976664	0.334212	0.590616
COQ3	-0.133016	0.309094	-0.976304	0.334389	0.590616
XRCC5	0.136167	0.484939	0.976289	0.334396	0.590616
DHRS7	-0.0963823	-0.139178	-0.97581	0.334631	0.590631
TOM1	-0.114267	0.165897	-0.9719	0.336815	0.592399
WNK1	-0.0745993	-2.05932	-0.868925	0.390507	0.636114
GMPPA	0.0958732	-2.14828	0.972997	0.336011	0.592267
RAB11B	-0.0594931	1.79974	-0.972352	0.336328	0.592399
GRHPR	-0.118947	1.69186	-0.971001	0.336992	0.592399
PDCD6	0.124672	-0.546945	0.970033	0.337469	0.592482
AP2A1	0.10365	-0.71779	0.969985	0.337493	0.592482
NDUFC1	-0.15804	-1.95118	-0.926173	0.360069	0.610814
PGRMC2	-0.0952361	0.967906	-0.967832	0.338555	0.593273
RPL18A	-0.0634359	0.426329	-0.966545	0.339319	0.593273
CAND2	-0.160043	-1.41312	-0.966832	0.339048	0.593273
LGALS3BP	-0.237621	1.72523	-0.965591	0.339662	0.593273
LYPLAL1	-0.11	1.6693	-0.965565	0.339675	0.593273
TARSL2	0.0994704	-2.58217	0.879722	0.38503	0.633049
C12orf10	0.144954	-1.32399	0.890406	0.378867	0.629198
CHCHD3	-0.114007	1.0305	-0.960657	0.34211	0.596979
PSMA1	-0.0578712	1.47685	-0.959278	0.342796	0.597379
SLC4A1	-0.204648	-0.739886	-0.85123	0.399853	0.643678
ERAP1	0.182583	-0.577042	0.934966	0.355165	0.607429
SYNJ2BP	-0.126367	-0.318435	-0.952206	0.346328	0.602731
PKN2	0.18202	-2.60046	0.825682	0.414595	0.657616
EMC3	-0.175459	-2.14394	-0.949838	0.347914	0.604284
PGM2	0.114689	-1.14395	0.949685	0.347594	0.60419
CCDC150	0.0974144	-2.35022	0.921065	0.362419	0.613254
DHTKD1	0.140927	-0.964397	0.947805	0.348539	0.604967
PDCD6IP	-0.054889	1.49619	-0.94657	0.349161	0.605644
LYZ	0.220201	0.471457	0.94515	0.349877	0.606484
LETMD1	0.150779	-1.74375	0.852543	0.399898	0.643678
RPL27	-0.129192	1.0375	-0.94374	0.350589	0.606574
PAFAH1B1	-0.0573023	1.07902	-0.943421	0.35075	0.606574
CLEC14A	0.113642	-1.57857	0.94321	0.350857	0.606574
TMBIM6	-0.0545836	-3.08302	-0.927643	0.359036	0.610272
NARS2	0.301167	-1.39419	0.942643	0.351144	0.606668
EFTUD2	-0.306078	0.443689	-0.941649	0.351646	0.60701
FAM98B	0.182156	-0.67556	0.766321	0.449122	0.682164
FXYD1	-0.124222	1.62844	-0.940439	0.352259	0.60701
TXNDC17	0.0694828	1.45644	0.940064	0.35245	0.60701
RPS16	-0.0672789	1.53075	-0.939927	0.352519	0.60701
WASHC5	0.13402	-2.46111	0.925835	0.359964	0.610814
AARS	-0.0889953	-0.653467	-0.885234	0.381336	0.631293
SDHD	-0.133198	1.42708	-0.938965	0.353007	0.60701
CYB5B	-0.0799904	1.41535	-0.938669	0.353157	0.60701
PLEC	-0.0831793	0.637637	-0.938587	0.353199	0.60701
NUDT19	-0.211638	-0.795187	-0.937571	0.353715	0.607337
RECQL	0.126874	-1.08989	0.937298	0.353854	0.607337
DNAJA2	-0.0869563	0.540963	-0.936567	0.354226	0.607429
SEC61A1	-0.172239	-2.79628	-0.936056	0.354486	0.607429
RPL10A	0.0669497	1.60916	0.935257	0.354892	0.607429
SAMM50	-0.106088	3.39877	-0.93502	0.355013	0.607429
DCLK1	-0.371495	-2.91287	-0.843658	0.404156	0.647847
HAPLN1	0.222969	-0.975534	0.707106	0.484335	0.708082
EIF3K	-0.125087	-0.414688	-0.932065	0.35652	0.609114
MRPL39	-0.154425	-0.539947	-0.778049	0.442275	0.676486
HMGB2	0.110862	0.349434	0.931402	0.356859	0.609295
MECP2	0.0986071	-0.000874704	0.930839	0.357147	0.609388
RPS15	-0.0997709	-1.21766	-0.9303	0.357423	0.609461
ABAT	0.270099	0.397623	0.929587	0.357788	0.609685
AK2	-0.0822097	3.16165	-0.928039	0.358581	0.610241
FDPS	0.112936	-0.426216	0.877718	0.385778	0.633287
VPS25	-0.213771	-1.18727	-0.920496	0.362462	0.613254
PPP2CB	-0.0631465	1.69994	-0.919285	0.363088	0.613438
COPA	0.0724443	-0.44305	0.919022	0.363224	0.613438
INPP4B	-0.199652	-0.867016	-0.918922	0.363276	0.613438
LMAN1	-0.0766221	0.907138	-0.903292	0.371537	0.622562
ATPAF2	-0.12409	0.400862	-0.917156	0.36419	0.614372
ESYT2	0.066637	-1.26167	0.916459	0.364551	0.614372
PMPCB	-0.0863822	1.73336	-0.916198	0.364686	0.614372
ST13	-0.0808276	0.0984826	-0.916039	0.364768	0.614372
PAFAH1B3	0.100614	-1.7827	0.836658	0.408646	0.651058
MTDH	0.156428	-1.30586	0.799588	0.429687	0.667777
UPF1	-0.157216	-2.10974	-0.898868	0.373986	0.62389
PARVA	0.060182	1.04758	0.912029	0.366852	0.616688
NUDT21	0.122007	-0.731652	0.906814	0.369572	0.620463
MFAP5	0.337045	-0.26769	0.903906	0.371094	0.62222
BCKDHB	-0.0958383	-0.384474	-0.780088	0.440185	0.675255
C11orf54	0.261751	-0.978213	0.86029	0.394771	0.639362
HINT3	-0.151936	-0.864254	-0.901638	0.372285	0.623416
SIRT5	-0.109063	-0.0119431	-0.900582	0.37284	0.623757
CYP2J2	0.161004	-1.42095	0.755916	0.45508	0.68722
DHODH	0.191211	-1.26192	0.899662	0.373443	0.623757
CTBP1	0.0486051	-0.977505	0.899623	0.373344	0.623757
GMFG	-0.0858153	-0.179553	-0.795101	0.431508	0.669811
CPA3	0.284441	1.27877	0.898378	0.374	0.62389
TM9SF3	0.0998072	-2.42699	0.871813	0.388401	0.63455
ZMPSTE24	-0.0977422	-2.09571	-0.867708	0.390877	0.63621
FDXR	0.123709	-0.632921	0.882911	0.382323	0.632527
MYL9	0.159775	3.63514	0.897064	0.374693	0.624647
PACS1	0.128941	-2.72197	0.894111	0.376253	0.626848
DENR	-0.0639796	-1.67115	-0.80755	0.424262	0.665279
RANBP3	-0.097094	-2.73991	-0.807916	0.424054	0.665279
S100B	0.324661	-1.64518	0.866446	0.391302	0.636316
TRUB2	-0.1675	-1.81568	-0.803587	0.426398	0.666232
MCTS1	-0.323406	-1.20592	-0.891258	0.377764	0.62862
MRPS7	-0.129374	-0.187882	-0.89106	0.377868	0.62862
EIF3C	-0.199765	-0.518689	-0.890689	0.378065	0.62862
RPS21	-0.101142	0.102961	-0.890288	0.378278	0.62862
PPP2R1A	-0.0544474	2.33132	-0.888638	0.379155	0.629277
CCT3	-0.066642	1.22698	-0.887172	0.379934	0.63017
LAMB1	0.0888026	2.33777	0.885677	0.380731	0.630787
EIF2AK2	0.0794081	-1.85558	0.885568	0.380789	0.630787
TSN	0.113265	-0.572788	0.858405	0.395673	0.640031
FAM98C	0.135875	-1.81842	0.791538	0.433691	0.670039
SSB	-0.0798251	-0.229972	-0.88069	0.383395	0.633049
POTEKP	0.153201	3.2922	0.815633	0.419554	0.662342
SAR1B	-0.0822739	0.100851	-0.880376	0.383562	0.633049
DNM2	-0.0393698	0.0284361	-0.878909	0.384349	0.633049
MRPL37	-0.127615	-0.608182	-0.788697	0.435329	0.671357
TKFC	-0.0778366	-1.0955	-0.878041	0.384814	0.633049
FBLIM1	0.141264	-0.547889	0.73002	0.470546	0.698795
SNTB2	0.163157	0.264169	0.877973	0.38485	0.633049
CYB5R1	-0.0828585	4.20619	-0.877923	0.384878	0.633049
GPX4	-0.0917633	0.270347	-0.877323	0.3852	0.633049
FIS1	-0.0909997	3.03902	-0.877131	0.385302	0.633049
SNF8	0.196212	-0.367746	0.875023	0.386551	0.633287
STIP1	-0.078942	1.08107	-0.874967	0.386465	0.633287
TMEM223	-0.281898	-2.84876	-0.770481	0.446057	0.679879
DNAJC13	0.237819	-2.95073	0.845072	0.402989	0.647059
DBT	-0.0903302	3.08427	-0.872758	0.387655	0.634124
PSMB10	0.076538	-1.93982	0.71548	0.479361	0.703566
JMJD7	-0.110886	-1.5021	-0.819961	0.417367	0.66041
DUT	-0.124527	-1.24642	-0.86953	0.389398	0.635781
YWHAG	-0.0644205	4.25594	-0.868131	0.390154	0.636114
CSK	0.321897	-2.48829	0.86782	0.390323	0.636114
FAM210A	0.306212	0.484478	0.867355	0.390575	0.636114
FADS3	-0.110831	-3.35034	-0.736392	0.466279	0.696358
H2AFY2	0.106147	-0.967371	0.643847	0.524279	0.735651
ACAD8	-0.118845	0.504401	-0.865414	0.391627	0.636316
NUTF2	-0.0869636	-0.36113	-0.865329	0.391673	0.636316
CEFIP	-0.141758	-2.37057	-0.863388	0.392727	0.637633
RAB4A	-0.0917099	-0.760367	-0.845777	0.402483	0.646644
MYL4	-0.333601	4.10115	-0.860442	0.39433	0.639211
SCOC	0.154466	-1.2953	0.860253	0.394433	0.639211
ATP6V1A	0.0823897	-0.456689	0.859151	0.395034	0.639392
ASMTL	0.128697	-1.8746	0.842493	0.404297	0.647847
OBSL1	0.114437	-1.45702	0.856921	0.396252	0.64057
DRG1	0.0883151	-1.48828	0.787776	0.435603	0.671384
GFM1	-0.107069	-0.647681	-0.855775	0.396878	0.641186
SNU13	-0.0808438	-0.757043	-0.855186	0.3972	0.641194
APOD	0.165838	0.961005	0.85487	0.397373	0.641194
CDS2	-0.124374	0.617456	-0.837633	0.406991	0.651025
VPS13A	0.248043	-1.53772	0.722887	0.474859	0.701667
CFL1	-0.0609581	4.6263	-0.852286	0.398789	0.643082
TACC2	0.197542	-1.16335	0.851006	0.399493	0.643678
ATP6V1B2	0.192149	-0.015547	0.81515	0.419709	0.662342
F13A1	0.185426	-0.108536	0.849448	0.400349	0.643725
PSMC6	0.0591442	-0.0238429	0.849319	0.40042	0.643725
RDH11	-0.110061	1.28717	-0.745405	0.460881	0.691955
LSM4	0.0742586	-0.921441	0.658327	0.514649	0.731263
LRPAP1	0.086012	-1.10895	0.769326	0.446347	0.679925
ZER1	-0.104124	-4.141	-0.812648	0.421244	0.663348
ME3	-0.0926879	-0.553504	-0.795934	0.430667	0.668903
TOR1AIP1	0.156511	-0.113923	0.693616	0.492388	0.713868
SH3BGR	-0.120936	1.51075	-0.843135	0.403831	0.647847
ARPP19	0.335451	0.827422	0.799918	0.428381	0.666792
SCLY	0.178406	-5.13254	0.814695	0.419855	0.662342
PSMD14	0.0955133	1.05252	0.841979	0.40447	0.647847
TIMP3	0.182392	-0.692451	0.809147	0.423354	0.665052
ACAD9	-0.137366	0.526133	-0.838973	0.406137	0.650117
C4BPA	0.322413	-1.15563	0.809631	0.422728	0.665052
CES1	-0.168231	0.420574	-0.837054	0.407202	0.651025
DUSP27	-0.157664	-0.791801	-0.835843	0.407876	0.651058
MRPS27	-0.12687	-0.135691	-0.835397	0.408124	0.651058
NPM1	0.0922054	1.81564	0.835243	0.40821	0.651058
SERPINB1	-0.0612123	-0.0282723	-0.835091	0.408294	0.651058
HSD17B10	-0.0694533	1.39794	-0.834332	0.408717	0.651058
UBXN6	0.0648883	-1.32646	0.49954	0.620725	0.796804
UBA5	-0.0432022	-1.04284	-0.833709	0.409064	0.651215
SMAD2	0.0567854	-0.823503	0.785426	0.437088	0.672879
CDC37	0.097558	0.691268	0.829973	0.41115	0.654137
CDC27	0.106058	-0.997196	0.655457	0.516732	0.732107
PSMC2	-0.0530343	0.289386	-0.82737	0.412607	0.656055
MRPS22	-0.126957	-0.279231	-0.825472	0.413672	0.657012
SPTB	-0.0755187	0.981609	-0.825401	0.413712	0.657012
HGS	0.0960998	-1.96275	0.771853	0.445118	0.678844
PRKACB	-0.0861582	2.33081	-0.824123	0.414429	0.657616
ARMCX2	0.098667	-1.18247	0.689938	0.494797	0.71498
STRN3	-0.127356	-1.58728	-0.743043	0.461921	0.691955
BPNT1	0.227493	-0.975499	0.822489	0.415348	0.658411
IMPDH2	-0.113827	-2.34409	-0.744123	0.461275	0.691955
RPL8	-0.0487024	1.66973	-0.820899	0.416243	0.65943
M6PR	-0.159774	-1.11017	-0.81875	0.417675	0.660498
NCAM1	-0.137757	0.30329	-0.819119	0.417247	0.66041
FXR1	-0.126818	-1.75384	-0.701917	0.487021	0.709755
DPP3	0.0993522	-0.644166	0.751899	0.457154	0.689159
MAGOH	0.124202	-1.2115	0.651146	0.519344	0.733422
AP3D1	0.173025	-3.04267	0.745358	0.460425	0.691955
ITM2B	-0.211996	-2.1969	-0.571691	0.571304	0.767563
OXSM	-0.0782288	-0.463971	-0.764738	0.449043	0.682164
GSS	-0.0879075	-0.655353	-0.815853	0.419093	0.662339
SPATA20	-0.112862	-0.837018	-0.780101	0.439824	0.675255
POLR2B	0.084144	-3.54939	0.645516	0.523071	0.735651
PEPD	-0.107965	0.101927	-0.783065	0.438214	0.674215
CHMP4B	0.131358	-0.68943	0.812142	0.421195	0.663348
RBPMS2	-0.104542	-2.46694	-0.812039	0.421254	0.663348
TXNL1	-0.0597096	0.557876	-0.809207	0.422863	0.665052
PYM1	-0.0701791	-2.65229	-0.605203	0.549198	0.751373
PPP1R1C	-0.194066	-1.88939	-0.648847	0.520568	0.734095
PDXK	-0.218686	-1.0175	-0.808608	0.423204	0.665052
LAMTOR5	-0.0801221	-0.384764	-0.807613	0.42377	0.665279
ANXA7	-0.0670001	1.24494	-0.805876	0.42476	0.665661
PLXNC1	-0.141245	-1.43202	-0.758989	0.452213	0.684455
ECHDC3	-0.160003	-0.189219	-0.788249	0.435097	0.671357
MACF1	-0.0799018	-2.50774	-0.72852	0.470774	0.698795
SYNPO2	-0.0941305	1.8817	-0.803809	0.42594	0.666232
SYNPO2L	0.138257	3.50098	0.803241	0.426265	0.666232
ACYP2	-0.0711122	2.09413	-0.803081	0.426356	0.666232
APEX1	0.271561	-0.93362	0.802238	0.426838	0.666521
P4HB	0.082021	2.39208	0.801098	0.427491	0.666745
CD93	-0.0849519	-0.1913	-0.800747	0.427692	0.666745
ACOX1	0.106339	-0.987643	0.729293	0.46998	0.698795
ALDH6A1	-0.127296	3.17445	-0.80065	0.427747	0.666745
TARDBP	-0.225964	-0.862558	-0.799415	0.428455	0.666792
LSM1	0.0898773	-2.36145	0.767221	0.447358	0.680671
COA6	-0.373985	0.76433	-0.799262	0.428543	0.666792
OPA3	-0.0846632	1.41708	-0.797514	0.429546	0.667777
TIMM13	-0.132902	1.76379	-0.793392	0.431917	0.670039
SHMT2	0.268848	-1.49417	0.763288	0.449674	0.682606
UBXN1	0.0792056	-0.416703	0.757637	0.453235	0.685226
PODXL	0.222311	0.0572889	0.715786	0.47863	0.703435
MMRN2	0.166548	-0.32709	0.792468	0.432449	0.670039
ERP29	-0.0636734	1.03042	-0.792211	0.432598	0.670039
TMED9	0.0761527	-0.586377	0.79179	0.432841	0.670039
ARL8A	-0.109045	0.639088	-0.791128	0.433223	0.670039
UFD1	-0.131519	0.641752	-0.790631	0.43351	0.670039
SLC25A5	0.117325	2.79913	0.790292	0.433705	0.670039
RPLP1	-0.128159	1.8734	-0.788121	0.43496	0.671357
MCAT	0.113066	-1.47687	0.68601	0.496777	0.716652
SET	-0.0769033	-0.0167705	-0.786307	0.436011	0.671616
UROD	0.0818829	-1.31525	0.585491	0.562338	0.762028
MYO18A	-0.0572678	-0.24554	-0.779467	0.439985	0.675255
GBE1	-0.0672144	1.58892	-0.779428	0.440008	0.675255
MYPN	-0.104394	0.805451	-0.779206	0.440137	0.675255
FKBP1A	0.0866894	2.74256	0.778686	0.44044	0.675255
PHKB	-0.106297	-0.798964	-0.709201	0.482325	0.705934
MTOR	-0.146604	-3.11307	-0.777206	0.441303	0.676182
ISCU	0.147851	-0.339039	0.689894	0.494357	0.71474
CLN3	0.614863	6.26283	0.775729	0.442166	0.676486
AGT	0.174592	1.26367	0.775087	0.442541	0.676486
CMBL	-0.0882477	1.38625	-0.775075	0.442548	0.676486
AP2B1	0.0911511	0.295191	0.774651	0.442796	0.676486
SLC9A3R1	-0.0863452	-1.4771	-0.675101	0.503506	0.723565
PTPMT1	-0.160622	-2.37919	-0.773028	0.443746	0.677541
EXOC6B	0.079794	-1.92442	0.607585	0.547185	0.750148
TRIM55	-0.121444	0.23322	-0.75402	0.455055	0.68722
TTC17	0.157727	-0.144807	0.462205	0.646977	0.810127
UAP1L1	-0.12208	-2.1407	-0.734683	0.466725	0.696358
FITM2	-0.107063	1.54294	-0.768109	0.446631	0.679962
AKT2	-0.0674006	-3.40661	-0.655065	0.516603	0.732107
MGST2	-0.0688369	3.52634	-0.763896	0.449111	0.682164
ERGIC1	0.075167	-0.984033	0.762153	0.45014	0.682917
ONECUT1	0.0751205	-0.76775	0.644474	0.523151	0.735651
SRP72	0.138627	-2.79761	0.61886	0.540147	0.745876
C1orf123	0.100248	-1.13179	0.759595	0.451652	0.684455
PCBP1	0.0524684	1.78915	0.759185	0.451894	0.684455
RPS25	-0.0373219	2.49465	-0.759098	0.451946	0.684455
HCCS	-0.103458	-0.305129	-0.72365	0.473401	0.699926
NAGK	0.0372811	1.13317	0.758224	0.452463	0.684455
WDR77	0.0536712	0.028952	0.699976	0.487906	0.710126
IGHA1	0.213297	4.60893	0.752567	0.455821	0.687942
PABPC1	0.119956	-0.957357	0.751681	0.456348	0.688341
FAM98A	-0.0665384	-0.40702	-0.693357	0.492103	0.71385
PFAS	0.139215	-2.33995	0.57629	0.568016	0.766543
EIF3G	-0.076994	-1.79067	-0.748853	0.458033	0.690086
UBE2N	-0.0436666	3.56364	-0.746421	0.459486	0.691875
PSIP1	0.160148	-3.67829	0.589842	0.558798	0.759198
PXDN	0.142654	-1.9063	0.47303	0.639414	0.805119
CAPN2	0.0663113	1.37348	0.744907	0.46039	0.691955
CTSZ	-0.123853	1.29428	-0.743837	0.461031	0.691955
SEC11A	0.168429	-1.43686	0.743445	0.461266	0.691955
EPHX1	0.0689822	0.444654	0.742709	0.461706	0.691955
PHPT1	-0.0784075	0.826077	-0.742423	0.461878	0.691955
CHCHD10	-0.136092	1.71194	-0.7415	0.462432	0.692323
SCFD1	-0.0751325	-0.643496	-0.740598	0.462973	0.692736
DYNC1LI2	0.0831163	-0.192071	0.607655	0.546949	0.750148
GPD1	-0.189187	-1.34876	-0.736244	0.46559	0.696255
COA3	-0.126462	0.428043	-0.718384	0.476509	0.702931
DHX32	-0.239716	-2.34137	-0.735738	0.465895	0.696311
MTFMT	0.0613022	-1.96883	0.553356	0.583652	0.775631
EXOC1	0.386752	-2.18482	0.520373	0.606187	0.789916
RBBP7	-0.171677	-0.0599754	-0.734485	0.46665	0.696358
ACOX2	0.16752	-0.759101	0.523317	0.604262	0.787801
AKR7A2	-0.0557778	2.06111	-0.731919	0.468199	0.698158
CD99	-0.0803486	-0.0586074	-0.474215	0.638388	0.804603
PSMB5	-0.0570518	0.648573	-0.730964	0.468776	0.698621
LDHD	-0.105425	2.12001	-0.730448	0.469088	0.698687
RPN2	0.0669934	0.312651	0.728465	0.470288	0.698795
ITGA6	0.115656	-1.67441	0.727881	0.470642	0.698795
LNPEP	-0.0810436	-1.31174	-0.727308	0.470989	0.698795
ARMC1	0.11042	-1.40563	0.727238	0.471032	0.698795
USP5	0.0441217	1.14922	0.726598	0.47142	0.698974
IAH1	0.104622	0.630864	0.725859	0.471868	0.699242
IDH3A	-0.0808335	4.84208	-0.724848	0.472482	0.699476
HSP90AB4P	-0.0725403	0.192147	-0.47872	0.635042	0.8034
FAM129A	-0.0641537	1.8656	-0.72465	0.472602	0.699476
IARS2	-0.0636371	1.69792	-0.724277	0.472829	0.699476
SUMO3	0.103896	1.30463	0.720519	0.475115	0.701667
PRKCA	0.228633	-2.5797	0.701268	0.487108	0.709755
DMPK	0.153409	-2.60678	0.719194	0.475922	0.702462
SFXN3	0.136244	-0.205508	0.717652	0.476863	0.703056
PPM1F	0.094215	-0.94012	0.646601	0.521688	0.735145
TXLNB	0.0593801	-0.466343	0.716475	0.477582	0.703103
FGA	0.201909	1.41608	0.716285	0.477698	0.703103
DTNA	-0.0548599	1.23286	-0.71628	0.477701	0.703103
PSAP	-0.109242	5.93944	-0.715355	0.478266	0.703435
MCUR1	0.126203	-2.65821	0.571253	0.57149	0.767563
ANKRD1	0.214477	1.37571	0.714589	0.478734	0.703435
CKAP5	-0.123012	-2.87329	-0.713659	0.479304	0.703566
CHCHD4	0.103327	0.341576	0.712428	0.480058	0.704193
MPP1	0.064703	-1.95244	0.694036	0.491491	0.713754
HNRNPAB	-0.112622	-0.0528541	-0.711929	0.480364	0.704246
SNRNP70	-0.1525	-1.32111	-0.710991	0.480939	0.704694
PPIC	-0.287781	0.437753	-0.507954	0.614776	0.795638
CAMK2D	-0.0656399	1.16911	-0.71025	0.481394	0.704965
CARD19	0.111457	-0.224212	0.707066	0.48335	0.707038
ATOX1	0.214766	0.416055	0.497513	0.622138	0.79719
UFSP2	0.0722706	-3.02373	0.653402	0.517155	0.732309
MRPS14	-0.16045	-1.17919	-0.630914	0.531695	0.74007
ZW10	0.0772924	-1.80741	0.684506	0.497517	0.71693
THAP4	-0.131501	-1.26471	-0.640954	0.525515	0.736712
TYMP	-0.147022	-0.870052	-0.702432	0.486205	0.709755
PRKAA1	-0.115045	-0.535542	-0.701474	0.486886	0.709755
PTRHD1	-0.0897592	-0.295807	-0.701612	0.486711	0.709755
UBE2K	0.0983288	-0.00537694	0.62681	0.534446	0.741924
ISYNA1	-0.202835	-1.19925	-0.701	0.487089	0.709755
SUN2	0.00736719	-1.68601	0.0337163	0.973301	0.98958
RRAD	-0.0966247	-0.459345	-0.699715	0.487883	0.710126
MTAP	0.0588638	-0.170023	0.680701	0.499806	0.719831
DCTN4	-0.0932362	-1.80271	-0.698095	0.488975	0.710891
EPRS	-0.0623702	-0.211027	-0.698952	0.488355	0.710384
WDR44	0.143738	-3.63971	0.653065	0.517461	0.732346
SF3B2	-0.16004	-0.901981	-0.661961	0.5119	0.731142
CDH5	0.0809324	-1.5095	0.471764	0.639951	0.805408
FXR2	-0.0647843	-0.776144	-0.658942	0.513539	0.731263
SYNE1	-0.104832	-0.264564	-0.6174	0.54048	0.745942
SYMPK	-0.145298	7.10131	-0.694121	0.491349	0.713754
RRM2B	-0.270926	-1.39352	-0.581844	0.56403	0.763529
GCA	-0.124718	-1.7443	-0.648412	0.520629	0.734095
LRRC40	-0.190406	-2.0559	-0.57002	0.572029	0.767563
PICALM	-0.103271	-0.733414	-0.693334	0.491838	0.71385
PPP1CB	0.042945	1.32682	0.691156	0.493192	0.714595
PSMD13	-0.0740138	0.271452	-0.690762	0.493437	0.714595
MRPL27	-0.103201	-1.36814	-0.636447	0.528032	0.738502
RPS3	-0.0423157	2.89461	-0.689744	0.49407	0.71474
DBI	-0.0923906	4.27161	-0.689607	0.494156	0.71474
CHPT1	-0.0639605	-1.07518	-0.667584	0.508342	0.729682
RBM38	-0.0789949	-1.53614	-0.545	0.589034	0.779148
CPT1B	-0.102765	3.46468	-0.687881	0.495231	0.715213
IGHA2	0.195324	3.28089	0.687231	0.495637	0.715403
MRC1	-0.149717	-2.48732	-0.644181	0.52324	0.735651
GNA11	-0.150713	-0.992172	-0.684296	0.49747	0.71693
YKT6	0.0383719	-0.809295	0.679431	0.500516	0.720456
MESD	0.243299	-0.796206	0.532467	0.597432	0.78422
UMAD1	-0.0812832	-3.42282	-0.553467	0.583577	0.775631
PCBD2	-0.110616	1.39247	-0.676405	0.502415	0.722792
EIF1AY	-0.0931534	-0.448813	-0.656954	0.514804	0.731263
PDIA6	0.0527579	2.11495	0.67579	0.502802	0.722951
USP19	-0.123912	-0.702253	-0.654599	0.516305	0.732107
MYOF	-0.273087	-0.929902	-0.655782	0.51555	0.731622
GUF1	-0.210918	-2.11528	-0.596032	0.55444	0.756085
PRKRA	0.045687	-1.04049	0.667235	0.508196	0.729682
DDT	-0.0740502	1.95625	-0.666596	0.5086	0.729682
PPIL1	0.130136	-0.681709	0.665454	0.509323	0.729875
CLPX	-0.085759	-2.40272	-0.665047	0.509581	0.729875
CHCHD2	-0.0606842	-0.470312	-0.664978	0.509625	0.729875
FRMD3	-0.212228	-4.09573	-0.55869	0.579843	0.773715
RPS23	-0.03936	0.636731	-0.664195	0.510121	0.729875
ACOT9	-0.0725041	3.1452	-0.664179	0.510131	0.729875
VARS	0.0966689	-0.57796	0.66324	0.510726	0.730087
HNRNPD	0.0932013	0.993152	0.663065	0.510837	0.730087
ITIH5	0.100183	-1.75506	0.604058	0.549225	0.751373
LEMD2	0.114105	-2.07608	0.622847	0.536761	0.742524
HNRNPA2B1	-0.0498162	2.81441	-0.66102	0.512135	0.731142
UBE2I	0.0735716	-0.00603999	0.659691	0.512979	0.731263
USP7	-0.135803	-1.84051	-0.590861	0.558032	0.758649
COX20	-0.0709914	1.21724	-0.552612	0.583613	0.775631
GSPT1	-0.0796378	-0.388	-0.535271	0.59551	0.78422
RPL7	-0.0414013	2.08617	-0.657484	0.514383	0.731263
YBX3	-0.0903755	1.82895	-0.657484	0.514383	0.731263
CLGN	0.0878216	-0.0661815	0.657431	0.514417	0.731263
ABCB7	0.133402	-1.49268	0.65734	0.514475	0.731263
EIF3A	-0.0465148	-0.34443	-0.656622	0.514932	0.731263
RWDD1	0.0394714	-1.94883	0.656488	0.515017	0.731263
G3BP2	-0.0618057	-1.1792	-0.324002	0.747928	0.874162
GPAT3	-0.19514	-1.43533	-0.533572	0.596754	0.78422
HYOU1	0.0768778	-0.951487	0.651917	0.517933	0.732618
LCP1	-0.116962	-1.49824	-0.650352	0.518933	0.733422
CCDC124	0.124432	-1.5565	0.62866	0.532985	0.741061
ATP5IF1	-0.205021	-0.312713	-0.650144	0.519067	0.733422
TMED5	0.0509866	-0.695161	0.494912	0.623678	0.797837
BZW2	-0.0795849	1.30391	-0.647651	0.520663	0.734095
MMP9	-0.111483	-2.55498	-0.424713	0.673898	0.829709
PPM1K	-0.0769137	-0.644508	-0.606809	0.547253	0.750148
CNN1	0.189263	0.317578	0.624122	0.535932	0.742524
TMED4	-0.04376	-1.28838	-0.573798	0.569408	0.766838
ABR	0.143167	-3.92778	0.604417	0.548826	0.751373
HARS2	-0.0465327	0.353764	-0.64288	0.523724	0.735651
MAT2B	-0.0522279	-0.159844	-0.642472	0.523987	0.735651
CDV3	0.100708	0.0411321	0.642247	0.524131	0.735651
PITRM1	0.110061	-0.245344	0.641986	0.524299	0.735651
ABCB8	0.0917608	-1.17144	0.532086	0.597773	0.78422
GFER	0.0703622	-1.79914	0.435289	0.665822	0.822523
VDAC3	-0.0693095	-0.528737	-0.639935	0.525619	0.736712
TMX4	-0.0575268	0.28962	-0.639039	0.526196	0.737126
AP2S1	-0.0884574	1.60982	-0.479572	0.634363	0.8034
CDK5	-0.182082	0.778205	-0.637913	0.526922	0.737747
SLC8A1	-0.0672589	0.829147	-0.636016	0.528146	0.738502
CUL3	-0.0389895	-1.43215	-0.635632	0.528393	0.738502
SF3A1	0.152107	-1.61782	0.635326	0.528591	0.738502
ECPAS	-0.0509354	-1.78336	-0.574266	0.568934	0.766594
SORBS3	-0.0811917	-1.9311	-0.277056	0.78342	0.896219
ACO1	-0.0465245	1.87423	-0.634242	0.529292	0.738755
SNRPGP15	0.0569867	-0.107479	0.633849	0.529546	0.738755
MIPEP	-0.0959801	-0.931818	-0.633733	0.52962	0.738755
UBE2Z	-0.029068	-2.64003	-0.31584	0.754061	0.876831
PSMA2	-0.0361344	1.36374	-0.632908	0.530154	0.739105
GAPDH	-0.04091	8.15337	-0.631649	0.530969	0.739689
HP	0.240607	4.31895	0.590928	0.557744	0.758649
SEC23A	0.0474969	-0.601054	0.631387	0.531138	0.739689
YBX1	-0.174585	1.65487	-0.607239	0.54697	0.750148
MPST	-0.0527493	0.407561	-0.629476	0.532377	0.740624
HBS1L	0.0632874	-2.48142	0.556821	0.580841	0.774151
COPE	0.0548795	-1.10723	0.628117	0.533258	0.741061
PAICS	0.073016	-0.563111	0.627052	0.533949	0.741628
DDX6	-0.111	-0.661756	-0.624888	0.535355	0.742524
RPL30	0.0633165	0.97356	0.623755	0.536092	0.742524
FLNB	-0.208923	0.514755	-0.623173	0.536471	0.742524
COX6A2	-0.146564	2.24267	-0.622891	0.536655	0.742524
RPS7	-0.0455797	1.9285	-0.622564	0.536867	0.742524
PFDN5	-0.0314403	0.104224	-0.53246	0.597517	0.78422
RUVBL1	0.0559238	-0.907493	0.600043	0.55171	0.753879
AHNAK2	0.125925	-0.101495	0.488747	0.627914	0.800277
CAV1	-0.0499133	3.67218	-0.618558	0.539479	0.745742
ABCA8	0.0614548	-1.38759	0.219625	0.827481	0.917707
TWF2	-0.0968395	-0.571825	-0.617689	0.540046	0.745876
OSBPL1A	-0.0675886	-1.89513	-0.594232	0.555553	0.756756
PYGL	-0.461558	-1.99686	-0.595839	0.554489	0.756085
X37316	0.123262	-0.631844	0.609216	0.545924	0.750148
RPL19	-0.0412202	1.76684	-0.611641	0.544004	0.74976
CCDC12	0.0594635	1.88022	0.611616	0.544021	0.74976
PSMD2	-0.0407717	-0.661207	-0.611484	0.544107	0.74976
MRRF	-0.0708347	-0.416669	-0.547804	0.586879	0.777942
TATDN1	-0.0474576	-0.648762	-0.506149	0.615764	0.796441
DYNLL2	-0.0661614	0.834532	-0.609921	0.545132	0.750148
COASY	-0.0618379	-1.13556	-0.609001	0.545737	0.750148
FTL	0.184074	1.37922	0.608825	0.545852	0.750148
UBE2L3	-0.0352081	1.50346	-0.608817	0.545857	0.750148
CUL2	-0.167551	-1.85243	-0.606686	0.547258	0.750148
COX7A1	-0.0965511	4.50695	-0.603582	0.549301	0.751373
SMS	-0.00778603	-0.85265	-0.0499723	0.960429	0.985307
RBM4	-0.0908668	-1.15655	-0.489831	0.627154	0.799698
QKI	-0.0626686	0.285808	-0.494866	0.623552	0.797837
NMNAT3	-0.0725332	-1.04288	-0.556383	0.581057	0.774151
IFI16	-0.0757372	-1.96763	-0.599954	0.551694	0.753879
SUGT1	-0.0359399	-0.608171	-0.553452	0.582968	0.775631
GIMAP4	0.0469712	-0.733297	0.235421	0.815299	0.913653
RPL35A	0.0798818	0.513687	0.576649	0.567262	0.766179
C1QBP	-0.0535223	2.15657	-0.59807	0.552939	0.755163
HEXB	0.0751281	-0.125091	0.596985	0.553656	0.755748
ROMO1	-0.0822532	-0.22075	-0.595301	0.554771	0.756085
AKT1S1	-0.0861317	-3.18978	-0.502094	0.618507	0.796804
EMILIN3	0.0679437	-1.82641	0.165837	0.869332	0.942368
SDHAF2	0.100493	-0.607462	0.333893	0.740403	0.869121
KIAA0391	-0.0217636	-3.93569	-0.154687	0.878043	0.947648
D2HGDH	-0.0913724	-0.972871	-0.591798	0.557093	0.758459
MRPS23	0.116498	-0.498551	0.50201	0.61842	0.796804
ADH1B	0.118882	1.05649	0.590276	0.558103	0.758649
IQGAP2	0.109703	-0.480151	0.474875	0.637466	0.804603
CAV2	-0.058925	0.621451	-0.587869	0.559703	0.75992
MAP1LC3B2	-0.0734434	0.416621	-0.475355	0.637336	0.804603
APRT	-0.0969398	0.694681	-0.565353	0.57485	0.76941
KPNA6	0.100162	-1.30818	0.587241	0.560121	0.75992
ABHD16A	-0.0532864	-1.31375	-0.587026	0.560264	0.75992
MSRB2	-0.0683669	1.22166	-0.586683	0.560492	0.75992
NUP93	-0.0951903	-2.28281	-0.541012	0.591666	0.78106
FHOD3	0.0361363	-1.59424	0.138797	0.890409	0.952734
EIF2S2	0.0690715	-0.874003	0.559209	0.578997	0.772982
ZC3H7B	-0.0997315	-1.80488	-0.491368	0.625928	0.798673
CLIC4	-0.0551989	1.34579	-0.582119	0.563535	0.763253
ELMOD2	-0.0393554	-1.57198	-0.508703	0.613694	0.795638
NAA25	0.0600073	-1.80069	0.51267	0.611159	0.793861
VAMP2	-0.0644788	0.388258	-0.579332	0.565468	0.764475
MAOA	-0.0931062	2.64174	-0.57956	0.565243	0.764475
MRPL44	-0.0918004	-1.40571	-0.579018	0.565606	0.764475
TMEM245	-0.215879	-0.757206	-0.4523	0.653701	0.81409
SF3B1	-0.018548	-1.56928	-0.056037	0.955662	0.983699
NIPSNAP3A	-0.078542	1.0786	-0.576258	0.567453	0.766179
PNKD	0.110033	-0.620328	0.344372	0.732633	0.866865
PYURF	0.0817538	-2.88921	0.527817	0.600479	0.785612
[truncated: 615 more rows]
