# Supplementary material for: Core functional nodes and sex-specific pathways in human ischaemic and dilated cardiomyopathy
Source: Nat Commun. 2020 Jun 2;11:2843. doi: 10.1038/s41467-020-16584-z (PMC7266817; doi:10.1038/s41467-020-16584-z)
Supplement: Supplementary file 4 — Supplementary Data 2 [file 41467_2020_16584_MOESM4_ESM.xlsx]

## Sheet: Sheet1
	log2FC	AveExpr	t	P.Value	adj.P.Val
FBLN5	1.82833	1.76956	8.57258	7.60082e-11	1.98685e-07
MFAP4	2.22216	3.03672	7.96911	7.45856e-10	9.74834e-07
TF	1.19994	4.77559	7.52346	2.30137e-09	2.00526e-06
VWF	1.51362	-0.381078	7.38493	3.63586e-09	2.37603e-06
EFEMP1	2.06387	0.133903	7.17876	1.07515e-08	5.62086e-06
PLXDC2	1.05369	-1.51873	6.72802	3.23001e-08	1.40721e-05
HSPG2	0.589147	4.26069	6.50004	6.92146e-08	2.58467e-05
FBLN1	1.10918	1.09682	6.40747	9.43457e-08	3.08275e-05
COL6A2	1.26498	5.65451	6.36292	1.09518e-07	3.10663e-05
MAP2K1	-0.4442	-0.0131063	-6.3385	1.18846e-07	3.10663e-05
SAA1	-2.39516	0.21518	-6.2135	1.97792e-07	4.70026e-05
CYLC1	1.0863	1.45898	6.12655	2.41608e-07	4.80181e-05
TNXB	1.20054	1.42462	6.10916	2.56086e-07	4.80181e-05
PRELP	2.22299	3.10574	6.10789	2.57174e-07	4.80181e-05
APOA4	1.81156	0.377296	5.98736	3.84907e-07	6.70764e-05
FBLN2	1.35093	0.856077	5.94207	4.47842e-07	6.95144e-05
RBP4	1.8802	0.797022	5.93925	4.52083e-07	6.95144e-05
COL6A1	1.30618	4.75791	5.92085	4.80765e-07	6.98178e-05
COL18A1	1.08771	1.019	5.77186	7.90797e-07	0.000108797
LTBP2	2.08909	-0.418382	5.76991	8.57909e-07	0.000112129
CP	1.15176	1.72856	5.67703	1.08496e-06	0.000129801
ALB	0.918769	10.2886	5.67497	1.09243e-06	0.000129801
SERPIND1	1.20375	0.505846	5.58844	1.45726e-06	0.000165621
OGN	2.07243	4.05676	5.5554	1.62655e-06	0.000177159
ABI3BP	1.74535	0.422871	5.50946	1.89492e-06	0.000198133
SOD3	1.14784	0.683237	5.49034	2.01921e-06	0.000203008
GSN	0.44977	4.21911	5.45329	2.28345e-06	0.000221072
LUM	1.62621	5.31761	5.43598	2.4184e-06	0.000225775
BGN	1.95309	4.25807	5.37018	3.00776e-06	0.000271114
TGFBI	1.25376	3.26426	5.32227	3.52457e-06	0.000307107
HPX	1.00912	3.62164	5.29618	3.84207e-06	0.000323973
EML5	1.514	-0.196018	5.34276	3.97934e-06	0.000325062
ECM1	1.09825	-2.25434	5.35877	4.34311e-06	0.00033328
SERPINF1	1.39207	0.514402	5.26618	4.49795e-06	0.00033328
VCAN	1.89575	0.689962	5.2816	4.54581e-06	0.00033328
A1BG	1.04466	1.38642	5.23907	4.63957e-06	0.00033328
SERPINC1	0.750816	1.09752	5.23402	4.71743e-06	0.00033328
SERPINA4	1.17675	-0.732167	5.26684	5.41877e-06	0.000372755
MRC2	0.77483	-1.63096	5.17014	6.92104e-06	0.000463887
SRM	0.741564	-1.28645	5.15989	7.15188e-06	0.000467375
CYB5R3	0.383987	4.2369	5.03233	9.15613e-06	0.000583759
TTR	1.15119	2.87636	5.01553	9.67422e-06	0.000602105
IGHG1	1.10906	6.9315	4.92441	1.30298e-05	0.000792093
HRG	1.00161	1.83596	4.86602	1.57597e-05	0.000936267
FARS2	0.457967	-1.65924	4.95297	2.13551e-05	0.00109455
AZGP1	0.861161	1.47838	4.81057	1.8871e-05	0.00109455
POSTN	2.96795	0.294497	4.90868	2.12832e-05	0.00109455
ANXA4	0.563734	-0.667811	4.79481	1.98607e-05	0.00109455
KNG1	0.896558	2.01979	4.79394	1.99168e-05	0.00109455
JUP	-0.470109	3.27637	-4.78713	2.03614e-05	0.00109455
CFH	0.984123	1.08836	4.78085	2.078e-05	0.00109455
GALT	-0.544551	-1.41986	-4.75248	2.27796e-05	0.00114511
A2M	0.991481	1.59194	4.69421	2.74995e-05	0.0013563
FBN1	0.725884	5.35472	4.65091	3.16163e-05	0.00152418
ACTN4	0.57813	2.22007	4.64368	3.23605e-05	0.00152418
APEH	-0.384509	0.388019	-4.64089	3.26527e-05	0.00152418
DCN	1.36308	3.27155	4.62209	3.4687e-05	0.00159074
EMILIN1	1.08547	0.417661	4.60608	3.65179e-05	0.00164582
ARMT1	-0.770562	-0.271808	-4.59176	3.97798e-05	0.00176245
PGM3	0.699835	-1.38783	4.55065	4.36186e-05	0.00187683
PFKM	-0.429479	4.63443	-4.54937	4.37976e-05	0.00187683
OPLAH	-0.487675	-0.379293	-4.51623	4.86919e-05	0.0020344
AKR1C1	0.886595	0.605049	4.51406	4.90311e-05	0.0020344
EIF1B	-0.27846	1.44969	-4.48749	5.33681e-05	0.00217975
ARHGEF15	-0.73571	0.699298	-4.47977	5.46983e-05	0.00219971
APOE	1.068	-0.586454	4.47039	5.63569e-05	0.00222432
PGAM1	-0.448381	4.70648	-4.46402	5.75115e-05	0.00222432
LACTB	-0.576788	0.468144	-4.46117	5.80358e-05	0.00222432
CPNE3	-0.343503	1.41915	-4.45567	5.90606e-05	0.00222432
SERPINF2	0.807891	0.838563	4.45299	5.95648e-05	0.00222432
DPYSL3	0.448875	2.47699	4.4431	6.1468e-05	0.00226306
PGAM2	-0.787682	2.63469	-4.42071	6.59988e-05	0.00239612
ERLEC1	0.308497	-2.79107	4.41129	6.80013e-05	0.00243501
HINT1	-0.426756	0.792329	-4.3935	7.19468e-05	0.00253686
TSPAN9	0.444187	-0.209251	4.38984	7.27867e-05	0.00253686
PALMD	-0.513578	1.2059	-4.37095	7.72711e-05	0.00265772
SRL	-0.650462	4.25515	-4.36643	7.83832e-05	0.00266096
PGM1	-0.329461	4.05394	-4.35738	8.06583e-05	0.00270309
PSME1	-0.353392	1.86551	-4.34903	8.28163e-05	0.00274028
COL14A1	2.04983	-0.415131	4.4008	8.49264e-05	0.00277497
GOT1	-0.500105	6.09565	-4.32195	9.0204e-05	0.00291103
H1FX	0.695745	-0.0530656	4.29572	9.79723e-05	0.00312317
SEPT7	0.388829	1.854	4.28295	0.000101987	0.00316679
F9	-0.725818	-0.180636	-4.27603	0.00010423	0.00316679
COX17	-0.586461	2.05026	-4.27239	0.000105429	0.00316679
PLS3	0.527031	0.276755	4.27155	0.000105706	0.00316679
CALD1	0.800109	1.54101	4.27029	0.000106125	0.00316679
TPM4	-2.68056	5.23117	-4.26633	0.000107453	0.00316679
HP1BP3	0.484696	0.574699	4.26524	0.000107821	0.00316679
ANKRD2	-1.28455	1.24276	-4.25446	0.00011153	0.00323934
MFGE8	0.876283	1.11829	4.25048	0.000112934	0.00324407
GPT	-0.808329	1.04986	-4.23692	0.000117837	0.00334811
IGLC7	0.964102	6.11211	4.2269	0.000121591	0.00341763
ACSS1	-0.755007	2.31974	-4.1866	0.000137916	0.00383524
COL1A2	1.33486	5.55662	4.16776	0.000146258	0.00401362
CFI	0.926362	-1.1073	4.16526	0.000147402	0.00401362
NAXE	-0.315319	2.33932	-4.16032	0.000149688	0.00403387
ASPN	1.95238	1.24734	4.1786	0.000166298	0.00443259
DPYSL2	0.361769	3.04632	4.12344	0.000167875	0.00443259
IDH2	-0.581204	7.52836	-4.08111	0.000191406	0.00500335
DSP	-0.451635	3.5923	-4.05148	0.000209759	0.00531713
HK1	0.314759	4.77339	4.04941	0.000211101	0.00531713
TGM2	0.642464	4.47938	4.0492	0.000211236	0.00531713
IGLL5	1.01028	5.478	4.04873	0.000211546	0.00531713
CKAP4	0.441064	-0.970802	4.02408	0.000228243	0.00568216
SERPINA6	0.947629	-0.535124	4.03795	0.000237929	0.00586742
PGP	-0.395191	0.741808	-4.0042	0.000249104	0.00608559
APOA1	0.644227	5.36414	3.98041	0.000261009	0.00631738
TLN1	0.334136	1.4699	3.94647	0.00028959	0.00694485
COL5A2	0.876857	-0.645409	3.94398	0.000299231	0.00711081
C1QC	1.05255	0.630045	3.92879	0.000330319	0.00762812
COL3A1	0.981635	3.03832	3.90578	0.000327864	0.00762812
MYH10	0.883842	1.3504	3.90213	0.000331525	0.00762812
GPNMB	-0.780896	2.74793	-3.90099	0.000332672	0.00762812
TUBA1B	0.452062	5.85886	3.89504	0.000338758	0.00770011
HSPA1B	-0.437269	4.75646	-3.87185	0.000363479	0.00815483
UBE2D1	-0.38325	0.0515624	-3.87047	0.000365002	0.00815483
EIF5	-0.357429	0.0679136	-3.85792	0.000379169	0.00839147
HPRT1	0.315837	0.122002	3.85257	0.000385361	0.00839147
CAST	-0.31634	1.9327	-3.85165	0.000386438	0.00839147
SIAE	-0.762041	-0.540392	-3.84995	0.000388435	0.00839147
C6	0.669072	-1.18751	3.84035	0.000399876	0.00854408
ACSS2	-0.342687	-1.08464	-3.83857	0.000402036	0.00854408
COX7C	-0.852044	2.41426	-3.82965	0.000413028	0.00870689
NCOR1	-0.620789	2.20098	-3.83064	0.000431581	0.00902523
EHD3	0.62073	0.787167	3.80593	0.000443681	0.00920462
GGT5	1.05044	-1.72684	3.78903	0.000477353	0.00982521
HSPA2	1.4361	0.438025	3.77835	0.000482088	0.00984514
TPT1	-0.317782	1.16757	-3.79634	0.000489751	0.00984776
ANXA1	0.533368	1.89653	3.77392	0.000488544	0.00984776
PSME2	-0.296302	0.513035	-3.77007	0.000494236	0.00986208
GC	0.719984	2.99322	3.76633	0.000499814	0.00989783
CKM	-0.646964	8.76799	-3.75943	0.000510274	0.010029
PRR12	2.21448	2.29858	3.84887	0.000517624	0.0100975
ART3	-0.919962	-1.42469	-3.75631	0.000526339	0.0101165
NDUFA10	-0.615276	3.53065	-3.75068	0.000523837	0.0101165
C8A	1.15012	-2.04647	3.85197	0.000532046	0.0101516
NDUFB4	-0.6638	3.55061	-3.73765	0.000544683	0.0103174
ISOC1	-0.448265	2.15826	-3.717	0.000579358	0.0108953
PRKG1	0.417485	-1.21059	3.73046	0.000609057	0.0111334
NDUFB11	-0.55613	3.99752	-3.70266	0.0006047	0.0111334
CES2	-0.617869	0.368293	-3.70257	0.000604866	0.0111334
TUBB	0.46352	3.95189	3.70046	0.000608669	0.0111334
MT	-0.696055	6.31118	-3.69782	0.000613476	0.0111363
NDUFB10	-0.530277	4.56371	-3.67656	0.000653563	0.0116353
ATP2A2	-0.44956	5.76832	-3.67472	0.000657149	0.0116353
PPIB	0.423042	0.81277	3.67445	0.000657677	0.0116353
ANXA5	0.391508	4.34543	3.67389	0.000658769	0.0116353
BAG3	-0.444836	0.75981	-3.67024	0.000665942	0.011683
COX5A	-0.566458	7.11762	-3.66589	0.000674612	0.0117562
HDGFRP3	0.408381	-0.0548019	3.6643	0.000691533	0.0118083
TXNDC5	0.516075	0.307493	3.6592	0.00068813	0.0118083
TNNC1	-0.471833	5.40687	-3.65564	0.000695434	0.0118083
ACSL1	-0.563332	3.75582	-3.65553	0.000695669	0.0118083
COX6B1	-0.508694	5.97534	-3.64365	0.0007206	0.0121227
ARHGAP1	0.487746	1.3903	3.64231	0.000723467	0.0121227
IGKC	0.963877	5.80465	3.62624	0.000758687	0.0126319
CRYAB	-0.3726	8.1915	-3.62093	0.00077068	0.0127386
NDUFA13	-0.65613	3.58287	-3.61911	0.000774844	0.0127386
X37500	0.351674	0.827751	3.61198	0.000791322	0.0129035
POPDC2	-0.981327	0.0846593	-3.61052	0.000794744	0.0129035
NDUFA4	-0.757363	5.11268	-3.60587	0.000805728	0.0129394
ATP1A3	-0.394869	3.28723	-3.60167	0.000815747	0.0129394
CTTN	0.350118	0.0665263	3.6014	0.000816396	0.0129394
ZGRF1	0.707623	2.37242	3.60049	0.000818594	0.0129394
NDUFAB1	-0.584784	3.49876	-3.5992	0.000821705	0.0129394
COA4	-0.334365	-0.649013	-3.61167	0.000840996	0.0131639
MYL6	0.565356	3.22729	3.58928	0.000846067	0.0131644
C2	0.986179	-1.70623	3.57548	0.00088112	0.0135771
NDUFS8	-0.467328	4.68265	-3.57476	0.000882977	0.0135771
ANP32E	0.351781	-0.835641	3.6279	0.000930097	0.014218
LMCD1	-1.00695	-0.307466	-3.59604	0.00094102	0.0143013
MXRA7	0.578321	0.508057	3.54339	0.000985705	0.0148602
COX4I1	-0.546765	5.96885	-3.53465	0.000993134	0.0148602
FABP3	-0.368466	7.96773	-3.53406	0.000994847	0.0148602
DDAH2	0.351297	1.19004	3.52845	0.00101129	0.0150199
LDHB	-0.343178	7.41274	-3.5245	0.00102302	0.0150811
COX5B	-0.523906	7.10109	-3.52319	0.00102694	0.0150811
NDUFB1	-0.57601	2.23051	-3.51665	0.00104675	0.015286
PPP2R2A	-0.268792	-0.0423758	-3.51388	0.00105523	0.0153243
ARPC4	0.285079	1.66483	3.50699	0.00107663	0.0155486
SELENBP1	-0.708419	2.41197	-3.50484	0.00108341	0.0155606
THBS4	1.13979	2.17079	3.4893	0.0011335	0.0161911
CSDC2	-0.426802	0.0446168	-3.52501	0.00117703	0.0167215
HHATL	-0.563419	0.514395	-3.46935	0.0012011	0.0169712
TOM1L2	0.543578	-1.64143	3.53351	0.00120793	0.016976
CTNNA2	-0.752372	0.549113	-3.46258	0.00122493	0.0171228
AKAP12	0.643231	-1.72851	3.45599	0.00124853	0.0173599
TAGLN	1.07841	2.76143	3.4465	0.00128327	0.0177484
TMX2	-0.274249	-0.960773	-3.4391	0.00131103	0.018037
PRDX6	-0.34574	5.45507	-3.4285	0.00135175	0.0184999
TAGLN2	0.411138	1.95723	3.41725	0.0013963	0.01901
DDAH1	0.530378	-1.11575	3.42059	0.00140549	0.0190361
PDLIM5	-0.517983	4.67233	-3.40957	0.00142754	0.0191751
ADD3	0.392412	-0.831992	3.40886	0.00143043	0.0191751
YWHAQ	0.360187	0.918711	3.40218	0.00145818	0.0193929
NDUFS3	-0.422081	4.83513	-3.40139	0.00146152	0.0193929
C4A	0.923862	-0.0946723	3.4135	0.00151161	0.0197969
SEPTIN8	0.394122	-1.43795	3.39694	0.00150394	0.0197969
ABAT	0.998282	0.397623	3.38804	0.00151862	0.0197969
EIF4A1	-0.215863	2.32949	-3.3868	0.00152404	0.0197969
LAP3	0.250096	0.947075	3.38355	0.00153831	0.0197969
PDLIM7	0.838909	0.033622	3.38317	0.00153999	0.0197969
GPI	-0.284198	4.33474	-3.38204	0.00154497	0.0197969
BPGM	0.426658	-0.511722	3.39372	0.00156972	0.0198799
NDUFS2	-0.424375	3.97982	-3.37643	0.00157001	0.0198799
PCMT1	-0.241033	1.86506	-3.37549	0.00157427	0.0198799
NDUFB5	-0.454442	2.553	-3.36713	0.00161237	0.0202631
IGHG3	0.902245	0.838991	3.3604	0.00164371	0.0205581
S100A8	-0.935175	0.50342	-3.35834	0.00165344	0.0205814
FSCN1	0.537477	-0.162642	3.36408	0.00167835	0.0207002
NDUFB7	-0.529787	0.0140585	-3.35835	0.00167883	0.0207002
DYNC1I2	0.302432	-0.188553	3.34275	0.00178267	0.0218775
ITIH1	0.580235	0.427686	3.3272	0.00180697	0.0220721
PTGFRN	0.550266	-1.03838	3.33933	0.00182954	0.0221408
CAND1	0.260878	-0.700042	3.32294	0.00182901	0.0221408
MYOM2	-0.447504	5.17197	-3.30631	0.00191747	0.023098
TMEM189	-0.224806	2.96897	-3.29958	0.00195441	0.023435
PGK1	-0.205695	5.11305	-3.29429	0.00198395	0.0236806
NDUFS6	-0.531543	3.391	-3.29121	0.00200129	0.023779
COX6C	-0.688458	5.35759	-3.28758	0.00202199	0.0238613
NPEPPS	-0.206335	1.80333	-3.28612	0.00203034	0.0238613
NAPA	-0.19099	0.540267	-3.2852	0.0020356	0.0238613
ATP12A	-0.531553	0.46303	-3.29557	0.00206787	0.0240757
ATIC	-0.261917	0.542885	-3.27554	0.00209198	0.0240757
NDUFA3	-0.42796	2.80094	-3.27547	0.00209238	0.0240757
TOR1B	-0.66055	3.60128	-3.27474	0.00209669	0.0240757
ATP5F1C	-0.472626	5.72029	-3.2742	0.00209994	0.0240757
ACSF2	-0.527994	-1.77164	-3.29838	0.00212163	0.0242181
EPDR1	-0.727085	1.15396	-3.26517	0.00215414	0.0244822
NDUFA8	-0.575123	2.21549	-3.26236	0.00217124	0.0245698
IMPA1	-0.227111	1.80695	-3.2571	0.00220371	0.0247558
ADH5	-0.244246	3.69332	-3.25663	0.00220662	0.0247558
NDUFA6	-0.503064	2.25264	-3.24212	0.0022986	0.0256775
EXOC1	2.37381	-2.18482	3.29207	0.0023306	0.0258143
AFM	0.857303	-0.196676	3.23905	0.00235034	0.0258143
ALDH3A2	0.465063	0.416659	3.23911	0.0023499	0.0258143
NFIC	0.351954	-0.230383	3.23729	0.00233	0.0258143
S100A9	-0.755592	0.737565	-3.22799	0.00239158	0.0261131
FKBP3	-0.239335	0.443768	-3.22711	0.00239753	0.0261131
NES	0.780063	1.94175	3.22298	0.00242548	0.0263079
CPB2	0.775335	-1.38153	3.22637	0.00246949	0.026456
PCBD2	-0.533818	1.39247	-3.21894	0.00245305	0.026456
ATP1B1	-0.397019	2.83128	-3.21721	0.00246497	0.026456
UBA52	-0.338024	-0.686052	-3.21926	0.00248384	0.026501
ATP5PO	-0.37425	5.47137	-3.20746	0.00253317	0.0268864
HSD17B12	0.326881	0.65275	3.20971	0.00255082	0.0268864
TMSB4X	0.437815	4.11411	3.20638	0.00254086	0.0268864
SGCE	0.546017	-0.721544	3.19565	0.00261819	0.0274857
TMEM143	-0.535123	-0.0478605	-3.19063	0.00265508	0.027702
DECR1	-0.458887	6.31439	-3.18997	0.00265998	0.027702
MSRA	-0.308682	-0.741381	-3.1868	0.00271862	0.0282003
CCDC127	-0.301532	-1.16058	-3.18325	0.00278272	0.0286456
YWHAB	0.227119	1.90409	3.17368	0.00278347	0.0286456
ACTG1	0.413796	-0.262587	3.16424	0.0028575	0.0292046
SPG7	-0.437991	-0.281355	-3.16339	0.00286429	0.0292046
CNN3	0.528756	-0.522483	3.16251	0.0028713	0.0292046
GON7	-0.302817	-1.31804	-3.15762	0.00291052	0.0294888
NUCKS1	0.412478	1.38948	3.15098	0.00296469	0.0299003
CMC1	-0.713053	1.66196	-3.14934	0.00297819	0.0299003
PTRHD1	-0.408461	-0.295807	-3.14846	0.00298545	0.0299003
NDUFA5	-0.447424	3.9441	-3.14533	0.00301144	0.0300454
COL1A1	1.10428	2.56162	3.14107	0.00304715	0.0302861
NDUFC1	-0.542071	-1.95118	-3.15093	0.00312751	0.0307461
TPP1	-0.291215	1.26375	-3.13284	0.00311739	0.0307461
LDB3	-0.664597	4.96649	-3.13153	0.00312871	0.0307461
TPM3	0.757127	2.11851	3.129	0.00315067	0.0308459
CA4	-0.758727	0.228748	-3.1185	0.00324328	0.0316341
APOH	0.659053	1.2067	3.11436	0.00328055	0.0318786
SLC25A24	-0.286305	-0.526337	-3.10883	0.0033309	0.0322481
HBD	1.0285	3.81347	3.11158	0.00338789	0.0325839
LASP1	0.294963	2.21852	3.10239	0.00339052	0.0325839
TPI1	-0.203724	5.27171	-3.10078	0.00340558	0.0326087
UQCRQ	-0.39272	5.0901	-3.09924	0.00342002	0.0326275
CA1	1.14734	3.0368	3.10202	0.00343453	0.0326468
UQCRC1	-0.331093	6.05561	-3.09345	0.00347488	0.0329107
ADHFE1	0.564226	1.27879	3.08868	0.00352068	0.0331343
NDUFS1	-0.50199	4.78872	-3.08836	0.00352385	0.0331343
NDUFA11	-0.418545	3.4483	-3.08553	0.00355127	0.0331604
UQCRC2	-0.358931	5.78933	-3.08546	0.003552	0.0331604
C3	0.658057	3.41631	3.07796	0.00362576	0.0337286
CMC4	-0.454465	-1.87437	-3.07339	0.00371418	0.0342148
MLEC	0.315908	-0.998429	3.06938	0.00371204	0.0342148
COPS2	-0.290055	-0.113543	-3.06886	0.00371729	0.0342148
ADAMTSL4	0.561056	-2.71312	3.07789	0.00376068	0.0343789
ANP32A	0.241442	1.09764	3.06455	0.00376143	0.0343789
KLHL41	-0.467319	0.587231	-3.06092	0.00379897	0.034601
TBC1D4	-0.531946	-1.68411	-3.09215	0.00383213	0.0346501
VWA1	0.448272	-0.439755	3.06076	0.00384412	0.0346501
MAP4	0.368471	2.854	3.05659	0.00384411	0.0346501
CILP	0.915284	0.989754	3.04874	0.0039274	0.0352792
IGHM	1.56103	0.566742	3.05582	0.0039425	0.0352935
UCHL1	0.720322	0.600677	3.05069	0.00399761	0.0354694
C4B	0.792678	1.78371	3.04365	0.00398231	0.0354694
DBNL	0.396608	-0.0967012	3.04176	0.00400286	0.0354694
SLC25A1	-0.331288	-0.944472	-3.03395	0.0041345	0.0363965
QARS	0.525088	0.121631	3.03387	0.00413533	0.0363965
APOC3	0.602797	1.37129	3.04053	0.00415914	0.0364832
ALDH4A1	0.327219	2.39582	3.02473	0.0041927	0.0366546
HAPLN1	0.933708	-0.975534	3.06315	0.00427282	0.0368502
TPPP	-0.576619	0.014243	-3.06399	0.00426345	0.0368502
SLC1A3	-0.555252	-2.11621	-3.03408	0.00428556	0.0368502
ADSSL1	-0.39569	-0.00752816	-3.02081	0.00423765	0.0368502
FKBP9	0.280916	-0.21196	3.01991	0.00424803	0.0368502
ARPC3	0.27966	-0.196171	3.01439	0.00431208	0.0368877
HNRNPC	0.267854	2.27567	3.01387	0.00431814	0.0368877
ACAD11	0.476406	-2.70074	3.05591	0.00442965	0.0375144
ITIH4	0.678088	0.914735	3.00518	0.00442112	0.0375144
CCDC58	-0.320624	-0.143107	-3.00406	0.00443457	0.0375144
MDH1	-0.303672	6.51128	-3.00152	0.00446515	0.0376287
COL8A1	0.540003	-0.450241	3.00055	0.00447687	0.0376287
CUL5	-0.243857	-1.26095	-2.99731	0.00451629	0.0378384
EIF4G1	-0.234839	-0.581548	-2.99253	0.00457501	0.0382079
NDUFV1	-0.502691	4.74451	-2.983	0.00469424	0.0390788
PTMS	0.668571	0.511553	3.01186	0.00473547	0.039287
EIF5A	-0.144376	3.44186	-2.97868	0.00474931	0.039287
IDH1	-0.280987	0.806111	-2.97263	0.00482738	0.0397101
ACAA2	-0.444034	5.62945	-2.97169	0.00483967	0.0397101
NDUFS4	-0.661595	3.65261	-2.9712	0.00484603	0.0397101
NDUFC2	-0.569598	1.80259	-2.96448	0.00493441	0.0403079
NUMA1	0.299135	-2.89564	2.98296	0.00503752	0.0409787
CTNNA1	-0.367572	1.34496	-2.95564	0.0050531	0.0409787
GLO1	-0.262446	2.49186	-2.95487	0.00506355	0.0409787
NSF	0.281601	-0.71148	2.95107	0.00511542	0.0409866
COX6A2	-0.70415	2.24267	-2.95107	0.00511546	0.0409866
CYC1	-0.34044	5.65553	-2.95031	0.00512594	0.0409866
CORO1C	0.448581	-0.784914	2.95021	0.00512724	0.0409866
ATP5J	-0.466981	3.59832	-2.94528	0.00519558	0.0414062
PKP2	-0.328981	3.7415	-2.9421	0.00524004	0.0416336
BCAT2	-0.341972	1.48205	-2.94015	0.00526746	0.0416398
IQGAP1	0.306221	0.306868	2.93978	0.00527267	0.0416398
PTBP1	0.343231	-0.683656	2.93677	0.0053153	0.04185
MTIF2	-0.48151	-1.63107	-2.93452	0.00534749	0.041977
COX7A2L	-0.473645	0.528739	-2.93228	0.00537952	0.042102
PTER	-0.624358	-1.21452	-2.9334	0.00541708	0.0422694
GPX3	0.370102	2.40754	2.927	0.00545609	0.042447
LMOD1	0.773259	-2.49096	2.95635	0.00547363	0.0424572
HBA1	1.23057	8.04316	2.9175	0.00559626	0.04328
NDUFA12	-0.565809	4.18689	-2.91429	0.00564427	0.0435225
PRDX4	0.302584	-0.305315	2.90931	0.00571974	0.0439011
LMNB2	0.2644	1.4825	2.90884	0.00572695	0.0439011
HBB	1.26538	8.41068	2.90432	0.00579627	0.0441694
ITGB1	-0.382178	0.209938	-2.90378	0.00580454	0.0441694
TJP2	-0.393446	-1.34854	-2.90326	0.00581265	0.0441694
EVI5L	-0.431225	0.542587	-2.94165	0.00584992	0.0443237
COL12A1	1.30592	-0.592675	2.93011	0.00602545	0.0447572
SPON1	0.840004	-1.69333	2.90333	0.00612568	0.0447572
NME3	0.290419	-1.05001	2.89516	0.00605617	0.0447572
NRP1	0.36991	-2.14749	2.89532	0.00593657	0.0447572
SUCLA2	-0.347498	4.50127	-2.89399	0.00595759	0.0447572
MPI	-0.334196	0.623978	-2.89346	0.00596608	0.0447572
OLA1	-0.207131	1.25196	-2.89255	0.00598052	0.0447572
CDH13	-0.404893	2.81625	-2.8907	0.00601	0.0447572
SEPT5	0.400481	-1.83181	2.88773	0.00605753	0.0447572
PRDX5	-0.296007	5.266	-2.88501	0.00610146	0.0447572
RBMX	0.257288	0.586279	2.88446	0.00611033	0.0447572
UQCRFS1	-0.352122	5.64747	-2.88397	0.00611822	0.0447572
MRPL38	-0.602006	-2.07917	-2.88326	0.00612971	0.0447572
RPL36AL	0.19955	0.274812	2.87881	0.00626096	0.0455882
TIGAR	-2.30934	-0.628893	-2.90262	0.00629015	0.0456735
MYOF	-1.21445	-0.929902	-2.87552	0.00631557	0.0457311
OLFML1	0.959877	-0.65552	2.91474	0.00636058	0.0459297
DHX15	-0.277401	-1.65938	-2.89049	0.00640951	0.0461555
NDUFA7	-0.848415	2.35478	-2.86297	0.006468	0.0464487
DAD1	-0.451757	0.0523383	-2.87214	0.00656925	0.0468237
EDF1	0.458252	0.77562	2.86115	0.00655918	0.0468237
APOBEC2	-0.323313	3.44491	-2.85681	0.00657395	0.0468237
NDE1	0.280159	-2.50286	2.86235	0.00660166	0.0468933
CSE1L	-0.312187	-0.470053	-2.84962	0.00669989	0.0474621
C5	0.650669	-0.0290631	2.84605	0.00676314	0.0477807
VPS29	0.233189	-0.0439948	2.8445	0.00679078	0.0478466
MYOM1	-0.321892	5.59504	-2.84317	0.00681462	0.0478855
FN1	0.763685	1.49683	2.8419	0.0068375	0.0479175
COX7A1	-0.459842	4.50695	-2.83476	0.0069671	0.0486952
HIBADH	-0.357779	2.9311	-2.83257	0.00700724	0.0488452
NDUFS5	-0.544603	4.42799	-2.83062	0.00704328	0.0489658
C9	0.745922	1.68945	2.8261	0.00712722	0.0494179
UBQLN2	0.192061	-1.34487	2.81612	0.00731627	0.0505945
PSMC6	0.198413	-0.0238429	2.80969	0.00744047	0.0511944
UQCRB	-0.369707	5.3345	-2.80928	0.00744835	0.0511944
TNNI3	-0.323547	7.97845	-2.80859	0.00746177	0.0511944
CANX	0.230265	3.20546	2.80609	0.00751083	0.0513961
HSPBP1	-0.365065	-1.6108	-2.79929	0.00771125	0.0524156
HSDL2	-0.401793	3.82513	-2.79706	0.00769002	0.0524156
GSTM2	-0.54033	1.85089	-2.79557	0.00771997	0.0524156
MAP1A	0.58583	-1.22289	2.82219	0.00782274	0.0528216
PACRGL	-0.317314	4.03281	-2.7929	0.0078404	0.0528216
S100A6	0.50869	3.8971	2.79027	0.00782735	0.0528216
ITPR2	-0.683457	-1.5905	-2.78961	0.00790769	0.0531381
AGTPBP1	0.280696	-1.36213	2.7977	0.00796337	0.053375
RALGAPB	0.199727	-3.76081	2.81232	0.00802025	0.0534032
PPFIBP1	0.355486	-0.967516	2.78555	0.00799147	0.0534032
NDUFB3	-0.458808	3.48634	-2.78051	0.00802887	0.0534032
SLC2A1	0.586364	-1.41038	2.77394	0.00816733	0.0541863
DBN1	0.528035	-2.72484	2.77479	0.00821747	0.054381
CD93	-0.298009	-0.1913	-2.77001	0.00825111	0.0544656
MATN2	0.563675	-0.870634	2.79848	0.00830529	0.0546852
NDUFA9	-0.496602	4.78053	-2.76463	0.00836701	0.0549421
ERGIC1	0.27641	-0.984033	2.76374	0.00838635	0.0549421
RRAGB	-0.222392	-0.912131	-2.76244	0.00841462	0.0549895
SYNPO	0.27572	1.64425	2.76133	0.00843883	0.0550102
LYPLA1	-0.232552	1.71674	-2.75417	0.00859682	0.0557879
NDUFB9	-0.591781	1.45366	-2.75399	0.0086008	0.0557879
ACTB	-0.234855	11.9277	-2.75231	0.00863837	0.0558928
NANS	-0.233726	0.0473812	-2.74609	0.00877838	0.0566585
BCS1L	-0.357215	0.503795	-2.74428	0.00881967	0.0567848
U2AF2	0.422797	-0.43406	2.74298	0.00884919	0.0568349
PDK4	-1.28818	-1.5702	-2.74782	0.00888489	0.0569243
TUBB4B	0.232551	5.76211	2.73906	0.00893924	0.0571325
LCLAT1	1.04074	-0.965651	2.77211	0.0090971	0.0578585
TFAM	-0.30929	1.58391	-2.73304	0.00907908	0.0578585
SRP9	0.315252	0.461074	2.72867	0.00918189	0.0581481
DUS2	-0.572692	1.48463	-2.72845	0.00918714	0.0581481
TMEM65	-0.348339	1.8583	-2.72385	0.00929654	0.0586985
FKBP4	-0.290222	-0.926881	-2.72581	0.00939995	0.059066
GPX4	-0.288553	0.270347	-2.72048	0.00937757	0.059066
HNRNPA3	0.529123	0.908875	2.71225	0.00957803	0.0600407
XIRP1	-0.660421	2.78272	-2.70932	0.00965016	0.0603481
NDUFV2	-0.458199	2.18064	-2.70588	0.00973576	0.0607381
UQCC2	-0.285979	0.540237	-2.69851	0.00992132	0.0617484
PDIA3	0.203401	3.49109	2.69575	0.00999169	0.0620387
UQCRH	-0.376464	3.42861	-2.69322	0.0100565	0.0622928
TMEM43	0.322649	0.241742	2.68977	0.0101458	0.0626974
MAGED2	0.350416	-1.41713	2.68762	0.0103597	0.0637409
NNMT	0.653497	-2.75351	2.68748	0.0103634	0.0637409
ATP5H	-0.334786	6.12055	-2.67916	0.0104244	0.0639654
CAPZA2	-0.165938	2.94976	-2.6767	0.0104897	0.0642157
CISD2	0.502596	-0.239464	2.67317	0.0105847	0.0646456
TUBA8	-0.426335	2.0348	-2.67067	0.0106521	0.0649055
AFDN	-1.60707	-2.69583	-2.67599	0.0107564	0.0649361
TGFB1I1	0.77044	-1.88607	2.67058	0.0107337	0.0649361
NDUFA2	-0.566059	3.69128	-2.66928	0.01069	0.0649361
AFG1L	0.266391	-0.486626	2.66785	0.0107288	0.0649361
C1QB	0.770986	-0.506013	2.7036	0.0109062	0.0656883
MFAP2	0.529025	0.0141587	2.66338	0.0109313	0.0656883
SLC25A20	-0.348926	3.22492	-2.65723	0.0110225	0.0660845
HTRA2	-0.255008	-0.37892	-2.65328	0.0111335	0.0665975
UBLCP1	0.777034	-3.25145	2.66663	0.0113075	0.0674262
MYH14	0.400071	0.858703	2.6466	0.0113237	0.0674262
MYDGF	0.279057	-0.645721	2.6454	0.0113581	0.0674774
CACYBP	-0.342387	-0.487205	-2.64404	0.0113975	0.0675578
CSRP1	0.567286	0.779063	2.63983	0.0115194	0.0680701
TTN	-0.328183	5.13725	-2.63926	0.011536	0.0680701
COL15A1	0.292622	2.16196	2.63391	0.0116933	0.0688318
CLU	0.557093	2.10968	2.63225	0.0117424	0.0688318
ZNF251	-0.32489	0.18493	-2.63161	0.0117612	0.0688318
PCCA	-0.292091	0.982991	-2.6313	0.0117704	0.0688318
PDCD5	-0.168933	0.206005	-2.6223	0.0120408	0.070124
HSP90B1	0.256418	3.74422	2.62216	0.012045	0.070124
SH3BGRL	0.612956	0.666139	2.63302	0.0120785	0.0701341
ADIPOQ	-0.382926	1.37687	-2.62034	0.0121004	0.0701341
GPSM1	0.608239	-0.171202	2.62138	0.0121531	0.0702839
FAHD1	-0.393879	-0.0662885	-2.61141	0.0124608	0.0716046
CBR1	0.280344	0.725701	2.60816	0.012477	0.0716046
AK1	-0.230507	6.00833	-2.60791	0.012485	0.0716046
AAMDC	-0.525815	1.2278	-2.60771	0.0124911	0.0716046
TSFM	0.298573	0.365704	2.60592	0.0125475	0.0717704
NAMPT	-0.497451	0.5432	-2.60352	0.0126233	0.0720467
NIPSNAP3B	-0.50789	1.72468	-2.60089	0.012707	0.0723659
SMC1A	-0.559423	1.25494	-2.59579	0.0128707	0.0730598
CDH2	-0.274058	3.34775	-2.59535	0.0128847	0.0730598
SPATA5L1	-0.701451	-0.924255	-2.59336	0.0129491	0.0732662
MACROD1	-0.287856	0.9012	-2.59132	0.0130155	0.0734826
EEF1E1	0.404368	-1.26858	2.59022	0.0130515	0.073527
SMC3	1.25452	1.281	2.62176	0.0132956	0.0747413
ARHGAP17	-0.36243	-1.63443	-2.59817	0.0135095	0.0753637
EHD1	0.226962	1.62457	2.57626	0.013515	0.0753637
LMNA	0.242988	4.73315	2.57608	0.0135211	0.0753637
FUNDC2	-0.28902	2.8561	-2.57606	0.0135216	0.0753637
MYH8	-0.41316	-0.323155	-2.58058	0.0137538	0.0764946
ABLIM1	-0.244123	2.71107	-2.56436	0.0139221	0.0771756
FHL2	-0.694348	4.78878	-2.56373	0.0139439	0.0771756
AHSG	0.437644	0.353918	2.56313	0.0139648	0.0771756
ACADVL	-0.349062	5.39853	-2.55827	0.0141348	0.0779499
PFDN2	-0.194298	0.517391	-2.55465	0.0142624	0.0784883
SURF4	0.209863	-0.34935	2.57061	0.0143233	0.0786576
FMOD	1.47266	-0.178884	2.56483	0.0145266	0.078862
DNPH1	-0.379939	-0.0778487	-2.55301	0.0144125	0.078862
SNRPA1	0.371371	-1.89794	2.55236	0.0144356	0.078862
HARS	0.293638	-0.947035	2.54722	0.0146205	0.078862
HIST1H4A	0.242594	7.32096	2.5482	0.0144928	0.078862
PFDN6	-0.301836	0.409456	-2.54721	0.0145284	0.078862
PLCXD3	-0.406813	-0.714899	-2.54535	0.0145954	0.078862
ECHS1	-0.329018	4.39418	-2.54435	0.0146317	0.078862
VIM	0.359763	8.09424	2.54358	0.0146596	0.078862
MYL3	-0.277563	8.7676	-2.54351	0.0146622	0.078862
NAP1L1	0.241195	0.591719	2.54058	0.0147691	0.0792741
MAP1B	0.426238	-0.475787	2.53516	0.0149687	0.0801807
SFN	0.164616	4.31972	2.53381	0.0150187	0.0802842
ATP5F1	-0.391215	4.56882	-2.5293	0.015187	0.0810181
PRKAG2	-0.349046	-0.827855	-2.52281	0.0154325	0.081994
LARS	-0.167374	-0.654322	-2.5228	0.0154327	0.081994
CLTC	0.161561	2.60605	2.51914	0.0155728	0.0825706
TIMM10	-0.242386	0.0890931	-2.51765	0.0156299	0.0827058
SLC25A3	-0.282582	5.80293	-2.51214	0.0158437	0.0835273
MTCH2	-0.240845	1.84369	-2.512	0.0158491	0.0835273
SUCLG1	-0.290324	2.73942	-2.51037	0.015913	0.0836952
NDUFAF2	-0.292772	-1.1393	-2.53882	0.0160391	0.0838341
MAP1S	0.320555	-2.37011	2.5195	0.0160903	0.0838341
KDSR	0.267302	-1.0373	2.51297	0.016228	0.0838341
KPNA3	-0.282835	-0.513681	-2.50765	0.0160196	0.0838341
NHLRC2	-0.28312	0.752798	-2.50688	0.0160502	0.0838341
ATP5MG	-0.452811	4.87903	-2.50457	0.0161413	0.0838341
RPS18	-0.174377	1.27191	-2.50455	0.0161422	0.0838341
CCDC12	0.246749	1.88022	2.50272	0.0162151	0.0838341
ORM2	0.632141	4.05172	2.5025	0.0162239	0.0838341
RILPL1	0.307273	-2.71626	2.50383	0.0162682	0.0838757
VDAC2	-0.238867	5.79698	-2.4984	0.0163881	0.0843278
HSPA6	-0.202347	7.12066	-2.49592	0.0164878	0.0846742
DNAJA1	-0.39925	-1.28227	-2.49687	0.0166509	0.0851768
RTN3	0.34335	0.787231	2.492	0.0166474	0.0851768
SELENOW	-0.309112	0.890391	-2.49068	0.0167013	0.0852679
TMEM205	-0.176044	0.965206	-2.4836	0.0169932	0.0865893
HAGH	-0.196027	1.00294	-2.47838	0.0172114	0.0875303
SRP54	-0.492476	-1.74224	-2.49587	0.017443	0.0885361
ACSS3	-0.410929	-0.46484	-2.4979	0.0175107	0.0887074
NUDT21	0.3367	-0.731652	2.46777	0.0176631	0.0893061
SLC9A3R2	-0.43216	-0.61049	-2.46592	0.0177425	0.0895347
COQ5	-0.371042	0.223582	-2.46472	0.0177946	0.0896244
MYOZ2	-0.297819	5.67308	-2.4624	0.0178953	0.0899582
MAPK1IP1L	-0.43605	1.13903	-2.46126	0.0179451	0.0900356
OPTN	-0.407454	-1.11868	-2.4579	0.0180923	0.0905112
ECHDC2	-0.698369	-0.528624	-2.45719	0.0181237	0.0905112
MYH11	0.68667	0.612588	2.45674	0.0181438	0.0905112
FHIT	-0.418035	-0.95911	-2.47421	0.018217	0.0907034
ACTA2	-0.332352	9.39915	-2.45124	0.0183877	0.0913792
TIPRL	0.287582	-0.10751	2.4697	0.0185618	0.0918998
BOLA2	-0.458619	-0.289981	-2.46888	0.0185979	0.0918998
SYPL1	-0.232087	0.266068	-2.44688	0.0185835	0.0918998
MYOM3	-0.298214	4.23297	-2.44442	0.0186947	0.0922037
HDGFL2	0.286959	-1.36569	2.46407	0.0188108	0.0924907
DBI	-0.331718	4.27161	-2.44158	0.0188237	0.0924907
SNRPE	0.251625	1.15683	2.43801	0.0189873	0.0931196
NDRG4	-0.336235	0.277987	-2.43523	0.0191153	0.093572
ATP5F1D	-0.33511	5.49831	-2.43296	0.0192205	0.0939111
NUDT5	0.337638	-1.8146	2.42568	0.0195619	0.0954006
HBE1	1.27483	6.27655	2.42362	0.0196591	0.0956961
PGAM5	-0.344123	-0.852571	-2.42209	0.0199511	0.096937
TAOK1	-0.468922	-1.63782	-2.41531	0.020057	0.0971104
HIST1H2BK	0.24585	6.70006	2.41523	0.0200611	0.0971104
FAH	-0.342817	0.0207966	-2.41168	0.0202332	0.0977626
COPB2	0.494319	-2.02662	2.40863	0.0203823	0.0983012
GTPBP4	0.378175	-1.19037	2.40504	0.0205589	0.0989706
FGG	0.659877	2.82948	2.40303	0.0206582	0.0992656
XIRP2	-0.689879	-0.306073	-2.40207	0.0207056	0.0993111
AFG3L2	-0.240692	2.78913	-2.39971	0.0208237	0.0995711
AP1M1	-3.26954	1.8892	-2.39946	0.020836	0.0995711
ITIH2	0.414881	1.63127	2.39769	0.0209245	0.0998116
S100A4	0.357589	1.98485	2.39541	0.0210392	0.100176
KYAT3	0.386061	-2.90879	2.40033	0.0211382	0.100292
PGD	-0.187366	0.836277	-2.39253	0.021185	0.100292
TKT	0.309686	0.998335	2.39249	0.0211873	0.100292
TMOD1	-0.245914	2.79791	-2.3919	0.0212171	0.100292
YTHDC2	-0.507122	4.90451	-2.39102	0.021262	0.100298
SMYD1	-0.25684	2.35132	-2.39037	0.021295	0.100298
VPS36	-0.204296	-1.69913	-2.39196	0.0214404	0.100607
NDUFB8	-0.552327	4.49176	-2.38703	0.0214657	0.100607
ATP5ME	-0.315886	5.17862	-2.38683	0.0214762	0.100607
CD36	-0.270472	3.63428	-2.3874	0.0215579	0.100809
PCOLCE	1.46524	-1.24896	2.41143	0.021636	0.100994
PGRMC1	0.407978	0.0580979	2.38301	0.0217845	0.101342
PSMA7	-0.129312	1.9517	-2.3808	0.0217881	0.101342
KARS	-0.229549	-0.604674	-2.37789	0.0219397	0.101866
CLPB	-0.305426	-1.31608	-2.38035	0.0220406	0.102153
RMND1	-0.400118	-2.4647	-2.37733	0.022199	0.102705
FLOT1	0.345278	-0.554635	2.37147	0.0222785	0.10289
HSDL1	-0.338119	-1.16784	-2.3703	0.022341	0.102997
CAVIN3	0.363264	1.04885	2.36728	0.0225019	0.103556
MYH13	-0.36022	8.16789	-2.36579	0.0225821	0.103743
HADHA	-0.329519	6.06252	-2.36298	0.0227337	0.104256
ETF1	-0.288142	-0.599585	-2.36065	0.0229739	0.105173
CAV3	-0.783173	-1.17693	-2.35993	0.0232591	0.106171
TPM1	0.346054	3.80064	2.35311	0.0232732	0.106171
GLIPR2	0.349364	-1.14185	2.3718	0.0233514	0.106343
CTSD	-0.354782	5.67341	-2.34884	0.02351	0.106878
HACD3	0.588741	-2.65951	2.37483	0.0237417	0.107745
MDH2	-0.261518	6.34058	-2.34249	0.0238663	0.108122
EIF1	-0.393008	0.741024	-2.34167	0.0239124	0.108144
PPP1R1A	-0.512377	0.0139978	-2.35392	0.0240142	0.108417
RRBP1	0.428779	-1.808	2.33899	0.0241815	0.108609
GBF1	0.497931	-2.80157	2.33788	0.024128	0.108609
PRUNE1	-0.303505	-0.877064	-2.33702	0.0241772	0.108609
APOD	0.458759	0.961005	2.33201	0.0244649	0.109693
RAB21	-0.219892	0.15171	-2.32722	0.0247429	0.110651
BCL2L13	-0.255685	0.577955	-2.32688	0.024763	0.110651
HSP90AB2P	-0.19536	2.13975	-2.32594	0.024818	0.110707
MYBPC3	-0.27536	6.78792	-2.32499	0.0248735	0.110765
HADH	-0.283412	5.87261	-2.32319	0.0249789	0.111046
SFXN3	0.446851	-0.205508	2.32107	0.025104	0.111412
SRPRB	0.158865	-0.977375	2.3193	0.0252091	0.111689
VPS25	-0.545537	-1.18727	-2.31647	0.0253775	0.1122
MYL2	-0.244118	9.99715	-2.31592	0.0254103	0.1122
PPP1R12A	0.193453	-0.866834	2.31518	0.0254546	0.112206
CYB5A	-0.231204	0.756742	-2.31444	0.0254987	0.112212
PACS1	0.33781	-2.72197	2.30994	0.0257702	0.113216
CTSZ	-0.38952	1.29428	-2.3069	0.0259543	0.113833
ARHGDIB	0.338811	0.267611	2.30499	0.0260714	0.114155
ATP5F1B	-0.264096	8.56545	-2.30201	0.0262537	0.114761
SNX3	0.150862	0.760207	2.29624	0.0266111	0.116129
THAP4	-0.50289	-1.26471	-2.30623	0.0268192	0.116323
PEX1	0.271673	-0.769715	2.29768	0.0267704	0.116323
PARVA	0.153512	1.04758	2.29411	0.0267441	0.116323
BLVRA	-0.142125	0.892609	-2.29268	0.0268336	0.116323
EWSR1	0.356257	-0.104725	2.29191	0.026882	0.11634
PEX11B	-0.256621	-3.05899	-2.3003	0.0270312	0.116792
ACOT13	-0.299461	3.37022	-2.28186	0.0275203	0.11871
RIDA	-0.232252	1.09138	-2.28113	0.0275675	0.118717
AKAP1	-0.355406	-1.30133	-2.28237	0.0277403	0.119265
METTL2B	-0.312243	4.15007	-2.27702	0.0278322	0.11931
COX7A2	-0.368176	5.15186	-2.27687	0.0278421	0.11931
PXN	-0.201069	-2.3587	-2.27607	0.027894	0.119337
TMX3	-0.206996	-0.403357	-2.27495	0.0279673	0.119354
CROCC	-0.240485	3.19401	-2.27461	0.0279894	0.119354
VILL	0.412565	0.0693485	2.28945	0.0282191	0.119554
KDELC2	-1.17472	0.166134	-2.27915	0.0280843	0.119554
S100A16	-0.280323	-1.88048	-2.27379	0.0281672	0.119554
CLTB	0.152419	1.00616	2.27163	0.0281838	0.119554
BCAM	-0.260745	0.725106	-2.26929	0.0283375	0.119861
USP9X	-0.198142	-1.14213	-2.26733	0.0284668	0.120214
TATDN1	-0.223128	-0.648762	-2.2764	0.02872	0.120892
ANXA3	-0.327158	1.16329	-2.26374	0.0287057	0.120892
AMBP	0.507053	0.334759	2.25908	0.0290173	0.121947
PITPNB	0.275279	-1.46423	2.26376	0.0290997	0.122097
SRPRA	0.625316	-2.88872	2.26097	0.0291483	0.122105
CKMT2	-0.328825	6.33818	-2.25614	0.0292159	0.122193
MYH7	-0.243686	10.747	-2.2551	0.0292867	0.122293
SCP2	-0.48541	-0.0312875	-2.25383	0.0293727	0.122457
COX8A	-0.716647	1.33499	-2.25882	0.0294324	0.12251
ATP5F1A	-0.242774	8.85101	-2.25224	0.0294808	0.122517
NAPRT	-0.334235	-1.00985	-2.25205	0.0296209	0.12266
PSMA3	-0.161051	0.839139	-2.24964	0.029659	0.12266
NLRX1	-0.196086	-0.0575962	-2.24947	0.0296709	0.12266
NDUFA1	-0.511077	0.72848	-2.249	0.029703	0.12266
TNNT2	-0.269726	0.941803	-2.24667	0.0298636	0.123128
TMEM120A	0.244674	-0.389883	2.24865	0.0301279	0.124023
KTN1	0.146792	-1.2272	2.24132	0.0302346	0.124266
XPNPEP3	-0.659811	-1.41327	-2.25536	0.0303053	0.124361
ALDH5A1	-0.303377	1.56417	-2.23793	0.0304721	0.124655
LANCL1	-0.175307	1.66129	-2.23793	0.0304723	0.124655
CAMKK2	-0.20957	-0.413705	-2.2408	0.0305336	0.124711
JMJD7	-0.313825	-1.5021	-2.24	0.0310364	0.126566
ISCA2	0.206753	0.288774	2.22864	0.0311312	0.126755
TBC1D1	0.499826	-3.95138	2.24467	0.0312321	0.126969
DLC1	-0.404647	-1.40035	-2.24856	0.0313623	0.1273
AIMP1	-0.164342	-0.806696	-2.22377	0.0314822	0.127588
SERPING1	0.49986	0.647986	2.22204	0.0316068	0.127895
COA3	-0.396871	0.428043	-2.22291	0.0316738	0.127968
TBCD	0.912431	-2.77616	2.21778	0.0319177	0.128755
PTPRM	-0.466089	-1.50814	-2.2396	0.0322191	0.129006
HEBP1	-0.127521	0.341976	-2.21583	0.0320606	0.129006
PITHD1	-0.306135	-0.234597	-2.21528	0.0321015	0.129006
PABPC4	-0.131065	1.18502	-2.2149	0.0321293	0.129006
ACAT1	-0.396054	0.715698	-2.21358	0.0322268	0.129006
DNAJA3	-0.231308	0.935521	-2.21195	0.0323474	0.129291
AP4S1	-0.229681	-3.53312	-2.21484	0.0324025	0.129313
H2AFY	0.234482	2.22573	2.20877	0.0325837	0.129838
PPA2	-0.208141	0.985789	-2.20797	0.0326436	0.129879
EHD4	-0.175079	2.29041	-2.20713	0.0327065	0.129931
GCSH	-0.325507	0.462107	-2.20597	0.0327929	0.130077
TSPO	-0.197614	2.45471	-2.20302	0.0330151	0.13076
TPSB2	0.628737	0.667098	2.20303	0.0331464	0.131081
ERP44	0.669246	-1.22158	2.20412	0.0333489	0.131683
NCL	0.219102	1.28003	2.19491	0.0336322	0.132601
ACTR2	-0.213457	-0.0645764	-2.19282	0.0337927	0.132844
PDIA4	0.306147	-0.345068	2.19278	0.0337956	0.132844
KLKB1	-0.876347	0.420812	-2.19678	0.0339084	0.132888
ARSB	-0.498631	-2.24045	-2.19363	0.0338635	0.132888
COPS4	-0.24116	-0.220813	-2.19947	0.0340191	0.133105
BANF1	-0.888792	-0.362986	-2.18913	0.0340781	0.133105
CTNNA3	-0.278728	1.16916	-2.18864	0.0341164	0.133105
LYZ	0.516853	0.471457	2.18765	0.0341932	0.133206
RPS27A	-0.196393	7.21215	-2.18677	0.0342616	0.133274
FGB	0.627085	3.12414	2.18455	0.034435	0.133749
STRN	0.463748	-0.756288	2.20043	0.034489	0.13376
ENO3	-0.273819	4.24836	-2.18276	0.0345759	0.133898
TP53I3	-0.395893	-1.07337	-2.1852	0.0346598	0.134025
RPL3	0.403554	-0.328681	2.18017	0.0347801	0.134291
SRSF7	0.182316	0.613389	2.17411	0.0352617	0.135924
MYH9	0.293728	2.62516	2.17354	0.0353069	0.135924
BCKDHB	-0.253719	-0.384474	-2.18197	0.0353834	0.136018
RHOG	0.185089	-0.338488	2.17107	0.0355057	0.136288
ECI1	-0.281515	3.69436	-2.16963	0.0356218	0.136533
PFDN5	-0.129767	0.104224	-2.17538	0.0359094	0.137233
NRAP	-0.569926	1.89753	-2.16627	0.0358934	0.137233
PALLD	-0.227846	1.40913	-2.16453	0.0360354	0.137513
CRKL	0.142635	0.149567	2.16254	0.0361983	0.137933
UBQLN1	0.613746	0.591652	2.16034	0.0363786	0.138419
BASP1	0.337238	-2.03345	2.16406	0.0365041	0.138493
CAB39L	-0.218829	-0.925502	-2.15937	0.0364583	0.138493
NDUFAF6	-0.26508	-1.0688	-2.15803	0.0365689	0.138538
SIRT2	-0.253102	-1.83982	-2.15502	0.0368184	0.139194
DMPK	0.466073	-2.60678	2.15465	0.0368486	0.139194
CLYBL	-0.506343	-0.731317	-2.16192	0.0373701	0.140353
CLIC2	0.722406	-1.32442	2.15369	0.0372115	0.140353
ANKMY2	0.441881	-2.5198	2.15236	0.0373226	0.140353
EEA1	0.24317	-1.96993	2.15281	0.0372845	0.140353
HSCB	-0.434635	-1.57464	-2.14697	0.0374924	0.14061
CASQ2	-0.219722	6.02519	-2.14604	0.0375709	0.140702
PRCP	0.421678	-2.55048	2.15179	0.0376825	0.140717
RPS6	-0.179763	1.57177	-2.15042	0.0376376	0.140717
MAPKAPK3	-0.269005	-0.778121	-2.14646	0.0378192	0.141026
SOD2	-0.213644	5.8126	-2.14189	0.0379238	0.141215
GIT2	0.481656	-2.91248	2.14374	0.0380506	0.141485
MRPS25	0.439776	-0.40902	2.14853	0.0383051	0.142229
RTCA	-0.30986	-1.31642	-2.13393	0.0386082	0.143152
ABCB7	0.43889	-1.49268	2.13262	0.0387217	0.143369
ARPC5	0.465159	-0.491492	2.13923	0.0389218	0.143906
SH3BGRL2	-0.25023	-0.156289	-2.12688	0.0392229	0.144815
AASS	-0.379289	-0.0997856	-2.12401	0.0394757	0.145542
PARK7	-0.126274	5.16042	-2.1226	0.0396003	0.145796
SMPX	-0.328278	0.742323	-2.1197	0.0398586	0.146475
COMTD1	-0.32375	-0.41929	-2.11879	0.0399391	0.146475
PAFAH1B2	0.401836	0.857548	2.11864	0.0399529	0.146475
APMAP	0.1483	0.536989	2.11611	0.0401791	0.147098
MCCC1	-0.28054	2.1951	-2.11369	0.0403965	0.147687
HINT2	-0.293025	1.23382	-2.10805	0.0409079	0.149348
MRE11	0.369254	-3.5188	2.12576	0.041121	0.149917
PGLYRP2	0.498629	-1.34319	2.12616	0.041328	0.150313
TPPP3	0.508746	-1.04051	2.12257	0.0414066	0.150313
SMAD2	0.162044	-0.823503	2.10869	0.0416386	0.150313
DNAJC13	0.61489	-2.95073	2.10192	0.041764	0.150313
DCPS	0.19905	-1.11235	2.10336	0.0414807	0.150313
PBXIP1	-0.50004	-1.72097	-2.10271	0.0413976	0.150313
ANXA2	0.25077	4.78451	2.10099	0.0415566	0.150313
CAVIN2	-0.160105	2.87941	-2.10021	0.0416287	0.150313
GANAB	0.223903	1.77492	2.09899	0.0417416	0.150313
PLG	0.367924	-0.700621	2.09831	0.0418048	0.150313
RACK1	-0.102877	1.52885	-2.09708	0.0419192	0.150517
PTGR2	-0.233273	0.93321	-2.09166	0.0424263	0.15213
CAPZB	-0.23362	2.40278	-2.09079	0.0425082	0.152214
PPP2R5A	-0.460414	-1.93493	-2.08762	0.0428083	0.153079
C1R	1.03234	-3.45423	2.10485	0.0430281	0.153655
AKR1B1	-0.251178	3.54178	-2.08433	0.0431214	0.153698
CNDP2	-0.139899	2.37399	-2.08395	0.0431578	0.153698
COQ10A	-0.334978	0.395054	-2.08355	0.0433409	0.15414
RYR2	-0.227708	1.7713	-2.07908	0.0436252	0.15494
HSD17B4	-0.233967	0.673714	-2.07836	0.0436947	0.154977
GRPEL1	-0.297852	0.731833	-2.07512	0.0440082	0.155877
ARPC2	0.197209	0.515962	2.07181	0.0443307	0.156807
MTDH	0.434792	-1.30586	2.09023	0.0444075	0.156866
TLN2	0.122753	1.1652	2.06684	0.0448198	0.158109
CAPZA1	0.216251	0.421899	2.06621	0.0448815	0.158114
ESYT1	0.161704	-0.671684	2.06418	0.0450825	0.158608
CAT	0.2631	1.07497	2.06175	0.0453242	0.159244
SAFB	0.335711	-1.7174	2.06676	0.0454608	0.159509
XPO1	0.2194	-0.997394	2.05972	0.0455271	0.159528
PTPN11	0.183493	-0.971707	2.05861	0.0456386	0.159705
ALDH1A2	0.400992	-1.75713	2.07616	0.046023	0.160835
HDHD3	-0.258344	-0.376827	-2.05409	0.046398	0.161928
RPLP2	-0.257362	0.973673	-2.04885	0.0466274	0.162512
NEBL	-0.233561	3.69458	-2.04472	0.0470507	0.163769
UCHL3	-0.209978	0.116094	-2.04273	0.0474054	0.164784
DKC1	-0.354746	4.67647	-2.03842	0.0477037	0.16559
SLC32A1	-0.299537	3.77203	-2.03784	0.0477639	0.16559
FXN	-0.291968	-0.0059159	-2.03132	0.0484492	0.167743
VARS	0.299976	-0.57796	2.02954	0.048637	0.167952
VTN	0.433158	3.76401	2.02953	0.0486381	0.167952
MRPS9	-0.325838	-0.531964	-2.02912	0.0488325	0.168015
RAB5C	0.215965	-0.0811447	2.02777	0.0488256	0.168015
COL5A1	0.430962	1.82901	2.02755	0.0488491	0.168015
TMPO	-0.223536	-0.335276	-2.02693	0.0490659	0.168539
MRPS31	-0.322806	-0.915574	-2.02454	0.0491706	0.168634
COMMD4	0.11208	-1.55959	2.02405	0.0492226	0.168634
APOC1	0.495297	-0.207435	2.02301	0.049644	0.169633
CAV1	-0.165344	3.67218	-2.02061	0.0495927	0.169633
DSG2	-0.252152	1.32846	-2.01365	0.0503483	0.171815
SUMF2	0.34996	-2.94285	2.02535	0.0505357	0.172006
HMGB1	0.191743	0.734779	2.01223	0.0505028	0.172006
DCTN1	-0.142963	-0.239285	-2.00895	0.0508636	0.172897
VPS4A	-0.520799	-0.427527	-2.00944	0.0511221	0.173372
TROVE2	0.139523	-0.329099	2.00616	0.0511726	0.173372
HRC	-0.224472	3.95857	-2.00589	0.0512025	0.173372
ATP5MF	-0.302881	6.05348	-2.00526	0.0512719	0.173383
DDX39B	0.177776	0.720558	2.00299	0.0515247	0.173924
OAT	0.485967	-2.05973	2.00263	0.051565	0.173924
EMILIN3	0.816692	-1.82641	2.0215	0.0516881	0.174114
SLFN5	0.24164	-3.21008	2.00294	0.0518431	0.174412
GK	0.172868	-1.06452	1.99564	0.0523496	0.175889
CIRBP	0.169958	0.848431	1.99472	0.0524535	0.176012
LGALS3BP	-0.497369	1.72523	-1.99304	0.0526437	0.176424
ADCY5	-0.27197	-1.36535	-1.99281	0.0528237	0.1768
FAM49B	-0.424773	-1.39757	-1.98946	0.0532062	0.177626
GSTK1	-0.206743	1.84149	-1.98854	0.0531568	0.177626
IVD	0.230992	2.30119	1.98525	0.0535356	0.178497
DDX3X	-0.247359	0.0207226	-1.98464	0.0536057	0.178504
S100A10	0.277172	2.80357	1.98369	0.0537146	0.178639
GNL1	1.58048	-3.33459	1.9931	0.0538961	0.178787
UAP1L1	-0.334801	-2.1407	-1.985	0.053881	0.178787
SND1	0.163309	-0.633238	1.98065	0.0540674	0.179128
CPVL	-0.52015	0.381858	-1.9799	0.0541549	0.179191
TRDN	-0.336625	-4.19001	-1.98142	0.0546455	0.180586
TECR	0.214243	-1.62918	1.97417	0.0548256	0.180952
CCT2	-0.140755	0.958977	-1.97321	0.0549378	0.180998
UBE2O	-0.278291	-2.72384	-1.97287	0.054978	0.180998
IGHG4	0.5502	2.5615	1.97272	0.0551511	0.18134
CRK	0.197566	-0.260529	1.97113	0.0555031	0.182039
MRPL13	-0.350415	-1.22433	-1.97439	0.0554695	0.182039
PAK2	-0.173563	-1.71075	-1.96676	0.0557032	0.182296
EEF2	-0.240725	3.35326	-1.96661	0.0557208	0.182296
ARHGEF10	0.221719	-2.52334	1.97838	0.0558244	0.182406
PSMB6	-0.19416	1.22247	-1.96466	0.0559532	0.182599
NMNAT1	-0.281115	1.25518	-1.96405	0.0560269	0.182611
TOMM40	-0.159346	-0.633971	-1.96081	0.0564161	0.183354
XRCC6	0.16775	0.818276	1.96037	0.0564692	0.183354
LRG1	-0.620314	1.26691	-1.96025	0.0564832	0.183354
RAB1B	-0.44616	-0.32045	-1.95982	0.0565353	0.183354
ZYX	0.203315	-0.0561868	1.95683	0.057055	0.1847
GDI1	0.151599	1.69397	1.95524	0.0570915	0.1847
PPIF	-0.322062	1.7154	-1.95354	0.0572982	0.18496
UQCC1	-0.237472	-0.894054	-1.95291	0.0573761	0.18496
MAPRE2	0.18917	0.234853	1.95284	0.0573842	0.18496
PAFAH1B1	-0.120057	1.07902	-1.94918	0.0578338	0.186179
FGFR2	-0.187746	7.83343	-1.94821	0.0579532	0.186334
X38961	0.304018	-1.03767	1.94772	0.0581714	0.186348
GPD2	-0.315323	-0.698005	-1.94779	0.0581626	0.186348
RPL31	0.573862	1.91262	1.94711	0.0580889	0.186348
AKR1A1	0.255437	-0.417333	1.9394	0.0590484	0.188926
HIST1H1C	0.244235	-0.474713	1.93513	0.0595864	0.190414
ITGB1BP2	-0.271113	-0.96647	-1.93586	0.059819	0.190703
TPP2	0.130365	-1.69815	1.93447	0.0598289	0.190703
ATAD1	-0.119121	-0.0125134	-1.93269	0.0598958	0.190703
ACOT11	-0.414541	-0.182394	-1.92954	0.060296	0.191744
SPTBN1	-0.100192	3.057	-1.9274	0.0605694	0.192379
ETFDH	-0.308267	4.02156	-1.92546	0.0608188	0.192937
RDH14	-0.18427	0.111567	-1.92342	0.0610823	0.193538
IGFALS	0.486189	-1.47767	1.9363	0.0612073	0.1937
FGA	0.549147	1.41608	1.92109	0.0613835	0.193979
NENF	0.251614	-0.729774	1.92062	0.061444	0.193979
ACAD9	-0.318521	0.526133	-1.91838	0.061735	0.194663
MVP	0.473967	-0.727442	1.91854	0.0618752	0.194664
SNX6	0.12945	-0.977172	1.91687	0.0619321	0.194664
DERL1	-0.167661	-0.627392	-1.91667	0.0619587	0.194664
PSMB7	-0.179142	0.269297	-1.91447	0.0622465	0.195333
IGHA1	0.549922	4.60893	1.91333	0.0623962	0.195568
SMTN	-0.326413	-0.222659	-1.91201	0.0625694	0.195711
RPL10A	0.138785	1.60916	1.91185	0.0625917	0.195711
EZR	-0.168565	1.76917	-1.90878	0.0629962	0.196741
FN3KRP	-0.212758	-1.56161	-1.90889	0.0633124	0.197257
PRKCSH	0.160279	1.30552	1.9065	0.0633002	0.197257
CSK	-0.716864	-2.48829	-1.9058	0.0633926	0.197272
CPT2	-0.298099	1.53482	-1.90054	0.064097	0.199227
ACTR1B	-0.18249	0.921753	-1.89537	0.0647963	0.201161
KANK2	0.166837	-0.587499	1.89196	0.0652599	0.20236
HIST1H2BJ	0.19769	5.02068	1.88875	0.0656996	0.203482
ETFA	-0.223596	5.36865	-1.88717	0.0659173	0.203915
NAXD	-0.322105	-0.586999	-1.88418	0.0663301	0.204949
TSNAX	0.271458	-2.71531	1.88554	0.0664753	0.205096
SDHAF4	-0.226502	-0.492774	-1.88236	0.0665835	0.205096
ORM1	0.487728	4.32899	1.88088	0.0667885	0.205096
SLC25A4	-0.186386	9.30014	-1.88083	0.0667964	0.205096
CS	-0.229083	0.404021	-1.88048	0.0668446	0.205096
FAM213A	-0.158712	0.379282	-1.88045	0.0668484	0.205096
SMIM20	-0.296414	1.75694	-1.87817	0.0673306	0.206333
GUCY1A1	0.469857	-3.54872	1.88358	0.067745	0.207115
POLDIP2	0.203917	-0.422441	1.87658	0.0679053	0.207115
NIT1	-0.140454	-0.391186	-1.87419	0.0680611	0.207115
LETM1	-0.205203	1.28746	-1.87265	0.0679436	0.207115
LPP	0.19071	0.686193	1.8719	0.0680496	0.207115
PFKFB2	-0.226868	-0.100151	-1.87189	0.0680514	0.207115
SRP72	0.43302	-2.79761	1.88341	0.0682505	0.207209
NUDT4	-0.243437	-0.11148	-1.87551	0.0682448	0.207209
RPS3A	-0.148733	1.45773	-1.86785	0.0686255	0.208105
NUTF2	-0.190272	-0.36113	-1.86701	0.0687453	0.208227
SF3B2	-0.482157	-0.901981	-1.87047	0.0689588	0.208391
UFSP2	0.206613	-3.02373	1.86799	0.0689407	0.208391
LRCH4	-0.240549	1.03451	-1.86441	0.0691177	0.20863
MSRB2	-0.220127	1.22166	-1.86277	0.0693527	0.209098
GOLT1B	-0.267311	-3.71636	-1.86027	0.069714	0.209945
ILF2	0.290717	-0.396474	1.85839	0.0699854	0.21052
VPS13A	0.715978	-1.53772	1.86908	0.0705388	0.211941
NMNAT3	-0.247596	-1.04288	-1.85555	0.0709169	0.212102
MPP1	-0.175276	-1.95244	-1.85378	0.0708215	0.212102
MYH3	-0.216501	9.03813	-1.85288	0.0707879	0.212102
ERO1A	0.322029	-3.51023	1.85244	0.0708526	0.212102
CA3	1.0731	-0.629887	1.86026	0.0712952	0.21255
MYL5	0.892707	2.46756	1.84953	0.0712801	0.21255
NIPSNAP2	-0.260976	3.44784	-1.84932	0.0713106	0.21255
DPP7	-0.272288	-1.27518	-1.84848	0.0714349	0.212677
FAF2	0.221607	-2.65883	1.84792	0.0716827	0.212874
PSMD11	0.180912	0.570492	1.84551	0.0718748	0.212874
WDR91	-0.24199	0.510507	-1.84548	0.0718794	0.212874
PPP1R13L	-0.300972	-1.51155	-1.84524	0.0719136	0.212874
PRKRA	0.12811	-1.04049	1.84501	0.0719484	0.212874
RARS	-0.126785	-0.168484	-1.84473	0.0719896	0.212874
MTHFD1	-0.178692	0.719691	-1.84323	0.0722127	0.213103
H1F0	0.227786	2.42806	1.84311	0.0722302	0.213103
TXNDC12	0.16907	-0.452487	1.84256	0.0723128	0.213107
MMP9	-0.514051	-2.55498	-1.85605	0.0727073	0.213235
VBP1	-0.2255	-0.388581	-1.84194	0.0729272	0.213235
MRPS16	-0.265202	0.401307	-1.84008	0.0728495	0.213235
GCDH	-0.274863	2.04106	-1.84132	0.0724973	0.213235
HINT3	-0.314545	-0.864254	-1.84069	0.0725915	0.213235
ACP1	-0.175492	1.88456	-1.84023	0.0726605	0.213235
PIN1	0.217194	-0.575454	1.83887	0.0728646	0.213235
PEBP1	-0.15958	4.89747	-1.83742	0.0730831	0.213452
DPP3	0.27108	-0.644166	1.84155	0.0740553	0.214446
CD81	0.19447	0.16233	1.83531	0.0735662	0.214446
FLAD1	-0.428174	-1.05367	-1.83417	0.0739128	0.214446
TIMMDC1	-0.243838	-1.30356	-1.83312	0.073732	0.214446
hCG_2039566	0.203011	7.81935	1.83275	0.0737883	0.214446
AGPAT3	-0.237541	-2.07196	-1.83223	0.073867	0.214446
CLIC1	0.187784	1.93464	1.83077	0.0740878	0.214446
TRIM28	0.238894	-0.440974	1.83071	0.0740982	0.214446
COQ8A	-0.259209	2.10417	-1.83029	0.0741621	0.214446
SOD1	-0.143915	4.96606	-1.82913	0.0743379	0.214717
CHCHD1	-0.256663	0.383064	-1.82565	0.0748705	0.215924
SORBS2	0.295046	-0.889833	1.82533	0.0749207	0.215924
TMEM126B	-0.312687	-0.110468	-1.82886	0.0759796	0.217061
PROS1	0.908849	-2.03886	1.83152	0.0758251	0.217061
C1S	0.58212	-0.999235	1.82944	0.0756522	0.217061
TIMM17B	-0.257105	-0.693224	-1.82872	0.0755352	0.217061
APOO	-0.153619	3.41083	-1.82133	0.0755369	0.217061
OSBP	0.50766	-1.45319	1.81947	0.0758255	0.217061
FRY	-1.51834	0.268146	-1.81914	0.0758761	0.217061
CHCHD7	-0.25007	-0.122046	-1.81886	0.0759189	0.217061
CHPT1	-0.18562	-1.07518	-1.81763	0.0768315	0.219255
MRAS	-0.775684	-1.82755	-1.82238	0.0775015	0.219966
CMYA5	-0.187932	-0.893247	-1.81339	0.0774953	0.219966
UBE2D3	-0.0928809	1.10331	-1.81073	0.0771919	0.219966
PGM5	0.179281	3.41199	1.80987	0.0773265	0.219966
NME1	-0.241468	-0.133722	-1.80881	0.0774941	0.219966
TANGO2	-0.222911	0.231246	-1.80759	0.0776865	0.220252
SNTB2	0.340309	0.264169	1.80583	0.0779658	0.220805
C6orf203	-0.172834	0.123508	-1.8044	0.0781943	0.221212
CRADD	0.365208	-0.347498	1.80187	0.0785972	0.222112
CRNKL1	-0.327476	4.1242	-1.80153	0.0791813	0.222858
CRYL1	0.149711	-0.422406	1.80007	0.0790545	0.222858
B2M	0.203173	0.393246	1.79915	0.0792025	0.222858
FABP5	-0.324681	1.93816	-1.79821	0.0791842	0.222858
COMT	0.60838	0.945542	1.79706	0.0793699	0.223089
PSMC4	0.115579	-0.0080732	1.7961	0.079525	0.223285
ACTN2	-0.233676	7.0434	-1.79546	0.0796278	0.223334
CALCOCO2	-0.224575	1.15413	-1.79432	0.0798137	0.223602
DES	0.267589	8.84376	1.79382	0.0798946	0.223602
VAPB	-0.166349	1.05679	-1.79286	0.0800495	0.223796
DDX20	-0.263361	2.26372	-1.78103	0.0819906	0.228978
CA2	0.416073	1.25718	1.77904	0.0823216	0.229576
PREP	0.161944	-0.839136	1.77868	0.0823805	0.229576
HNRNPU	0.154825	-0.0272072	1.77681	0.0826933	0.230203
HDGF	0.246357	0.521428	1.77489	0.0830132	0.230847
FLNA	-0.304417	4.50987	-1.77434	0.0831056	0.230859
SPTAN1	-0.092794	3.34997	-1.7735	0.0832474	0.231007
PSMC5	0.109862	0.725861	1.77268	0.0833848	0.231143
TIMM23B	-0.150846	0.00394472	-1.77812	0.0838588	0.232211
SP100	0.221642	-1.89779	1.77884	0.0842379	0.232907
PYURF	-0.278027	-2.88921	-1.7684	0.0844548	0.232907
ECH1	-0.283018	5.36968	-1.76703	0.0843394	0.232907
MMAB	-0.3461	-0.379035	-1.76628	0.0844666	0.232907
TIMM9	-0.204036	-0.927512	-1.76901	0.0847352	0.233236
ME3	-0.200442	-0.553504	-1.76657	0.0847645	0.233236
SQSTM1	-0.374262	-1.67959	-1.77219	0.0850969	0.233858
PPOX	-0.198106	-1.33471	-1.76194	0.0852054	0.233858
HIGD1C	-0.277035	0.167245	-1.76163	0.085259	0.233858
LTA4H	-0.137976	0.114722	-1.75553	0.0863085	0.236489
C4BPA	0.707895	-1.15563	1.7553	0.0865186	0.236816
GRAMD4	-0.215856	3.59201	-1.75015	0.0872437	0.238551
RABGGTB	-0.255458	-2.69729	-1.74936	0.0873816	0.238679
ALDOC	-0.252492	3.73574	-1.74839	0.0875512	0.238892
MB	-0.241177	8.40677	-1.74692	0.08781	0.239349
HNRNPD	-0.248907	0.993152	-1.74623	0.0879314	0.23943
MCCC2	-0.224939	2.47258	-1.74463	0.0882116	0.239943
RRAGC	-0.113376	-0.490592	-1.74254	0.0885811	0.240584
THSD4	0.209832	-0.726445	1.74226	0.0886314	0.240584
MRRF	-0.227115	-0.416669	-1.74441	0.0887893	0.240763
PERM1	-0.26629	-1.39469	-1.75003	0.0891637	0.240779
RPL30	0.179165	0.97356	1.74052	0.0889383	0.240779
CCDC124	0.34453	-1.5565	1.74065	0.0890864	0.240779
F13A1	0.385023	-0.108536	1.73933	0.0891499	0.240779
FAM98C	0.311195	-1.81842	1.74268	0.0897221	0.241535
EIF4E	-0.216493	-1.09031	-1.73609	0.0897285	0.241535
RPIA	-0.200184	-0.726672	-1.7358	0.0897801	0.241535
SNX2	0.266436	-2.41789	1.73561	0.0898132	0.241535
S100A11	0.210447	1.02829	1.73489	0.0899417	0.241632
UPF1	-0.311649	-2.10974	-1.73611	0.0900759	0.241744
MYADM	0.223639	-0.132838	1.7337	0.0906961	0.242661
IGHA2	0.499076	3.28089	1.73158	0.0905359	0.242661
TUBA4A	0.237521	4.4951	1.73092	0.0906552	0.242661
TRUB2	-0.355561	-1.81568	-1.73078	0.0912205	0.243814
RECQL	0.236737	-1.08989	1.72464	0.0917926	0.245093
PCYT1A	0.416457	-1.207	1.72691	0.0925509	0.246614
COG5	-0.25311	1.05719	-1.72058	0.0925352	0.246614
PSIP1	0.473502	-3.67829	1.72403	0.0928544	0.247171
TPD52L2	-0.0848733	1.14976	-1.7183	0.0929541	0.247184
LEMD2	0.311083	-2.07608	1.71652	0.0934538	0.247565
CSNK2A1	0.247867	-0.361749	1.71658	0.0932716	0.247565
ARF4	0.129509	0.579727	1.7164	0.0933046	0.247565
UACA	0.16332	-2.00922	1.71547	0.093476	0.247565
TOMM22	-0.178337	0.107175	-1.71459	0.0936393	0.247746
ATP1A2	-0.264821	0.375124	-1.71265	0.093998	0.2484
RPN1	-0.100462	1.36844	-1.71223	0.0940767	0.2484
TOM1	-0.215994	0.165897	-1.71128	0.0946071	0.248954
SNX9	0.164966	-0.829087	1.71257	0.0945564	0.248954
SERPINB9	0.98939	-1.93736	1.71095	0.0946672	0.248954
STIP1	-0.156412	1.08107	-1.70955	0.0945756	0.248954
HIST1H1E	0.149531	4.91435	1.70794	0.0948763	0.249253
PTGES2	-0.168168	1.57006	-1.70681	0.0950881	0.249559
UBAC1	-0.144066	-2.19272	-1.70764	0.0952862	0.249828
ARHGEF1	0.22552	-4.56493	1.71427	0.0956131	0.250434
SPHKAP	-0.27997	-0.98167	-1.706	0.0957843	0.250631
FBL	0.195646	-1.55481	1.70815	0.0962465	0.251588
HSP90AB4P	-0.240537	0.192147	-1.70594	0.0966611	0.252168
AGO2	0.232366	-2.10591	1.70153	0.0966272	0.252168
TCAP	-0.350363	3.99258	-1.6975	0.0968482	0.252404
LRRFIP2	-0.294028	-1.9184	-1.69621	0.0976393	0.254212
PPT1	-0.244634	-0.30301	-1.68937	0.098407	0.255956
PSMD1	0.123339	-0.169311	1.68808	0.098655	0.256346
H2AFZ	0.180386	1.10191	1.68674	0.0989157	0.256768
PNKD	0.54261	-0.620328	1.69318	0.0993336	0.257597
MECP2	0.180396	-0.000874704	1.67928	0.10037	0.260026
GSTP1	-0.154831	3.47215	-1.67535	0.101143	0.26177
ELOB	-0.139141	1.21978	-1.67137	0.10193	0.263304
CUL3	0.103962	-1.43215	1.67134	0.101937	0.263304
PCCB	-0.206664	1.67245	-1.67064	0.102075	0.263401
COLGALT1	0.590562	-1.63505	1.68001	0.102431	0.263932
SYNPO2L	0.291249	3.50098	1.6686	0.102483	0.263932
CFAP57	-0.3381	3.16882	-1.66773	0.102655	0.264115
CMPK1	-0.0892185	1.48182	-1.66708	0.102786	0.264191
GUK1	-0.352131	-1.59034	-1.67555	0.10303	0.264298
SYNM	0.224875	2.60799	1.66601	0.102999	0.264298
PDHA1	-0.183293	4.9168	-1.66513	0.103177	0.264415
DDX1	-0.150804	-0.107711	-1.66378	0.103448	0.264852
ERLIN2	0.141968	-0.478521	1.66338	0.103702	0.265243
ADD1	0.169911	-0.124795	1.66817	0.103985	0.265697
MRPL11	-0.25181	-1.08881	-1.66334	0.104083	0.265697
HSPA12B	-0.158707	-0.942122	-1.65983	0.104245	0.26585
FXYD1	-0.2219	1.62844	-1.65661	0.104898	0.267254
CBR3	0.215717	0.240751	1.65537	0.10515	0.267635
PRKDC	0.125852	-1.92826	1.65354	0.105523	0.268305
ZADH2	-0.166949	0.587548	-1.65308	0.105618	0.268305
SCAMP3	-0.196693	-0.0262209	-1.66323	0.106065	0.269178
FAM162A	-0.162041	2.33893	-1.65039	0.106169	0.269181
PRNP	-0.24224	-1.01168	-1.6511	0.106771	0.270446
TIMM13	-0.279692	1.76379	-1.64652	0.106966	0.270678
SCRN2	-0.190173	-0.556052	-1.64679	0.107083	0.270712
RPN2	0.1533	0.312651	1.64379	0.107531	0.271581
MOGS	0.245296	-2.0949	1.64167	0.107971	0.272429
P4HB	0.170384	2.39208	1.64104	0.108104	0.272502
MYO18B	-0.306409	-2.83585	-1.64496	0.10825	0.272608
CES1	0.333771	0.420574	1.63767	0.108809	0.273749
AK4	0.158235	3.63932	1.63664	0.109023	0.273812
MTFR1L	-0.162957	-0.053745	-1.63655	0.109043	0.273812
LYRM4	-0.171708	-0.319345	-1.63182	0.110039	0.276047
TIMM8A	-0.237255	0.923759	-1.62744	0.11097	0.278116
HADHB	-0.228224	6.4305	-1.62607	0.111261	0.278443
MAIP1	-0.178928	-0.314812	-1.62583	0.111313	0.278443
TMEM126A	-0.243158	0.783117	-1.62426	0.111649	0.279015
HEXA	0.348461	-0.666028	1.62102	0.112518	0.28005
STX16	0.156215	-3.24883	1.62217	0.11227	0.28005
PRKAA1	-0.273893	-0.535542	-1.62065	0.112598	0.28005
GAPDH	-0.10646	8.15337	-1.62091	0.112366	0.28005
RPS27L	-0.192365	0.922468	-1.6199	0.112584	0.28005
UQCR11	-0.231279	3.14851	-1.61805	0.112985	0.280743
NUDT8	-0.304998	-1.31402	-1.61981	0.113793	0.282214
VAMP2	-0.18528	0.388258	-1.61549	0.113713	0.282214
ATP1A1	-0.214481	0.319571	-1.61378	0.114085	0.282671
CCDC22	0.205143	-2.40124	1.619	0.114453	0.283313
PCYOX1	-0.258181	0.850954	-1.60981	0.114775	0.283843
CREB1	0.149082	-1.61908	1.60757	0.115441	0.284951
SUCLG2	-0.218351	4.07966	-1.60692	0.115409	0.284951
ITIH3	-0.487886	-0.432663	-1.60705	0.11657	0.285046
TSN	0.217685	-0.572788	1.60551	0.116079	0.285046
ETFB	-0.179717	6.04093	-1.60476	0.115887	0.285046
MRPS35	-0.278343	-1.4662	-1.6043	0.116345	0.285046
CAP1	0.189843	-0.660457	1.60417	0.116017	0.285046
PLEC	-0.144156	0.637637	-1.60406	0.11604	0.285046
HNRNPUL2	-0.275347	-0.466361	-1.60369	0.116121	0.285046
TRAP1	-0.173389	2.05594	-1.60286	0.116307	0.285046
NPLOC4	0.104373	-0.0321949	1.60213	0.116467	0.285046
SLC25A12	-0.149287	4.41072	-1.6017	0.116562	0.285046
RPL14	0.196311	0.558147	1.59884	0.117199	0.286316
VAT1	0.262606	1.21403	1.5941	0.118258	0.288634
TOLLIP	-0.204709	0.0523465	-1.59892	0.11837	0.288637
ACLY	0.266298	-0.360411	1.59527	0.118544	0.288793
BLMH	-0.234606	-0.239666	-1.59467	0.119805	0.291593
EPHX2	-0.251532	0.459259	-1.58559	0.120537	0.293102
CMAS	0.324613	-2.17554	1.58322	0.120719	0.29327
MTHFD2L	-0.182356	-2.24015	-1.58319	0.121084	0.293295
HSP90AA1	-0.150758	5.20114	-1.58241	0.120903	0.293295
TXLNB	0.132972	-0.466343	1.58215	0.120962	0.293295
PRKAB2	-0.226978	-0.971424	-1.58148	0.12129	0.293295
LAMTOR2	-0.162819	-1.95377	-1.58081	0.121269	0.293295
COQ6	-0.196211	2.24598	-1.57818	0.121873	0.294432
ABHD10	-0.170966	2.11078	-1.57574	0.122434	0.295514
SURF1	-0.190475	-0.0112497	-1.57374	0.122897	0.296359
EXOC6B	0.196165	-1.92442	1.57793	0.123121	0.296625
SCRN1	0.230707	-0.913663	1.5775	0.123455	0.297155
EMILIN2	-0.598411	-0.762466	-1.57781	0.123899	0.29786
PDE3A	-0.205145	-0.695115	-1.56909	0.123975	0.29786
TMEM223	-0.605465	-2.84876	-1.57192	0.124744	0.299432
GABARAPL2	-0.21233	0.669437	-1.56669	0.124895	0.299519
AUH	-0.219706	2.53174	-1.56068	0.12595	0.301772
ATP6V1F	-0.15886	-1.67206	-1.56826	0.12669	0.303268
DYNLL2	-0.171239	0.834532	-1.55669	0.126894	0.303479
CHCHD10	-0.289224	1.71194	-1.55397	0.127541	0.304745
ENG	-0.221607	-1.38484	-1.5576	0.127867	0.305002
RAP1B	0.0873272	2.63431	1.55254	0.127881	0.305002
HIST1H1B	-1.23297	2.25993	-1.55026	0.128427	0.306024
CHD4	0.212105	-4.36476	1.54663	0.130266	0.309711
EIF2S2	0.190598	-0.874003	1.54309	0.13033	0.309711
AK3	-0.195075	3.8988	-1.54259	0.130278	0.309711
DOCK5	-0.358717	-2.2243	-1.54667	0.131512	0.311388
EIF5B	-0.27696	-0.740553	-1.53873	0.13139	0.311388
GLRX3	-0.167593	-0.489912	-1.53773	0.13146	0.311388
GNAO1	0.12779	-0.334875	1.53761	0.131489	0.311388
TNS1	-0.265015	-0.561945	-1.53894	0.131918	0.312066
RFTN1	-0.162657	-2.31839	-1.53714	0.132356	0.31263
COL4A2	0.150242	3.94842	1.53391	0.132395	0.31263
NCALD	-0.169683	-1.53145	-1.54163	0.132733	0.313144
ARL2	0.315054	-1.8381	1.53884	0.132864	0.313171
DHRS7B	-0.224742	-0.806985	-1.5354	0.13322	0.313726
DYSF	-0.144123	1.4442	-1.52961	0.133456	0.313999
KRT10	-0.50661	-0.290713	-1.53382	0.134938	0.316064
STRN3	-0.258656	-1.58728	-1.52752	0.134726	0.316064
NUDT19	-0.349019	-0.795187	-1.52471	0.134672	0.316064
LAMB1	-0.155007	2.33777	-1.52451	0.134722	0.316064
HSPB8	-0.226856	3.47752	-1.52384	0.13489	0.316064
USMG5	0.252384	4.09882	1.5226	0.1352	0.316394
PYGB	0.178354	4.9634	1.5213	0.135524	0.316869
TFB1M	0.561454	-1.66557	1.52734	0.135957	0.317031
JPH2	-0.172342	0.789928	-1.51975	0.135913	0.317031
GARS	0.108781	0.947197	1.51962	0.135946	0.317031
TNNI3K	-1.24714	-1.05015	-1.5213	0.137197	0.318406
CCAR2	0.14323	-2.20189	1.51989	0.137064	0.318406
SRP14	0.19746	-1.1598	1.5166	0.13706	0.318406
DPT	-0.410306	1.32802	-1.5165	0.136731	0.318406
PCBD1	-0.132806	2.44254	-1.51464	0.137199	0.318406
CKB	-0.250747	5.96247	-1.51433	0.137278	0.318406
COPS8	-0.251206	0.60637	-1.51168	0.13795	0.319677
PRDX3	-0.135511	6.12083	-1.5112	0.13807	0.319677
RAB12	-0.174833	0.066044	-1.50969	0.138456	0.320288
SERPINH1	0.309205	-0.322635	1.50534	0.139568	0.322573
TPM2	0.27762	2.12253	1.50363	0.140006	0.3233
ACTR3	0.155715	0.225143	1.50226	0.140358	0.323828
UBA6	0.257086	-2.46809	1.50354	0.140989	0.324996
ALDH9A1	-0.120409	3.43386	-1.49905	0.141187	0.325164
LBP	-0.499834	-0.192586	-1.49823	0.141399	0.325366
ATP6AP1	-0.18204	-3.27513	-1.49942	0.141639	0.325632
ALDH2	-0.168816	4.71975	-1.49489	0.142265	0.326578
OBSL1	0.202426	-1.45702	1.49476	0.1423	0.326578
COL5A3	0.184079	1.95639	1.49702	0.142461	0.326662
F2	0.350721	-0.145606	1.49226	0.142951	0.3272
MAP2K2	-0.0883044	0.0159798	-1.49205	0.143006	0.3272
USP5	0.0918626	1.14922	1.4918	0.143072	0.3272
HBS1L	0.169769	-2.48142	1.49367	0.143331	0.327506
CHCHD4	0.219091	0.341576	1.48964	0.143636	0.327917
C11orf54	-0.470343	-0.978213	-1.48934	0.144263	0.328773
IGHG2	0.425152	4.88912	1.48745	0.144211	0.328773
SLC25A13	0.911937	-0.211203	1.48646	0.144472	0.328809
AMT	-0.36538	0.139052	-1.48624	0.14453	0.328809
HDHD2	-0.203011	0.487755	-1.48412	0.145089	0.329736
X40787	0.214346	-0.743954	1.48374	0.14519	0.329736
PLPBP	-0.113768	-0.0940802	-1.48209	0.145627	0.330442
COPS5	-0.122802	-0.555717	-1.47986	0.146218	0.3314
ADSL	-0.155004	-1.32752	-1.47955	0.146303	0.3314
EPM2AIP1	0.180169	-0.609658	1.47848	0.146943	0.332282
SACM1L	0.258906	-1.82809	1.47697	0.146989	0.332282
PHB2	-0.175722	4.05261	-1.47666	0.147073	0.332282
PDCD10	-0.160899	-1.03077	-1.4756	0.14771	0.332574
EPM2A	-0.309526	-0.251034	-1.4756	0.147712	0.332574
RAB18	-0.104627	0.756757	-1.47528	0.147442	0.332574
HSP90AB1	-0.123563	4.34605	-1.47439	0.147681	0.332574
UTRN	0.307892	-2.39702	1.47638	0.148563	0.333916
PKN2	0.311682	-2.60046	1.4777	0.14846	0.333916
IDH3G	-0.150925	2.9461	-1.46988	0.148894	0.334371
AKT1	0.20587	-2.11615	1.47613	0.149419	0.334468
MAP2K4	-0.223159	-1.66923	-1.47194	0.149519	0.334468
BCKDK	-0.127945	0.157976	-1.46863	0.14923	0.334468
NARS2	0.475769	-1.39419	1.46847	0.149274	0.334468
SLC35A4	0.124955	-0.0617649	1.46703	0.149662	0.334468
CLTA	0.246912	-0.0105241	1.46688	0.149705	0.334468
MRPS22	-0.228645	-0.279231	-1.46601	0.14994	0.334709
COQ3	-0.202277	0.309094	-1.46405	0.150471	0.335607
ISLR2	-0.29986	0.089269	-1.46951	0.150917	0.336314
SVIL	0.136369	-0.051322	1.46114	0.151265	0.336803
SCOC	0.265813	-1.2953	1.45982	0.151627	0.33715
SCARB2	-0.151934	-0.604047	-1.45963	0.151679	0.33715
SEC22B	0.25609	-0.00749945	1.45909	0.151827	0.337192
CPT1A	0.248313	-0.904758	1.4627	0.152762	0.338981
MAP2K3	-0.270135	-3.15394	-1.46	0.153777	0.339839
FAHD2A	-0.185495	0.656073	-1.45288	0.153536	0.339839
MPC1	-0.232144	4.67001	-1.45281	0.153555	0.339839
CTNNB1	-0.154525	3.06762	-1.45238	0.153672	0.339839
C7	0.416668	-2.14219	1.45193	0.153798	0.339839
CTBP1	0.0794281	-0.977505	1.44971	0.154412	0.340883
CAP2	-0.135647	1.81108	-1.44928	0.154532	0.340883
COQ9	-0.18657	2.13595	-1.44836	0.154787	0.341158
BCO2	-0.620193	-1.67031	-1.45018	0.155025	0.341395
LRPPRC	-0.198412	1.58935	-1.44346	0.156155	0.343594
GRHPR	-0.179182	1.69186	-1.44241	0.156449	0.343952
ELOC	-0.131293	0.164458	-1.44109	0.156821	0.344479
SMU1	0.130897	-3.7482	1.43973	0.157204	0.345031
PON1	0.352655	-1.8456	1.43718	0.157922	0.346316
ATP6V1B2	-0.332853	-0.015547	-1.4349	0.158922	0.347463
APOA2	0.372516	3.0932	1.43419	0.15877	0.347463
EPRS	-0.12977	-0.211027	-1.43408	0.1588	0.347463
CAPN2	0.129402	1.37348	1.43346	0.158977	0.347463
UGGT1	-0.176439	-1.65691	-1.43118	0.159625	0.348587
ATP6V1H	-0.274027	-1.95005	-1.43386	0.159814	0.348709
SCO1	-0.171129	0.315546	-1.42822	0.160472	0.349853
MAVS	-0.14133	-0.944615	-1.42529	0.161482	0.351762
ITM2B	0.51983	-2.1969	1.42994	0.16189	0.352064
PTGR1	-0.268661	-0.0115514	-1.42405	0.161838	0.352064
NID2	-0.132325	3.53432	-1.42244	0.162131	0.352081
PRKAR2A	-0.112994	2.14934	-1.42231	0.162167	0.352081
SCCPDH	-0.14022	1.24995	-1.4201	0.162808	0.353179
PMVK	-0.176451	-1.61929	-1.42343	0.163753	0.354346
CYCS	-0.155553	6.55765	-1.41774	0.16349	0.354346
ANK3	-0.150136	0.58114	-1.41716	0.163661	0.354346
MRPL44	-0.226734	-1.40571	-1.41024	0.16568	0.358221
EIF2B3	-0.202178	-2.51027	-1.4119	0.165932	0.358468
CLEC14A	0.172121	-1.57857	1.40874	0.166121	0.358541
DARS2	0.210313	1.12107	1.40807	0.166319	0.358541
SDHD	-0.202526	1.42708	-1.40787	0.166377	0.358541
NDUFV3	-0.319142	2.69215	-1.4068	0.166692	0.358682
ABHD14B	0.140548	-0.259156	1.40672	0.166717	0.358682
GSTT1	-0.359058	-0.033938	-1.41155	0.166938	0.358837
AIFM1	-0.147098	4.90466	-1.40554	0.167064	0.358837
MRPS24	0.328797	-0.233147	1.40437	0.16741	0.359286
PSAP	-0.217353	5.93944	-1.40355	0.167654	0.359513
TMED10	-0.181461	-0.144666	-1.40242	0.167988	0.359936
CCS	0.0877941	-0.229605	1.40117	0.168358	0.360432
NQO2	0.456715	-0.69111	1.40399	0.16916	0.361557
SYNJ1	0.196956	-4.81851	1.39926	0.169096	0.361557
DHX9	0.153818	-0.194724	1.39715	0.169554	0.362104
SLC25A5	0.209049	2.79913	1.38859	0.172128	0.3673
EIF6	-0.149433	-0.370344	-1.38711	0.172747	0.368301
SULT1A1	0.165309	-0.53228	1.38667	0.172879	0.368301
ALDH1B1	-0.303324	0.336208	-1.38459	0.173339	0.368982
HECTD4	-0.201934	3.4694	-1.38396	0.173531	0.369089
OTUB1	-0.0802715	0.0629796	-1.38348	0.173676	0.369096
ILVBL	0.113673	1.23161	1.37614	0.175923	0.373372
IARS2	-0.122599	1.69792	-1.37597	0.175973	0.373372
ABCB10	-0.367161	-2.82815	-1.38199	0.176579	0.373616
PRKAG1	0.351257	-0.593025	1.37442	0.176622	0.373616
SERPINB6	-0.155641	0.958547	-1.37433	0.176478	0.373616
FECH	0.150515	0.621471	1.37374	0.17666	0.373616
DCXR	-0.154321	3.07313	-1.36979	0.177882	0.375897
PHYHIP	-0.15124	1.00993	-1.36889	0.17816	0.376179
RPS13	-0.0675686	2.34498	-1.3665	0.178904	0.377263
AOC3	0.248818	-0.156691	1.36631	0.178962	0.377263
IMMT	0.322565	0.831383	1.36611	0.179195	0.37745
PSMB4	-0.0987216	0.920207	-1.36296	0.180354	0.379428
UBR3	-0.28695	-3.26923	-1.36217	0.180424	0.379428
GMPPB	0.288815	-2.37917	1.36469	0.180618	0.37953
RPL38	0.103329	1.69686	1.35991	0.180964	0.379865
ALDOA	-0.153101	6.69474	-1.35958	0.181068	0.379865
LAMTOR1	-0.44205	-0.718409	-1.35496	0.182524	0.382612
MAP1LC3A	0.281899	-1.98041	1.35725	0.18295	0.383198
SDHB	-0.187434	4.79937	-1.35287	0.183187	0.383388
RAB7A	-0.102569	1.40692	-1.35082	0.183837	0.384441
DLAT	-0.11791	5.14789	-1.34741	0.184923	0.386401
SLC27A6	-0.288535	0.470805	-1.3471	0.185192	0.386654
SH3GL1	-0.257633	-0.327505	-1.34714	0.185538	0.386759
CDC37	0.160433	0.691268	1.34593	0.185396	0.386759
UBE2N	-0.0797605	3.56364	-1.34447	0.185865	0.387131
EIF3I	-0.0923499	-1.40237	-1.34279	0.186403	0.387943
AK2	-0.120554	3.16165	-1.342	0.186657	0.388162
PSMB1	-0.0914309	2.0334	-1.34124	0.186902	0.388364
TMSB10	-0.198587	1.69233	-1.34013	0.18726	0.38869
AGL	-0.152698	2.61075	-1.33983	0.187356	0.38869
MRPL19	-0.311534	-1.81131	-1.33916	0.187572	0.388828
FARSB	-0.107151	0.246995	-1.33643	0.188455	0.39035
HNRNPH3	0.103383	0.157735	1.33453	0.189074	0.391321
PURA	0.12662	1.51811	1.33367	0.189878	0.392054
RPS4X	0.0735384	1.87893	1.33222	0.189823	0.392054
PDIA6	0.105466	2.11495	1.33219	0.189833	0.392054
OXCT1	0.162684	4.2399	1.33132	0.190116	0.392236
PSMC2	0.0863547	0.289386	1.32849	0.191042	0.393836
ALYREF	0.126159	-0.750743	1.33051	0.191302	0.394061
CPEB4	-0.322968	-2.85815	-1.32654	0.192022	0.395232
PPP1R14A	0.253504	-3.6554	1.32307	0.192988	0.396788
SNTA1	-0.123605	2.66325	-1.32186	0.193221	0.396788
GPX1	0.145885	0.291245	1.32181	0.19324	0.396788
PTGES3	0.0905942	2.093	1.32137	0.193385	0.396788
HNRNPA0	-0.732499	1.68627	-1.3206	0.193638	0.396824
RBKS	-0.132862	-0.711599	-1.3204	0.193706	0.396824
FXR2	-0.128077	-0.776144	-1.31687	0.195041	0.399247
THEM6	-0.169745	-1.23329	-1.31799	0.196347	0.400154
CHID1	-0.166601	-2.02857	-1.31405	0.196529	0.400154
SPATA20	-0.192652	-0.837018	-1.31278	0.196578	0.400154
TIMM21	-0.153894	0.857025	-1.31442	0.195691	0.400154
PTPMT1	-0.276577	-2.37919	-1.31261	0.196296	0.400154
PRKAR1A	0.132722	2.54042	1.31216	0.196447	0.400154
CUL4A	-0.134157	-0.763022	-1.31186	0.196547	0.400154
PPP1R12C	0.180554	-0.471667	1.31113	0.196791	0.400154
NARS	0.1073	-0.330901	1.3103	0.197069	0.400154
CCDC141	0.121972	-0.289847	1.31014	0.197123	0.400154
CLN3	1.05296	6.26283	1.31	0.197168	0.400154
AARS	-0.133537	-0.653467	-1.31046	0.197537	0.400591
EIF3E	-0.132531	-0.445142	-1.30674	0.198265	0.401755
KATNB1	-0.298217	2.00129	-1.30614	0.198467	0.401854
QDPR	-0.245336	1.03468	-1.30464	0.198974	0.402569
PSMD3	0.0816737	-0.356502	1.30511	0.199153	0.402599
MAP7D1	0.258097	-1.16675	1.30325	0.199443	0.402599
LMO7	0.20679	0.821134	1.30281	0.199591	0.402599
OPA1	0.119362	2.35281	1.30277	0.199605	0.402599
DNAJB6	0.0902617	0.601404	1.30098	0.20021	0.403264
EFHD2	0.129609	-0.939936	1.30089	0.200244	0.403264
NGRN	0.26991	2.78473	1.30212	0.200535	0.403541
MTFP1	-0.2554	-1.09976	-1.29859	0.201023	0.404146
PSMD7	0.139092	0.259351	1.29823	0.201145	0.404146
PHB	-0.131266	3.75562	-1.29707	0.20154	0.404629
STOML2	-0.186853	1.22554	-1.29502	0.202241	0.405724
EIF3B	0.254888	-0.61178	1.29438	0.202461	0.405854
TUFM	-0.150092	4.99121	-1.29241	0.203134	0.40679
PNPT1	-0.132817	0.625451	-1.29211	0.203239	0.40679
GATM	0.312491	-0.917668	1.29604	0.203471	0.406942
CCT7	-0.0940871	-0.156597	-1.28761	0.204785	0.409257
CCT8	-0.0959027	1.49908	-1.28634	0.205225	0.409822
SPRYD4	-0.152932	0.515875	-1.28548	0.205522	0.410102
SLC16A1	-0.145348	-0.171786	-1.28457	0.205837	0.410313
ALDH1A1	0.265901	-0.389855	1.28414	0.205987	0.410313
UFD1	0.216566	0.641752	1.28382	0.206098	0.410313
PPP2R5D	-0.213337	-1.5856	-1.28334	0.206265	0.410332
GOT2	-0.137173	6.68375	-1.28222	0.206654	0.410795
RHOT1	-0.253145	-0.383933	-1.2816	0.206868	0.410907
RANBP3	-0.149338	-2.73991	-1.2826	0.207224	0.411302
HMGB2	0.154127	0.349434	1.27691	0.208503	0.413525
TSG101	-0.320531	-1.20222	-1.27899	0.208888	0.413975
COQ7	-0.132264	0.949241	-1.27355	0.209683	0.415236
ATG4A	-0.176086	-4.25901	-1.27119	0.210512	0.41644
NTMT1	-0.109336	0.0354103	-1.27061	0.210718	0.41644
PAICS	0.150019	-0.563111	1.27046	0.210769	0.41644
ABR	-0.297193	-3.92778	-1.26832	0.211688	0.417644
SERPINB1	-0.0942405	-0.0282723	-1.26783	0.211698	0.417644
RRAD	-0.177347	-0.459345	-1.26644	0.212189	0.41806
LONP1	-0.103887	2.15131	-1.26633	0.212229	0.41806
TST	-0.242911	1.01454	-1.2643	0.21295	0.419164
PPP3CA	0.1263	-0.781625	1.26529	0.213702	0.420013
ZMPSTE24	-0.150046	-2.09571	-1.26434	0.213633	0.420013
VWA8	-0.175037	-0.4293	-1.26061	0.214265	0.420802
PDHX	-0.13254	3.25411	-1.26006	0.214462	0.420873
ITGA9	-0.199688	1.52912	-1.25865	0.214967	0.421032
ECI2	-0.155702	3.38311	-1.25859	0.214987	0.421032
SEC23A	0.0960034	-0.601054	1.25848	0.215026	0.421032
TRIM55	-0.204832	0.23322	-1.25395	0.216812	0.424211
ACYP2	-0.112501	2.09413	-1.25285	0.217048	0.424355
OXSM	-0.129024	-0.463971	-1.25105	0.21839	0.426343
ACO1	-0.0929253	1.87423	-1.24921	0.218362	0.426343
HBA2	0.463435	1.6181	1.24872	0.219047	0.426973
GCN1	0.479234	-2.85991	1.24829	0.219203	0.426973
SNX1	0.186041	-0.885249	1.24772	0.218905	0.426973
CFL2	-0.141087	3.1644	-1.24599	0.219532	0.427294
ADRM1	0.0887915	0.121964	1.2448	0.219966	0.42782
MINOS1	-0.257962	1.02534	-1.24271	0.221054	0.429476
GTF2I	0.116842	-1.52096	1.24455	0.221146	0.429476
ITIH5	0.21338	-1.75506	1.23955	0.222386	0.431564
NUCB2	0.158228	-1.21264	1.23693	0.222843	0.43213
ARL1	-0.144426	-1.52471	-1.23597	0.223355	0.432803
PLIN5	-1.5289	2.01966	-1.23411	0.22457	0.434833
GNB1	0.0928676	2.79573	1.23128	0.224926	0.4352
DNAJA4	0.249259	-1.11287	1.23096	0.225371	0.435418
CDC42	-0.15044	0.0789073	-1.2305	0.225217	0.435418
AIP	0.973421	-0.55491	1.22945	0.226904	0.437409
UBXN1	0.133905	-0.416703	1.22825	0.226734	0.437409
COQ10B	-0.226111	-0.785843	-1.22626	0.226791	0.437409
CNP	0.237656	-0.814007	1.22405	0.227615	0.438457
MTAP	-0.107271	-0.170023	-1.22312	0.228121	0.439108
PDHB	-0.135289	5.65107	-1.2218	0.228458	0.439432
C11orf68	-0.25617	-0.563137	-1.22126	0.228816	0.439475
SBDS	-0.0922797	1.24012	-1.22097	0.228769	0.439475
RPS3	0.0758239	2.89461	1.21877	0.229594	0.440644
STXBP3	0.198575	-1.2185	1.21804	0.229868	0.440846
CTSG	0.262861	-0.424612	1.2153	0.23158	0.44348
LYRM7	-0.165366	-0.483866	-1.21359	0.231547	0.44348
TUBB2B	-0.289292	-0.989401	-1.21275	0.232732	0.443736
RNPEP	0.12279	-0.340971	1.21336	0.23231	0.443736
NAPG	0.280076	-1.06475	1.21269	0.232383	0.443736
PDXK	-0.332475	-1.0175	-1.21228	0.23204	0.443736
STX7	0.355415	0.296852	1.21089	0.232566	0.443736
RPL5	0.186054	0.801784	1.21066	0.232654	0.443736
HMGCL	-0.211662	0.513449	-1.20998	0.232914	0.443759
C9orf64	0.182088	-1.38729	1.20886	0.233339	0.444196
ASAH1	-0.124846	3.72196	-1.20848	0.233483	0.444196
EIF4G2	-0.0889463	-0.663435	-1.20795	0.233687	0.44426
BAX	0.165128	-0.957383	1.20676	0.234296	0.444903
MAPK1	0.168423	0.225915	1.20617	0.234365	0.444903
GAMT	0.142598	0.735668	1.20469	0.23493	0.445612
BLVRB	-0.13074	2.27962	-1.20429	0.23508	0.445612
ACTR10	-0.150683	-1.28529	-1.20587	0.235544	0.446168
ENO2	0.270299	-0.32914	1.20294	0.235753	0.446241
RPS12	-0.0690094	1.41141	-1.19718	0.237813	0.449813
RPS8	-0.110818	0.471496	-1.19655	0.238053	0.449943
MYZAP	0.134273	0.029732	1.19503	0.23864	0.450726
NUBPL	-0.160532	0.10352	-1.1938	0.239116	0.4513
ABCA8	-0.317111	-1.38759	-1.19439	0.240618	0.452825
MRPS18C	-0.120208	-0.420128	-1.19149	0.240332	0.452825
DNM1L	-0.110935	-0.769484	-1.19048	0.240562	0.452825
SCFD1	0.122529	-0.643496	1.19103	0.240193	0.452825
CRAT	-0.119327	2.07384	-1.1872	0.241682	0.454193
LAMC1	-0.0795903	4.12378	-1.18718	0.241692	0.454193
PPIC	-0.665125	0.437753	-1.19108	0.241899	0.454255
GMFG	-0.126392	-0.179553	-1.18794	0.24225	0.454588
STMN1	0.167046	0.986997	1.18626	0.242536	0.454798
USP15	-0.165772	-1.28186	-1.18398	0.243095	0.45552
TXN2	-0.129137	0.273733	-1.18163	0.243862	0.45663
FABP4	0.235516	1.87329	1.17981	0.244578	0.457643
PTCD3	-0.330484	-1.27408	-1.17805	0.245273	0.45855
RPS15A	-0.151883	0.837806	-1.17769	0.245414	0.45855
FAM136A	-0.126647	-0.293156	-1.17755	0.245785	0.458917
HSPB6	0.274928	3.92212	1.17627	0.245975	0.458943
MRPL27	-0.19054	-1.36814	-1.17507	0.246763	0.460085
UBE2Z	0.106812	-2.64003	1.17723	0.247306	0.460681
SLMAP	0.124315	2.84507	1.17258	0.247435	0.460681
CAMK2D	-0.109804	1.16911	-1.17163	0.247812	0.460737
MRPL46	0.23673	-1.33801	1.17162	0.247818	0.460737
SPTB	-0.108635	0.981609	-1.17087	0.248114	0.460959
CPA3	0.375193	1.27877	1.16856	0.249036	0.462344
CCDC150	0.125361	-2.35022	1.16775	0.249674	0.463199
TIMM44	-0.12876	0.585654	-1.16422	0.250769	0.464665
HYOU1	0.13921	-0.951487	1.1641	0.25082	0.464665
CAB39	-0.115428	0.0970045	-1.16321	0.251174	0.464991
CALR	0.110959	3.18545	1.16239	0.251504	0.465274
SYNE2	-0.202373	-1.44237	-1.16244	0.252328	0.46548
LAMP1	0.171285	-0.942987	1.16136	0.252232	0.46548
PROB1	-0.254287	0.499342	-1.16178	0.251902	0.46548
MECR	-0.146429	-0.481698	-1.16097	0.252077	0.46548
OMA1	-0.165059	-0.016066	-1.15482	0.254558	0.469262
MRPS34	-0.158043	0.227945	-1.15423	0.254795	0.469369
ECHDC3	-0.241533	-0.189219	-1.15441	0.255034	0.469478
PCYOX1L	0.304813	-2.06389	1.15692	0.2559	0.469749
TARS	-0.127402	-0.667435	-1.15189	0.255748	0.469749
MLYCD	-0.166865	2.02861	-1.15181	0.255781	0.469749
SNRPD2	0.191013	0.176442	1.1516	0.255864	0.469749
CEFIP	-0.191212	-2.37057	-1.14842	0.25716	0.471043
RAB9B	-0.164066	-2.35289	-1.14828	0.257216	0.471043
DUSP3	0.108748	1.65016	1.14804	0.257314	0.471043
COL4A1	0.196319	2.268	1.14801	0.257326	0.471043
SGCD	0.103867	2.51592	1.14706	0.257717	0.47143
RBPMS	-0.138189	-1.84487	-1.14489	0.258913	0.47249
AGRN	0.133817	-0.743022	1.1445	0.258763	0.47249
UBR1	-0.178375	0.5316	-1.14433	0.258832	0.47249
CPT1B	-0.173294	3.46468	-1.14388	0.25902	0.47249
SDCBP	-0.190491	-0.0730744	-1.14124	0.260101	0.474132
PLIN4	-0.19125	3.0878	-1.14025	0.26051	0.474158
PAIP1	0.136184	-1.11478	1.14023	0.260519	0.474158
DYNC1H1	0.0712318	2.34584	1.13989	0.26066	0.474158
ADH1B	0.2321	1.05649	1.13643	0.262087	0.476423
GLRX	-0.193901	3.49347	-1.13323	0.263413	0.4785
APOB	0.365707	-0.826168	1.13251	0.263712	0.478687
TXNRD2	-0.155678	1.17421	-1.1321	0.263882	0.478687
DDT	-0.127387	1.95625	-1.13081	0.264418	0.47921
FH	-0.125276	4.36477	-1.13053	0.264537	0.47921
CDK5	-0.326689	0.778205	-1.12864	0.265322	0.480299
PIGS	-0.132592	-2.26012	-1.13098	0.265776	0.480532
FIS1	-0.118587	3.03902	-1.12717	0.265936	0.480532
ACO2	-0.127125	6.93591	-1.12701	0.266002	0.480532
MCAM	0.126014	0.612191	1.12551	0.266781	0.481606
PLCL1	-0.140701	-1.1188	-1.12624	0.266967	0.481609
LRPAP1	0.129058	-1.10895	1.12379	0.267993	0.483127
MAP1LC3B2	-0.183391	0.416621	-1.12361	0.268438	0.483262
DLST	-0.114045	5.43115	-1.12134	0.268384	0.483262
MPC2	-0.131619	3.4342	-1.11716	0.270143	0.485629
VPS28	-0.170674	-0.142101	-1.1171	0.270172	0.485629
PA2G4	0.0966887	-0.383818	1.11677	0.27031	0.485629
UBE2I	0.126245	-0.00603999	1.11628	0.270519	0.48567
MRPL1	-0.144726	-0.650455	-1.11475	0.271468	0.486457
PNPLA6	0.0998079	-2.62547	1.11489	0.271253	0.486457
APOOL	-0.0990009	2.63632	-1.11393	0.271515	0.486457
ABHD14A	0.219347	-0.75185	1.11384	0.271854	0.486729
DNAJB1	-0.26322	-1.62187	-1.11701	0.272084	0.486772
DAP3	-0.255362	-0.818842	-1.1122	0.272249	0.486772
GTPBP1	0.142048	-2.93542	1.11279	0.272811	0.487441
PDXP	0.127929	-1.28715	1.11142	0.273043	0.487523
BNIP3	-0.146887	-2.32195	-1.10964	0.273797	0.487983
VDAC3	-0.121799	-0.528737	-1.10896	0.273626	0.487983
PPP1R7	0.0732626	0.584008	1.10841	0.27386	0.487983
PDCD6IP	-0.0651479	1.49619	-1.10789	0.274084	0.488049
ROMO1	-0.154638	-0.22075	-1.10364	0.275903	0.490953
PPA1	-0.0745314	0.367861	-1.10165	0.27676	0.492143
UQCR10	-0.206042	4.60877	-1.10035	0.277319	0.492803
MRPS36	-0.120216	1.96114	-1.09954	0.277667	0.493086
TMED4	-0.0845716	-1.28838	-1.09968	0.278234	0.493421
PRKACG	0.0824186	1.29568	1.09823	0.278231	0.493421
TARDBP	-0.314226	-0.862558	-1.09624	0.279093	0.494609
C12orf29	-0.18182	-1.39781	-1.09601	0.279489	0.494977
TXN	-0.110219	1.5947	-1.0936	0.280233	0.495957
PFDN1	-0.468688	-1.52656	-1.09402	0.280851	0.496176
GJA1	-0.177266	0.179239	-1.09217	0.281	0.496176
RPS28	-0.0679091	2.50398	-1.09239	0.280761	0.496176
MAT2A	-0.129218	-0.480063	-1.09151	0.281142	0.496176
TCP1	-0.0805052	1.29732	-1.09113	0.281306	0.496176
SH3BGRL3	0.132256	0.685063	1.08974	0.282207	0.496807
GORASP2	0.132082	-0.652005	1.08934	0.282233	0.496807
ACOT2	-0.221696	4.46164	-1.08901	0.28223	0.496807
DDX17	0.116159	-0.502599	1.08853	0.282442	0.496839
X40422	-0.123695	-0.959998	-1.08723	0.283006	0.497451
WARS	-0.121997	1.15412	-1.08686	0.28317	0.497451
HMGN3	-0.209243	-1.39085	-1.08506	0.284749	0.49755
PLAA	-0.0747676	-0.775421	-1.08625	0.283438	0.49755
RAC2	-0.215563	-1.47438	-1.08509	0.284396	0.49755
MRPS7	-0.159744	-0.187882	-1.08496	0.284001	0.49755
RALA	-0.114192	0.070221	-1.08481	0.284064	0.49755
CALM2	-0.147659	1.85098	-1.0841	0.284376	0.49755
MAPK3	0.180827	-0.277192	1.08404	0.284404	0.49755
AKR7A2	-0.0837195	2.06111	-1.08332	0.284719	0.49755
SKP1	-0.172023	1.69176	-1.08204	0.28528	0.498128
RPS20	-0.0535298	1.12994	-1.08163	0.285461	0.498128
RPS6KA3	-0.158135	-1.94198	-1.08143	0.286168	0.49845
GBE1	-0.0944624	1.58892	-1.08019	0.286093	0.49845
CSRP3	-0.161313	6.16393	-1.07991	0.286218	0.49845
AKAP2	-0.176678	-1.27462	-1.08076	0.286462	0.498544
EIF2AK2	0.0979592	-1.85558	1.07729	0.287374	0.499798
IRF6	-0.274366	-3.66734	-1.07724	0.287845	0.500285
USE1	0.114075	-1.63924	1.07596	0.28841	0.500781
MARCKS	0.211763	-0.955677	1.07502	0.288667	0.500781
GNS	-0.158336	-1.64433	-1.07428	0.288706	0.500781
HSPA4	0.115018	0.964696	1.07349	0.289055	0.501054
CD9	0.153343	0.459793	1.07238	0.289996	0.502019
WDR44	0.238457	-3.63971	1.07243	0.289975	0.502019
WNK1	-0.090556	-2.05932	-1.07287	0.290297	0.502208
EEF1A1	-0.0628488	6.93935	-1.06862	0.29122	0.503472
FDX1	-0.118039	0.19584	-1.06941	0.291478	0.503584
DMAC1	-0.180217	0.489315	-1.06676	0.292192	0.504485
SRSF2	0.136886	1.23612	1.0681	0.29281	0.505218
C12orf10	-0.173704	-1.32399	-1.06317	0.294436	0.507688
SNRPD3	-0.176265	0.189295	-1.05807	0.295945	0.509955
HOMER1	-0.111489	-0.62909	-1.05711	0.296823	0.510661
LACTB2	-0.154614	-1.11176	-1.05622	0.296782	0.510661
PHPT1	-0.11308	0.826077	-1.05586	0.296941	0.510661
VPS45	0.140823	-2.52958	1.05636	0.297495	0.511277
UBAP2L	-0.0674405	-1.14573	-1.05397	0.297798	0.511341
UBE2L3	-0.0617932	1.50346	-1.05369	0.297924	0.511341
THOP1	0.215115	-2.01092	1.05395	0.299826	0.513258
PTGDS	-0.202539	0.796801	-1.0508	0.299676	0.513258
RAB1A	-0.0880151	1.59279	-1.05077	0.29925	0.513258
CTSB	-0.218504	0.989922	-1.04973	0.299724	0.513258
PEX14	-0.21469	-1.24763	-1.05123	0.300182	0.513531
OXA1L	-0.353823	-0.769123	-1.05205	0.300685	0.513546
ERN1	-0.387034	0.0213056	-1.04767	0.300945	0.513546
EPB41L2	0.129625	-1.04242	1.04738	0.300793	0.513546
NFS1	-0.0938832	0.365939	-1.04697	0.300976	0.513546
PPIL3	-0.105027	-0.582956	-1.04713	0.301341	0.513833
SDHC	0.240851	1.61121	1.04584	0.301633	0.513996
CYB5B	-0.0902615	1.41535	-1.04449	0.302108	0.51447
SSR4	0.128894	-0.772031	1.04352	0.302555	0.514658
PRDX2	-0.0913089	5.81352	-1.04339	0.302613	0.514658
CDH5	-0.185705	-1.5095	-1.04213	0.304322	0.517228
REXO2	-0.0830326	2.11453	-1.03915	0.304556	0.51729
SETD7	0.136595	-1.77141	1.03692	0.305723	0.518635
MAOB	-0.109979	3.66115	-1.03657	0.305745	0.518635
KHDRBS1	0.102564	0.381673	1.03611	0.305959	0.518661
CLUH	-0.154251	-0.73472	-1.03517	0.306392	0.518822
GSS	-0.113095	-0.655353	-1.03504	0.306451	0.518822
ARMCX2	0.146411	-1.18247	1.03622	0.30723	0.519237
LRRC40	0.336142	-2.0559	1.03495	0.307252	0.519237
SUPV3L1	-0.127839	-1.05253	-1.03352	0.307291	0.519237
PLXNC1	-0.190528	-1.43202	-1.03318	0.307592	0.519409
FRMD3	-0.416551	-4.09573	-1.03404	0.308034	0.519625
GNB4	0.163475	-2.2878	1.03334	0.308173	0.519625
PUDP	-0.153456	-0.281835	-1.03343	0.308515	0.519625
SDHA	-0.117357	4.55315	-1.03099	0.308326	0.519625
RHOC	0.0913842	0.492702	1.03013	0.308722	0.519639
CHCHD2	-0.0952807	-0.470312	-1.02959	0.308972	0.519725
MRPL39	-0.207228	-0.539947	-1.03018	0.310675	0.520118
SDHAF2	0.314588	-0.607462	1.02973	0.310027	0.520118
ABCB8	-0.176433	-1.17144	-1.02952	0.309762	0.520118
MYL7	-0.345473	-0.35852	-1.02896	0.309547	0.520118
CCT5	-0.0773273	1.09852	-1.02699	0.310184	0.520118
RPS16	-0.0744778	1.53075	-1.02605	0.310618	0.520118
SLIT2	-0.191605	2.76239	-1.02557	0.310846	0.520118
VPS13C	-0.195153	-2.09248	-1.02544	0.310906	0.520118
BDH1	-0.144119	1.35076	-1.02524	0.310996	0.520118
PXDN	0.314788	-1.9063	1.02904	0.311203	0.520131
GYG1	-0.122892	1.73417	-1.02342	0.311848	0.520877
APOL1	-0.1261	4.13332	-1.02209	0.312468	0.52132
UBR4	-0.128465	-1.94256	-1.022	0.312513	0.52132
HERC4	-0.39542	-3.11252	-1.02161	0.31312	0.521666
THBS1	-0.373562	-0.201632	-1.02106	0.313088	0.521666
NDUFS7	-0.17303	4.28598	-1.019	0.313916	0.52266
RETN	0.159072	-0.689772	1.0202	0.31446	0.523233
CCDC47	-0.127867	-1.48666	-1.01567	0.316402	0.525675
MTX2	-0.093748	2.33847	-1.01395	0.316295	0.525675
CD59	-0.0909272	2.00445	-1.01323	0.316635	0.525675
LRRC20	-0.0881322	-0.805412	-1.01302	0.316732	0.525675
FBLIM1	-0.205471	-0.547889	-1.01565	0.317211	0.526135
SH2D3C	-0.213141	1.29741	-1.01111	0.318059	0.526873
SPEG	0.18688	-0.938411	1.01031	0.318015	0.526873
CCDC51	-0.151118	-1.76532	-1.00957	0.319106	0.526939
GNG12	0.215642	1.1393	1.00883	0.318847	0.526939
FLNB	-0.343188	0.514755	-1.00945	0.318422	0.526939
ELAVL1	0.0667606	0.050744	1.00889	0.318686	0.526939
PDK2	-0.127223	1.5664	-1.00829	0.318972	0.526939
CAND2	0.169132	-1.41312	1.00756	0.319319	0.526956
MSI2	0.213113	0.0177988	1.00674	0.319706	0.527263
FUS	0.0628104	1.0865	1.00515	0.320464	0.528179
MRPS28	-0.251232	-0.246634	-1.00145	0.322965	0.531631
STAT3	-0.137735	-1.29488	-1.00052	0.322944	0.531631
ARHGEF6	-0.130708	-0.363887	-0.99809	0.323834	0.532597
ECHDC1	-0.147325	-0.204847	-0.997829	0.323959	0.532597
PDGFRB	0.143641	-3.33512	0.995698	0.325253	0.533859
PHKA1	-0.283065	1.2312	-0.995158	0.325241	0.533859
GSK3B	0.11815	-0.56084	0.994954	0.325339	0.533859
DMTN	-0.0927587	-1.21793	-0.995567	0.326126	0.534814
XPNPEP1	-0.0603162	1.23466	-0.992569	0.326487	0.53507
FNTA	0.11235	-0.500766	0.989841	0.327804	0.536892
GGACT	-0.0981933	-0.427993	-0.990068	0.328422	0.537567
SEC13	0.14669	-0.315412	0.987713	0.328833	0.53787
NAA15	0.222418	-1.59941	0.986966	0.329326	0.53787
CDV3	0.156865	0.0411321	0.98649	0.329425	0.53787
LAMTOR3	-0.405113	-0.35415	-0.986481	0.32943	0.53787
RPS15	-0.107063	-1.21766	-0.984437	0.330422	0.539153
MYL4	0.386816	4.10115	0.983846	0.330709	0.539285
MIF	-0.132019	4.25872	-0.982271	0.331475	0.540142
YWHAH	0.0896884	0.12714	0.981916	0.331648	0.540142
EIF3M	-0.167329	-1.24909	-0.980658	0.332261	0.540804
COX20	-0.127411	1.21724	-0.980698	0.332653	0.541104
NME2	-0.0982756	2.64206	-0.979329	0.332909	0.541185
TNNI1	0.525044	-0.134182	0.97821	0.334017	0.541638
ATP6V0A1	-0.298132	-2.6807	-0.97766	0.333992	0.541638
LDHA	0.154455	4.81796	0.977887	0.333614	0.541638
PHGDH	0.189043	-1.59515	0.977573	0.333767	0.541638
CRIP2	-0.0906828	4.90142	-0.971806	0.336596	0.545482
MAGT1	-0.215313	-1.14084	-0.969217	0.338277	0.547527
PSMA5	0.064077	1.33577	0.968688	0.338132	0.547527
TKFC	0.0870092	-1.0955	0.967888	0.338527	0.547592
SYNE3	-0.358273	-3.44191	-0.968137	0.340042	0.549618
AGK	-0.108306	1.51875	-0.964506	0.3402	0.549618
REEP5	-0.102373	0.724244	-0.964147	0.340506	0.549773
LAMTOR5	-0.0969246	-0.384764	-0.963416	0.34074	0.549786
WFS1	-0.145102	-0.0136096	-0.962782	0.341054	0.549786
RPS7	-0.0714667	1.9285	-0.962598	0.341145	0.549786
ARHGEF7	-0.0786926	-1.13666	-0.962451	0.342264	0.551249
PSMD9	-0.171038	0.680342	-0.959167	0.342979	0.55206
SF3B1	0.31874	-1.56928	0.960066	0.344245	0.553298
UBA5	-0.0502515	-1.04284	-0.956284	0.344288	0.553298
SPR	-0.1397	1.31103	-0.956095	0.344383	0.553298
CAVIN4	-0.144565	1.38234	-0.954052	0.345404	0.554533
USP14	-0.0453694	0.62045	-0.95369	0.345585	0.554533
ADA	0.132725	-2.56057	0.953285	0.345788	0.554533
CD44	0.178088	-0.893728	0.951145	0.34686	0.555912
SNX5	0.125409	-1.04204	0.951435	0.347113	0.555977
GLOD4	0.103098	-0.169583	0.949794	0.347538	0.556317
PRPS1	0.149363	-1.42702	0.949388	0.347869	0.556505
TECRL	-0.141946	-0.474295	-0.946927	0.348981	0.557943
SLC9A3R1	-0.114238	-1.4771	-0.9461	0.349794	0.558901
BVES	0.139545	-0.17998	0.943659	0.35063	0.559894
SAR1B	0.0893513	0.100851	0.942835	0.351046	0.560217
YBX1	-0.270915	1.65487	-0.942291	0.351447	0.560513
GOLGB1	-0.178998	0.741566	-0.940203	0.352917	0.56183
TUBB6	0.11791	0.439708	0.93936	0.352807	0.56183
AHNAK	0.0671813	3.278	0.939169	0.352903	0.56183
RGN	-0.356335	-2.10958	-0.93799	0.353895	0.562786
RPL27	0.130091	1.0375	0.937113	0.353948	0.562786
DCTN2	-0.0846912	1.81838	-0.934938	0.355055	0.564203
FARSA	0.148646	-0.908237	0.93498	0.355288	0.56423
NEK7	-0.165386	-0.249438	-0.932949	0.356323	0.565187
PNP	0.136062	-0.910405	0.932696	0.356198	0.565187
CLPX	-0.121833	-2.40272	-0.93168	0.356717	0.565469
MSN	0.0716264	2.45616	0.930444	0.357349	0.566127
CDS2	0.137908	0.617456	0.928778	0.358326	0.566988
ABCF1	0.112214	-1.80236	0.928679	0.358253	0.566988
MTFMT	-0.105425	-1.96883	-0.928337	0.359798	0.568678
ALAD	-0.107752	0.545873	-0.925608	0.359829	0.568678
APCS	0.281923	3.81972	0.925172	0.360053	0.568688
ISYNA1	0.271295	-1.19925	0.924584	0.360355	0.568822
PSMD13	0.100205	0.271452	0.922215	0.361575	0.570403
OPA3	-0.0990512	1.41708	-0.920094	0.36267	0.571627
SFXN1	-0.0684825	1.98959	-0.919865	0.362789	0.571627
LRRC14B	-0.189419	-2.70158	-0.917805	0.364848	0.57292
COPS7A	-0.0971224	-1.34958	-0.917743	0.36427	0.57292
SEPHS1	0.153872	-3.0353	0.916404	0.364701	0.57292
CAMK2B	-0.0728476	2.40606	-0.917248	0.364142	0.57292
TMED7	-0.0820862	-1.39188	-0.915903	0.364839	0.57292
RMDN1	-0.162176	0.351072	-0.915739	0.364924	0.57292
CRYM	-0.143207	4.24275	-0.914584	0.365524	0.573517
RPS2	-0.0534914	1.72468	-0.911524	0.367115	0.575667
PLGRKT	-0.103522	1.10143	-0.911539	0.367354	0.575698
HSPA9	-0.0870156	4.12297	-0.909676	0.368077	0.576485
MRPS6	-0.144719	-1.62588	-0.908812	0.368528	0.576846
PRKACB	-0.0962284	2.33081	-0.90767	0.369125	0.577434
NDUFB6	-0.173561	3.26609	-0.907387	0.369652	0.577567
RPS4Y1	0.0792549	0.298316	0.906808	0.369575	0.577567
TANC1	0.245658	0.0323446	0.905245	0.370393	0.578138
CLIP1	-0.171421	-1.94521	-0.905118	0.37046	0.578138
YARS	-0.0845777	-1.17475	-0.903994	0.371049	0.57865
RPL18	0.0635593	1.02522	0.903647	0.371231	0.57865
SNAP29	0.128433	-1.26745	0.903905	0.371911	0.578979
SORD	-0.234873	-0.14676	-0.902446	0.372106	0.578979
OCIAD1	-0.0802093	0.698127	-0.902684	0.371736	0.578979
NAE1	-0.0812245	-0.8909	-0.900778	0.372737	0.579616
HSPA12A	-0.0885696	-1.14037	-0.898808	0.374287	0.58168
COPA	0.0717214	-0.44305	0.897221	0.37461	0.581836
MRPS18B	-0.142593	-0.650153	-0.894197	0.376207	0.58397
HDHD5	0.149493	0.41204	0.892515	0.377098	0.585005
PEPD	0.129885	0.101927	0.891887	0.377802	0.585403
MRPS27	-0.137279	-0.135691	-0.891384	0.377697	0.585403
TACO1	-0.0841014	0.366323	-0.889804	0.378535	0.586191
SNRNP70	-0.193308	-1.32111	-0.88874	0.3791	0.586535
FKBP1A	0.100312	2.74256	0.888541	0.379206	0.586535
PANK4	-0.057207	-0.380681	-0.886584	0.380247	0.587798
AASDHPPT	-0.088055	-1.50371	-0.885957	0.380581	0.587967
SCYL2	0.087719	-2.31074	0.885949	0.381091	0.588406
HDDC2	-0.117251	-0.946756	-0.883517	0.382122	0.589651
AP3D1	0.199841	-3.04267	0.883036	0.382508	0.589897
SLC25A52	-0.0634732	-2.75904	-0.881277	0.383197	0.590543
TRIM25	0.116685	-1.74792	0.880719	0.383379	0.590543
FTL	0.269395	1.37922	0.878655	0.384485	0.591687
DNM1	-0.101608	0.76548	-0.878488	0.384574	0.591687
HEBP2	-0.0764592	1.95164	-0.877705	0.384994	0.591985
SLC44A2	-0.188776	-0.696928	-0.876999	0.385489	0.592398
RPS21	-0.100678	0.102961	-0.873904	0.387038	0.594302
NIPSNAP1	-0.107189	0.649743	-0.873635	0.387183	0.594302
WASHC5	-0.130275	-2.46111	-0.873126	0.387693	0.594736
COPS3	0.153381	-1.44614	0.869811	0.389246	0.596768
NCEH1	-0.126311	-0.88027	-0.869319	0.389512	0.596825
PEF1	0.0553404	-0.730557	0.868266	0.390081	0.597348
HSPA5	-0.0836341	3.49434	-0.865938	0.391343	0.598929
PNPO	-0.0805109	-0.57623	-0.864584	0.392077	0.599701
LMNB1	0.138723	-1.80472	0.86327	0.392791	0.600442
ZW10	0.100316	-1.80741	0.861905	0.393767	0.60123
HNRNPA2B1	-0.0658432	2.81441	-0.861557	0.393723	0.60123
SGCA	-0.100847	1.16098	-0.860965	0.394045	0.601304
SF3A1	0.208778	-1.61782	0.859926	0.394611	0.601817
PSMF1	-0.0720487	0.375997	-0.859276	0.395079	0.601848
ATAD3A	-0.157979	-0.190143	-0.859044	0.395092	0.601848
PITPNA	0.103953	-1.15499	0.859263	0.3956	0.60227
STRAP	-0.0578392	-0.804452	-0.856709	0.39648	0.60294
TNPO1	-0.0757135	-0.138599	-0.855797	0.396866	0.60294
PDCD6	0.111535	-0.546945	0.855771	0.396881	0.60294
KPNA6	0.147992	-1.30818	0.855621	0.396962	0.60294
PRMT1	0.0864933	-0.923774	0.854241	0.397718	0.603597
CAVIN1	-0.0705892	4.0279	-0.853988	0.397857	0.603597
IMPDH2	-0.125947	-2.34409	-0.85267	0.399063	0.604506
ACTR1A	-0.0875912	1.79088	-0.851636	0.399147	0.604506
RSU1	-0.0721379	2.12517	-0.851631	0.399149	0.604506
RAB6A	0.110386	0.639214	0.85078	0.399617	0.604863
RBM4	-0.157859	-1.15655	-0.850964	0.40028	0.605516
MMRN2	0.180842	-0.32709	0.848535	0.400851	0.60603
STAB1	0.144166	-2.15561	0.849836	0.401752	0.60704
GFM1	-0.107381	-0.647681	-0.846349	0.402056	0.607148
CHMP2A	0.071016	0.648959	0.845344	0.40261	0.607635
MYO1C	0.063831	2.05393	0.843937	0.403387	0.608456
MEMO1	0.12517	-2.53189	0.843513	0.403622	0.608459
ATPAF2	-0.115533	0.400862	-0.842054	0.404429	0.609324
SGCB	0.144634	0.426788	0.840221	0.405444	0.610175
PCYT2	0.178979	-0.409568	0.839954	0.405592	0.610175
FAM129A	-0.075392	1.8656	-0.839771	0.405694	0.610175
YKT6	0.0479136	-0.809295	0.836605	0.407452	0.612095
GDI2	0.0411932	3.2013	0.836522	0.407498	0.612095
HSD17B10	0.0705893	1.39794	0.836207	0.407673	0.612095
MRPL49	-0.151569	-1.24607	-0.835866	0.408337	0.612674
TFG	0.073075	0.860945	0.834673	0.408527	0.612674
PLIN3	-0.109095	-0.962996	-0.832797	0.409573	0.613889
MYO1B	0.12607	-1.79254	0.83359	0.410526	0.614261
AP2S1	-0.153625	1.60982	-0.832881	0.410272	0.614261
PSMB3	-0.0446094	-0.408488	-0.831258	0.410432	0.614261
G3BP2	-0.158338	-1.1792	-0.830048	0.412321	0.61589
BCAP31	-0.105696	1.26125	-0.828493	0.412087	0.61589
VLDLR	-0.1031	-1.82199	-0.828228	0.412236	0.61589
UBA1	0.0507269	2.29707	0.827178	0.412715	0.616126
CFL1	-0.0599237	4.6263	-0.826194	0.413267	0.616598
DEFA1	-0.266958	-0.0615512	-0.826431	0.413602	0.616745
GART	-0.191328	-0.607224	-0.824577	0.414397	0.617226
LMAN2	0.115631	-0.13226	0.824271	0.414346	0.617226
RPS19	0.123171	1.72177	0.822308	0.41545	0.618443
TALDO1	0.0743881	-0.230732	0.820928	0.416227	0.61913
GPD1L	-0.119677	3.92623	-0.82025	0.416609	0.61913
MRPL47	0.153359	-1.28812	0.820227	0.416622	0.61913
MRPL45	-0.119981	-1.17519	-0.819681	0.417038	0.619396
RPL12	0.0657466	0.221384	0.819043	0.41729	0.619419
UNC45B	-0.108557	1.69545	-0.817478	0.418174	0.620378
NDRG1	0.150822	-0.928756	0.815676	0.419412	0.621862
MRPS23	-0.18906	-0.498551	-0.813347	0.420848	0.623284
MANF	0.0976154	-1.10302	0.813156	0.420839	0.623284
TBRG4	-0.0964207	-0.989613	-0.811255	0.421698	0.62419
NAA25	-0.10077	-1.80069	-0.809987	0.423006	0.625771
ARPC5L	0.0625027	-0.376349	0.808103	0.423491	0.626135
METAP1	-0.0897926	-1.57755	-0.807404	0.424609	0.627433
NCKAP1	0.503545	-2.56351	0.802714	0.426671	0.630123
RPSA	-0.0447698	1.8718	-0.801294	0.427379	0.630812
SEC31A	-0.0923684	-0.858045	-0.80124	0.427861	0.631168
OXSR1	0.0476467	-0.0273297	0.799784	0.428244	0.631376
CACNA2D1	0.149263	-1.90686	0.797434	0.429592	0.632666
RPS10	0.16849	0.743629	0.797415	0.429603	0.632666
MRPS5	-0.156988	-1.33804	-0.796621	0.430163	0.633134
EEF1A2	-0.132844	3.99493	-0.795857	0.430498	0.633271
PTAR1	-0.0833967	1.84964	-0.794089	0.431516	0.634188
PPP2R1A	-0.0493294	2.33132	-0.79393	0.431607	0.634188
MRPL48	-0.133223	-1.55656	-0.791985	0.4333	0.636319
RTRAF	-0.0483052	1.0017	-0.790453	0.433612	0.636419
RPRD1B	0.184668	-3.71812	0.791079	0.433955	0.636421
DNAJC11	-0.074559	0.516759	-0.789787	0.4341	0.636421
DIABLO	-0.0633095	-0.586568	-0.78907	0.434412	0.63652
IDH3B	-0.122798	1.27105	-0.787992	0.435138	0.637023
FITM2	0.11133	1.54294	0.787634	0.435242	0.637023
ITGA7	-0.0644834	1.80278	-0.785156	0.436678	0.638767
SEC24B	-0.117151	-2.91955	-0.786775	0.437222	0.639106
EXOG	0.172403	-0.536805	0.783914	0.437399	0.639106
STAM	-0.209494	-1.80052	-0.78043	0.439526	0.640802
PITRM1	-0.135823	-0.245344	-0.781258	0.438942	0.640802
ACADS	-0.196266	2.6837	-0.781025	0.439078	0.640802
CLASP1	-0.0721813	-1.85021	-0.780231	0.43954	0.640802
AP1G1	0.0826563	-1.97781	0.779664	0.43987	0.640925
XPO5	-1.01921	-2.22378	-0.779665	0.440307	0.641205
SARS2	0.26341	-0.193693	0.778245	0.441016	0.64188
TIAL1	0.156495	-1.40108	0.776532	0.441798	0.64266
FHL1	0.169194	6.11525	0.773198	0.443646	0.644989
TMBIM6	-0.046665	-3.08302	-0.772718	0.444133	0.645265
ACAA1	-0.0817853	0.947835	-0.771967	0.444367	0.645265
RBPMS2	0.100736	-2.46694	0.77161	0.444576	0.645265
ANK1	-0.196035	-2.57133	-0.77188	0.445383	0.646077
EIF3C	-0.174954	-0.518689	-0.769239	0.445967	0.646566
NSFL1C	0.0597015	0.0867437	0.766748	0.447432	0.64833
HECTD1	-0.19867	-3.97143	-0.766289	0.447701	0.648361
XRCC5	0.108246	0.484939	0.765324	0.44827	0.648824
GBP1	-0.139633	-1.69432	-0.765321	0.449378	0.649709
VPS33A	0.0661886	-3.89716	0.763525	0.44933	0.649709
MRPL43	0.110985	-1.25204	0.76164	0.450443	0.650889
USO1	0.0543816	0.460956	0.760414	0.451168	0.651496
NAGK	-0.0378988	1.13317	-0.760086	0.451361	0.651496
NUCB1	-0.0525881	-0.988027	-0.75864	0.452217	0.652371
RBM38	-0.108413	-1.53614	-0.759329	0.452481	0.652391
EPN1	0.11651	-0.577891	0.757505	0.452988	0.652762
ARMC1	-0.116187	-1.40563	-0.754602	0.454611	0.654741
SH3BGR	-0.10953	1.51075	-0.753014	0.455555	0.655739
NUDT9	0.0671516	-1.4063	0.750989	0.45676	0.657111
CHMP4B	0.122871	-0.68943	0.749128	0.457869	0.658345
ACTN1	0.119335	0.760429	0.748007	0.458538	0.658479
ALDH18A1	-1.04159	1.62756	-0.747868	0.458621	0.658479
NCAM1	-0.127517	0.30329	-0.747705	0.458719	0.658479
GAA	-0.0942189	-0.691688	-0.746692	0.459323	0.658616
CDK11B	0.0440002	1.62412	0.746294	0.459561	0.658616
CD34	-0.106762	-1.10523	-0.746279	0.45957	0.658616
RTCB	-0.0474181	1.00738	-0.745231	0.460197	0.659153
ENOPH1	0.0444352	-0.488282	0.743954	0.460961	0.659886
ARF5	0.0743672	-0.996997	0.743747	0.461282	0.659985
DTYMK	0.0783047	-1.19754	0.740667	0.463233	0.662413
RWDD1	-0.0450474	-1.94883	-0.738828	0.464036	0.663007
NUBP1	-0.110707	-0.199678	-0.738371	0.46431	0.663007
GLS	-0.0559724	-1.21419	-0.738207	0.464409	0.663007
GMPS	0.145592	-1.72429	0.735691	0.466118	0.664687
MARS	0.0489741	-1.01381	0.735229	0.466202	0.664687
CHCHD3	-0.0884187	1.0305	-0.734696	0.466523	0.664687
HSPB1	-0.084331	6.9578	-0.734563	0.466603	0.664687
HSD17B8	0.113941	0.0467341	0.733781	0.467075	0.664996
DENR	-0.0573587	-1.67115	-0.733375	0.467728	0.665564
UROD	0.107978	-1.31525	0.733449	0.468643	0.666141
SFXN4	-0.0988339	-0.593772	-0.731593	0.468589	0.666141
PYM1	-0.0863678	-2.65229	-0.73058	0.470208	0.667785
PYCARD	-0.138977	-1.66938	-0.728917	0.470311	0.667785
PSMD2	0.0491099	-0.661207	0.726315	0.471591	0.669239
RPL23A	0.104978	1.2113	0.725107	0.472324	0.669802
SPTLC2	0.123487	4.08764	0.724818	0.4725	0.669802
CD14	-0.132282	-1.34722	-0.72095	0.474945	0.672682
ACOT9	0.0797741	3.1452	0.720631	0.475046	0.672682
HNRNPUL1	0.170796	-1.96691	0.721124	0.476087	0.67317
ABCE1	-0.106088	-0.409256	-0.719612	0.475667	0.67317
PRKACA	-0.0751052	0.83273	-0.718798	0.476163	0.67317
UBXN6	0.0967808	-1.32646	0.717985	0.477836	0.67329
SLC25A42	0.183899	-3.62431	0.719918	0.476512	0.67329
MTPN	0.183554	-0.178589	0.716142	0.477877	0.67329
SAMHD1	0.190476	-0.836636	0.717349	0.47714	0.67329
FLOT2	0.130671	-0.568166	0.717449	0.476986	0.67329
NUDC	-0.0745496	-0.28637	-0.716709	0.477439	0.67329
MAPK14	-0.107044	-1.41347	-0.715607	0.478204	0.67329
EIF3F	-0.0519085	-1.02623	-0.715285	0.478309	0.67329
NACA	-0.0928278	3.95211	-0.714155	0.479	0.6739
PACSIN3	-0.0703176	0.400749	-0.713281	0.479535	0.67429
CD99	0.121473	-0.0586074	0.713392	0.480488	0.675266
EMC1	-0.107658	-2.27481	-0.708031	0.482847	0.677489
ELP1	0.553008	-0.222935	0.708827	0.482358	0.677489
RPL6	-0.0817996	0.15443	-0.708067	0.482734	0.677489
DHRS4	-0.127629	-1.04498	-0.706652	0.483695	0.677923
EFTUD2	-0.232997	0.443689	-0.706864	0.483474	0.677923
ANKFY1	-0.0746854	-1.79997	-0.706083	0.483955	0.677923
PSMD12	0.0527734	0.14368	0.705695	0.484193	0.677923
PPP2CA	-0.0716115	0.569408	-0.702987	0.485953	0.680022
HNRNPA1	0.0694918	0.238823	0.701153	0.486994	0.681115
POLR2B	0.0926644	-3.54939	0.702426	0.487355	0.681156
RPL9	0.0441411	1.92668	0.700262	0.487545	0.681156
MTCH1	-0.107316	-0.972431	-0.700324	0.48824	0.681217
H6PD	0.102163	-1.9012	0.699778	0.487934	0.681217
UBE2M	-0.0630755	-0.18437	-0.699072	0.48837	0.681217
SYNPO2	0.0829222	1.8817	0.698268	0.488779	0.681423
OSBPL1A	-0.0793264	-1.89513	-0.69743	0.489387	0.681907
RPL18A	-0.0471162	0.426329	-0.696661	0.489863	0.682052
STAU1	0.0596254	-2.10775	0.696275	0.490013	0.682052
PPP1R1C	-0.205494	-1.88939	-0.69672	0.490467	0.68232
AP2B1	0.0827758	0.295191	0.693708	0.491606	0.683541
ANKRD1	0.210871	1.37571	0.692825	0.492154	0.68394
YES1	0.237564	-2.44346	0.690918	0.493428	0.685346
NAP1L4	0.0746885	1.53623	0.689392	0.49429	0.685829
RPS11	0.0442235	1.4395	0.689375	0.4943	0.685829
FAM120A	0.0619975	-1.26625	0.688258	0.495274	0.686087
IDH3A	-0.0778315	4.84208	-0.68824	0.495008	0.686087
PFN1	0.0437826	4.54572	0.688084	0.495105	0.686087
PRKCA	0.232345	-2.5797	0.685895	0.49665	0.687629
CAPRIN1	-0.0938886	-1.27672	-0.68417	0.497548	0.688508
FITM1	-0.0915761	-2.55847	-0.682651	0.49921	0.690077
IBA57	0.131659	1.02137	0.681911	0.498962	0.690077
SLC27A1	-0.0593662	-0.23908	-0.68016	0.500058	0.690884
GALNS	-0.0665743	-3.5587	-0.67973	0.500328	0.690892
SEC63	-0.100791	-2.96778	-0.676325	0.503053	0.692824
CIAO2B	-0.175317	-1.41487	-0.676543	0.502328	0.692824
WDR37	-0.0540739	-1.14478	-0.676359	0.502444	0.692824
RPS26	-0.0408867	1.19079	-0.676144	0.50258	0.692824
DHTKD1	0.10186	-0.964397	0.675545	0.502956	0.692824
LMOD2	-0.117166	1.01504	-0.674918	0.50335	0.692868
LNPEP	-0.0761671	-1.31174	-0.674056	0.503893	0.693251
CDC27	0.119265	-0.997196	0.673851	0.505115	0.694056
SORBS3	0.19879	-1.9311	0.671386	0.506526	0.694056
PFKL	0.144368	0.179926	0.670921	0.506138	0.694056
pk	0.0684741	0.68143	0.67206	0.505236	0.694056
KRAS	0.18598	-0.397792	0.671345	0.505601	0.694056
MRPL23	-0.112611	-1.20639	-0.670062	0.506496	0.694056
USP47	0.151779	-2.44131	0.670638	0.506047	0.694056
EIF3G	0.0698311	-1.79067	0.669757	0.506603	0.694056
MPST	-0.0568411	0.407561	-0.668888	0.507151	0.694444
PAM	0.254714	-2.09879	0.667965	0.508101	0.695002
USP7	0.153609	-1.84051	0.668328	0.507872	0.695002
MYPN	0.0906163	0.805451	0.666981	0.508357	0.695002
RAB4A	-0.0721964	-0.760367	-0.665818	0.509177	0.695658
ILK	-0.043135	1.12509	-0.665015	0.509601	0.695658
IFI16	-0.0851255	-1.96763	-0.664963	0.509634	0.695658
CYB5R1	-0.063501	4.20619	-0.663481	0.510573	0.696575
OXNAD1	0.190294	0.267957	0.662657	0.511361	0.697287
DUSP27	-0.126531	-0.791801	-0.661479	0.511844	0.69758
SF3A3	-0.0649345	-1.90772	-0.660092	0.512724	0.698417
COPG1	0.054892	-1.18385	0.656841	0.514792	0.700868
NBEA	-0.105239	4.27002	-0.656408	0.515068	0.700879
TACC2	-0.154105	-1.16335	-0.654663	0.516181	0.702027
TWF2	-0.103713	-0.571825	-0.652349	0.517657	0.703353
VPS26A	-0.0978707	-0.970057	-0.652292	0.517694	0.703353
DAG1	0.0539655	1.44877	0.65155	0.518168	0.703631
ISOC2	0.0799588	0.495315	0.650844	0.518619	0.703655
CUL2	-0.182231	-1.85243	-0.650681	0.518723	0.703655
ATP6V1E1	-0.178417	-0.247697	-0.649934	0.519762	0.704698
TMEM173	-0.109444	-1.28794	-0.647153	0.52115	0.706036
PGRMC2	0.0645099	0.967906	0.646478	0.521415	0.706036
PFKP	0.0848126	2.98673	0.646252	0.521559	0.706036
RDX	-0.0552024	3.51337	-0.64462	0.522607	0.707088
AGT	0.147096	1.26367	0.643956	0.523033	0.707299
NUP93	0.124494	-2.28281	0.643137	0.524009	0.707523
PPP1CC	0.0722779	-0.803216	0.643283	0.523546	0.707523
CORO6	-0.0765361	-0.777692	-0.642434	0.524011	0.707523
PARS2	0.439309	-0.378389	0.640364	0.525424	0.709064
RPL10	-0.0620883	0.162082	-0.639362	0.526154	0.70967
GYS1	0.0856755	2.52015	0.638698	0.526416	0.70967
MAT2B	-0.0525702	-0.159844	-0.637706	0.527055	0.710166
SRSF1	0.0633156	-0.266531	0.637111	0.527439	0.710317
SPCS2	-0.0586021	0.0843582	-0.636759	0.528013	0.710724
CISD3	-0.0954935	-1.77061	-0.635469	0.529269	0.711682
LRRC47	0.0545132	0.958088	0.634328	0.529236	0.711682
ME2	-0.0891931	1.68968	-0.632289	0.530554	0.713043
APEX1	0.216834	-0.93362	0.631671	0.530954	0.713214
HUWE1	0.0509134	-1.9037	0.630466	0.531735	0.713896
LSM1	-0.0741679	-2.36145	-0.629989	0.532207	0.714163
EIF4A2	-0.0493218	0.691952	-0.628805	0.532812	0.714607
COASY	-0.0644561	-1.13556	-0.625973	0.53465	0.716418
NMT1	-0.0982387	-1.34352	-0.625803	0.53476	0.716418
AP2A1	0.0677761	-0.71779	0.62546	0.534984	0.716418
HEXB	0.0794429	-0.125091	0.622508	0.536904	0.718444
CLIC5	-0.10869	0.893273	-0.622289	0.537046	0.718444
ZER1	0.0808392	-4.141	0.620789	0.53827	0.718977
MAOA	0.101169	2.64174	0.621006	0.537882	0.718977
ACTA1	0.195266	7.39016	0.620529	0.538193	0.718977
CASP3	0.19918	-3.12975	0.617659	0.540225	0.719806
ECSIT	0.105659	-0.884981	0.616822	0.540772	0.719806
SLIRP	-0.101378	1.46269	-0.618187	0.539721	0.719806
ARHGDIA	0.03822	1.67859	0.618154	0.539743	0.719806
TXNIP	-0.146663	-2.29536	-0.61675	0.540819	0.719806
RAB2A	-0.0652968	1.12429	-0.616965	0.540519	0.719806
S100A13	0.0924484	2.05069	0.616958	0.540524	0.719806
DCLK1	-0.267	-2.91287	-0.615421	0.541956	0.720683
PKM	0.0428864	6.18904	0.614657	0.542029	0.720683
CPOX	-0.141474	-1.04462	-0.614629	0.543029	0.721438
ATP2B4	0.0735944	0.310526	0.612946	0.543149	0.721438
GLG1	-0.0857067	-1.59199	-0.610235	0.545002	0.723533
ARL3	-0.0389838	-0.575891	-0.609419	0.545462	0.723775
S100B	0.233447	-1.64518	0.606301	0.547666	0.726332
SUN1	-0.0769449	-1.3735	-0.60189	0.55057	0.7279
CNN1	0.185012	0.317578	0.601562	0.550708	0.7279
RAD23A	-0.0281263	1.03496	-0.602309	0.55014	0.7279
SH3GLB1	0.0408848	0.201432	0.601656	0.55057	0.7279
ABHD16A	-0.0553765	-1.31375	-0.601583	0.550618	0.7279
AAK1	-0.0921721	-1.32466	-0.601557	0.550636	0.7279
ALDH6A1	0.0969485	3.17445	0.601311	0.550798	0.7279
SSB	-0.0552006	-0.229972	-0.60056	0.551294	0.728187
LAMA4	-0.0586488	1.00534	-0.59971	0.551855	0.72856
PSMD10	-0.136078	-1.88541	-0.599375	0.553158	0.729175
POR	0.0828803	-1.48626	0.598295	0.552943	0.729175
ESD	-0.138629	2.69247	-0.598108	0.552914	0.729175
EXOC7	0.257813	-3.20433	0.597676	0.553708	0.729533
SUN2	0.120607	-1.68601	0.596188	0.555011	0.730344
ITGA5	-0.086488	-0.494115	-0.595045	0.555351	0.730344
SPCS1	-0.100513	-0.057248	-0.592831	0.556559	0.730344
DYNC1I1	0.0908179	-2.30076	0.59352	0.556025	0.730344
ACTBL2	-0.0818049	2.65034	-0.595034	0.554948	0.730344
FKBP2	0.083376	0.186336	0.593545	0.555934	0.730344
SRI	-0.0680114	1.59876	-0.593262	0.556122	0.730344
ADPRHL1	-0.090909	4.08499	-0.592817	0.556417	0.730344
CYP2S1	-0.0447483	-0.403865	-0.591325	0.557639	0.731395
ATG3	0.0425354	-2.04085	0.589684	0.558496	0.732151
EIF1AY	-0.084432	-0.448813	-0.587112	0.56028	0.734121
AHSA1	-0.0795341	-0.403599	-0.586284	0.560831	0.734475
YWHAG	-0.0440339	4.25594	-0.585163	0.561504	0.734775
KIF5B	0.0388268	0.388581	0.584986	0.561622	0.734775
GNA11	-0.130541	-0.992172	-0.584478	0.561961	0.734851
[truncated: 615 more rows]
