# Supplementary material for: Core functional nodes and sex-specific pathways in human ischaemic and dilated cardiomyopathy
Source: Nat Commun. 2020 Jun 2;11:2843. doi: 10.1038/s41467-020-16584-z (PMC7266817; doi:10.1038/s41467-020-16584-z)
Supplement: Supplementary file 6 — Supplementary Data 4 [file 41467_2020_16584_MOESM6_ESM.xlsx]

## Sheet: Sheet1
	log2FC	AveExpr	t	P.Value	adj.P.Val
Riboflavin-5-MonoPhosphate	-1.11447	0.83346	-5.72384	1.00646e-06	0.000126814
Cytidine	1.75741	1.25328	4.95055	1.26317e-05	0.000550924
Cytosine	1.61431	1.19909	4.93888	1.31172e-05	0.000550924
Biotin	0.826676	0.954862	4.35425	8.45632e-05	0.00226983
Uridine	0.824595	0.951272	4.31696	9.50327e-05	0.00226983
2-deoxycytidine	1.41321	1.32143	4.27573	0.000108087	0.00226983
Thyroxine	0.976106	1.27322	3.97279	0.000274873	0.00494771
Adenosine	0.828427	1.04666	3.92589	0.000316931	0.00499166
Valine	0.650111	1.18949	3.8315	0.000421296	0.00589814
Fructose-6-phosphate	-0.73377	0.907488	-3.63068	0.000765076	0.00963996
Guanidoacetate	0.456135	1.04618	3.45943	0.00125925	0.0144242
2-Methylbutyrylcarnitine	-3.27577	1.3324	-3.40735	0.00146224	0.0153536
Trimethylamine-N-oxide	1.13226	1.04604	3.36622	0.00164431	0.0159371
Serotonin	1.24767	1.27765	3.30427	0.00195974	0.0176377
N-Acetyl-L-Alanine	-0.286926	0.925936	-3.24041	0.0023447	0.0196955
Glucose-6-phosphate	-0.878335	1.02383	-3.16296	0.00290803	0.0229007
Histidine	-1.13316	0.678859	-3.1286	0.0031969	0.0232116
Ureidopropionic-acid	-0.300862	0.944529	-3.11529	0.00331595	0.0232116
Xanthurenate	0.310364	0.974994	3.01435	0.00436455	0.0289438
Deoxyribose-5-phosphate	0.288741	1.10648	2.86726	0.0064608	0.040703
Ornithine	0.72152	1.2607	2.84862	0.00678512	0.0407107
cAMP	0.353147	0.91155	2.8189	0.00733389	0.0420032
Citrulline	1.25002	1.21686	2.78662	0.00797631	0.0436963
Lactate	-0.241177	0.96034	-2.62309	0.0121096	0.061843
Uridine-5-diphosphate	-0.612741	1.14129	-2.61266	0.0124307	0.061843
Cystamine	0.773658	1.09397	2.59185	0.0130948	0.061843
Mevalonate	-1.0346	0.884652	-2.58707	0.0132521	0.061843
Xanthosine	0.61931	1.04961	2.48933	0.016866	0.0758971
N-carbomyl-aspartate	0.991646	1.07767	2.46364	0.0179543	0.0777041
Niacinamide	-0.400454	1.00654	-2.45126	0.018501	0.0777041
Asparagine	-0.315994	0.974916	-2.38886	0.0214942	0.0873635
2-methylacetoacetate	0.254839	0.991346	2.2451	0.0301125	0.118568
5-hydroxyindoleacetic acid	-0.422251	0.815186	-2.22637	0.0314372	0.120033
Kynurenine	0.29315	0.957477	2.19666	0.0336449	0.124684
Tryptophan	0.597342	1.34951	2.12991	0.0391125	0.132099
Arginine	0.449887	1.16205	2.12228	0.0397847	0.132099
Propyl-l-carnitine	0.0795799	0.971641	2.11482	0.0404519	0.132099
Glucose	-0.285408	1.01116	-2.09576	0.0422011	0.132099
ATP	-0.652907	1.15292	-2.09522	0.0422516	0.132099
Homocysteate	0.531795	1.07495	2.0842	0.0432937	0.132099
Carnosine	0.851037	1.24573	2.08393	0.0433199	0.132099
Butyrlcarnitine	-0.124792	0.978609	-2.07653	0.044033	0.132099
Methionine	-0.600561	1.27137	-2.02738	0.0490338	0.14368
Thymidine	0.559952	1.06083	1.97917	0.0544107	0.155813
2-hydroxy-2-methylbutyrate	-0.498534	1.10654	-1.94851	0.0580906	0.161468
Taurine	0.401265	1.10577	1.9416	0.0589486	0.161468
Tropisetron	-0.144283	0.621576	-1.9162	0.0621964	0.166739
Anserine	0.967031	1.27439	1.87947	0.0671651	0.176308
Malonate	0.515396	0.988576	1.83879	0.07306	0.186585
Leucine	0.792175	1.45926	1.83229	0.0740415	0.186585
5-Aminolevulinic-Acid	-0.164835	1.03702	-1.69379	0.0977482	0.241496
D-erythrose-4-phosphate	-0.48495	1.11051	-1.6404	0.108429	0.260529
Phenylpyruvate	0.483998	1.13616	1.63487	0.109588	0.260529
Isoleucine	2.57587	1.58257	1.60835	0.115289	0.269007
Glutathione-oxidized-GSSG	0.235136	0.876215	1.58752	0.119933	0.274756
Succinate	0.248489	0.986904	1.54642	0.129543	0.291472
p-aminobenzoate-p-AB	0.233514	0.898605	1.39238	0.171173	0.378383
3-phosphoglycerate	0.299727	1.03312	1.37076	0.177769	0.386189
Cysteamine	0.737219	1.28798	1.35183	0.183702	0.392314
2-deoxyadenosine	0.495294	1.64613	1.3309	0.190437	0.394859
Argininosuccinate	-0.10578	1.0045	-1.32225	0.193276	0.394859
Acetoacetic-Acid	-0.111091	1.02001	-1.31917	0.194296	0.394859
Alanine	-0.168493	0.997092	-1.303	0.199708	0.399416
NG-monomethyl-L-arginine	0.323051	1.19783	1.25328	0.217073	0.427362
Pyroglutamic-acid	0.179336	0.989618	1.18748	0.241745	0.468614
Acetoacetic-acid	0.197433	0.857847	1.17124	0.248138	0.473719
Hypoxanthine	0.197478	0.861527	1.0973	0.278793	0.517356
Serine	-0.156405	1.08472	-1.09634	0.279208	0.517356
Oxaloacetate	-0.104953	0.893921	-1.06954	0.290966	0.531329
Inosine	0.198471	0.874949	1.00366	0.321319	0.578374
Acetylcholine	-0.22521	1.13588	-0.98174	0.331878	0.588967
Phenyllactic	-0.337451	0.928789	-0.968849	0.338195	0.591841
2-hydroxyglutarate	-0.18501	1.05852	-0.950195	0.347477	0.599755
Fructose-1-6-bisphosphate	-0.546275	1.58159	-0.907987	0.369092	0.628454
Histamine	-0.168705	0.699035	-0.881748	0.382957	0.643368
Choline	0.275564	1.05807	0.84801	0.401264	0.662723
Cholesterol-sulfate	0.122391	0.854073	0.841248	0.404997	0.662723
Proline	0.151164	1.05462	0.790803	0.433525	0.692366
β-aminoisobutyric-acid	-0.192698	1.09154	-0.789802	0.434102	0.692366
L-Homoserine	-0.155514	1.11303	-0.773146	0.443788	0.698966
Pyridoxine	-0.082475	1.03888	-0.746399	0.459605	0.714941
Glutamate	0.0621875	0.991587	0.72804	0.470649	0.723193
Cysteine	0.193963	1.1845	0.68571	0.496683	0.754001
Quercetin	0.153369	1.36865	0.67566	0.502979	0.754468
α-keto-β-methylvaleric-acid	-0.0398607	0.923361	-0.547918	0.586664	0.863913
Thiamine-Pyrophosphate	0.0741887	0.946401	0.543528	0.589655	0.863913
Acetyl-coA	-0.0974752	0.920096	-0.50416	0.616797	0.876056
5-HIAA	-0.0821682	1.15396	-0.503146	0.617504	0.876056
Aspartate	-0.145546	1.17281	-0.49201	0.625287	0.876056
Threonine	-0.108735	1.13338	-0.489686	0.626917	0.876056
Aminoadipic-Acid	-0.15953	1.13414	-0.481452	0.632707	0.876056
Deoxycholic-Acid	0.0942648	0.999758	0.470057	0.640758	0.87756
1-methylhistamine	0.0185895	0.997009	0.454158	0.652065	0.883443
ADMA	0.150979	1.24969	0.404334	0.688029	0.908005
beta-Alanine	0.0403904	0.981737	0.402111	0.689652	0.908005
α-keto-δ-NG-NG-dimethylguanidino-valeric-acid	0.354894	1.36038	0.399153	0.691813	0.908005
Taurodeoxycholate	0.331407	1.26342	0.365689	0.716442	0.922048
trans-4-hydroxyproline	-0.0210869	1.0744	-0.364562	0.717277	0.922048
Spermine	0.139032	1.25307	0.351761	0.726786	0.922048
Hydroxyisocaproate	-0.080643	1.02698	-0.337698	0.737281	0.922048
S-adenosyl-L-homocysteine	-0.0505569	0.899591	-0.335266	0.739102	0.922048
Betaine	-0.019139	0.986231	-0.306783	0.760532	0.930097
Tyrosine	0.0885313	1.25255	0.299991	0.765671	0.930097
Carnitine	0.0197981	0.969768	0.297315	0.767699	0.930097
Glyceraldehyde	-0.0419614	1.0618	-0.27964	0.781133	0.937359
Glycine	-0.033835	0.951377	-0.250248	0.803622	0.950185
Malonyl-coA	0.0454074	0.978538	0.245978	0.806903	0.950185
Isocitrate	-0.0450943	0.901835	-0.218632	0.828001	0.964925
Phenylalanine	-0.0518962	1.27913	-0.206799	0.837172	0.964925
N-acetylglutamine	0.0509251	1.1943	0.19276	0.848081	0.964925
Acetylcarnitine	-0.0209129	1.05034	-0.190227	0.850053	0.964925
Uracil	0.0569303	0.938456	0.160292	0.873423	0.974563
ADP	0.0307786	1.13736	0.152512	0.879517	0.974563
Creatine	-0.00916951	1.04564	-0.149666	0.881748	0.974563
Lysine	0.00921701	1.0093	0.106266	0.915879	0.982265
HomocysteineN	0.00414496	0.980323	0.0939839	0.925571	0.982265
4-hydroxyphenylacetate	0.0447242	0.841174	0.0907662	0.928112	0.982265
Glutamine	-0.00964735	1.03802	-0.0894828	0.929126	0.982265
Purine	-0.0194077	1.08957	-0.0783494	0.937924	0.982265
Citraconic-acid	-0.0112378	0.924198	-0.0698242	0.944667	0.982265
Kynurenic-acid	0.0405916	0.885256	0.0663584	0.947409	0.982265
Pyruvate	-0.0126123	1.07265	-0.0542468	0.956997	0.982265
3-methyl-4-hydroxyphenylglycine	-0.0223799	0.943139	-0.0518717	0.958878	0.982265
3-methyl-2-oxobutyrate	-0.00445136	1.20503	-0.0298876	0.976299	0.992046
Glyceraldehyde-3-phosphate	0.00332924	1.01734	0.01903	0.984908	0.992787
Xanthine	-0.0019805	1.0238	-0.00442979	0.996487	0.996487
