# Supplementary material for: Core functional nodes and sex-specific pathways in human ischaemic and dilated cardiomyopathy
Source: Nat Commun. 2020 Jun 2;11:2843. doi: 10.1038/s41467-020-16584-z (PMC7266817; doi:10.1038/s41467-020-16584-z)
Supplement: Supplementary file 7 — Supplementary Data 5 [file 41467_2020_16584_MOESM7_ESM.xlsx]

## Sheet: Sheet1
	log2FC	AveExpr	t	P.Value	adj.P.Val
Riboflavin-5-MonoPhosphate	-1.27079	0.83346	-6.4361	9.56688e-08	1.20543e-05
Kynurenine	0.59146	0.957477	4.37047	8.03688e-05	0.00506324
Fructose-6-phosphate	-0.836755	0.907488	-4.08278	0.000196387	0.00824826
Cystamine	1.17461	1.09397	3.88047	0.000363568	0.00972647
Guanidoacetate	0.5162	1.04618	3.86063	0.000385971	0.00972647
Ureidopropionic-acid	-0.364759	0.944529	-3.72449	0.00057989	0.0119905
N-Acetyl-L-Alanine	-0.330228	0.925936	-3.67768	0.00066614	0.0119905
2-methylacetoacetate	0.404099	0.991346	3.51065	0.00108606	0.0157972
Butyrlcarnitine	-0.213143	0.978609	-3.49745	0.00112837	0.0157972
2-Methylbutyrylcarnitine	-3.32673	1.3324	-3.41233	0.00144157	0.0181638
Histidine	-1.18737	0.678859	-3.23277	0.0023953	0.0274371
Glucose-6-phosphate	-0.896617	1.02383	-3.18397	0.0027437	0.0288089
Xanthosine	0.787133	1.04961	3.11997	0.00327364	0.0317291
Thyroxine	0.747087	1.27322	2.99846	0.00455566	0.0410009
Biotin	0.567553	0.954862	2.94791	0.00521694	0.0418428
Uridine	0.569686	0.951272	2.94105	0.00531337	0.0418428
Xanthurenate	0.298723	0.974994	2.86102	0.00656764	0.0479893
Adenosine	0.608724	1.04666	2.84468	0.00685561	0.0479893
5-Aminolevulinic-Acid	-0.27223	1.03702	-2.7585	0.0085781	0.0568864
4-hydroxyphenylacetate	1.34663	0.841174	2.695	0.0100952	0.0635997
Alanine	-0.328973	0.997092	-2.50873	0.0160843	0.092936
Serine	-0.362414	1.08472	-2.50512	0.0162269	0.092936
D-erythrose-4-phosphate	-0.723272	1.11051	-2.4126	0.0203078	0.108388
Niacinamide	-0.398546	1.00654	-2.40572	0.0206453	0.108388
Trimethylamine-N-oxide	0.811245	1.04604	2.37836	0.0220391	0.111077
2-deoxycytidine	0.764462	1.32143	2.2808	0.0277245	0.125377
Acetoacetic-Acid	-0.194725	1.02001	-2.28018	0.0277644	0.125377
Cytosine	0.755288	1.19909	2.27868	0.0278615	0.125377
5-hydroxyindoleacetic acid	-0.432798	0.815186	-2.25031	0.0297534	0.129273
Taurine	0.464576	1.10577	2.21673	0.0321389	0.134984
Pyridoxine	-0.244653	1.03888	-2.18337	0.0346762	0.139901
Valine	0.37383	1.18949	2.17262	0.0355304	0.139901
Cytidine	0.764583	1.25328	2.12389	0.0396418	0.147953
Acetylcholine	-0.493338	1.13588	-2.12071	0.0399239	0.147953
3-phosphoglycerate	0.462083	1.03312	2.08393	0.04332	0.151273
Methionine	-0.624628	1.27137	-2.07935	0.0437597	0.151273
Ornithine	0.532339	1.2607	2.07254	0.0444213	0.151273
Deoxyribose-5-phosphate	0.203214	1.10648	1.98994	0.0531667	0.17629
3-methyl-2-oxobutyrate	0.291142	1.20503	1.92767	0.0607114	0.190106
Carnosine	0.796541	1.24573	1.92341	0.0612598	0.190106
2-hydroxy-2-methylbutyrate	-0.495494	1.10654	-1.90974	0.0630472	0.190106
Propyl-l-carnitine	0.0727821	0.971641	1.90732	0.0633686	0.190106
Thymidine	0.518339	1.06083	1.80666	0.0780206	0.228619
Acetylcarnitine	-0.196896	1.05034	-1.76613	0.0846789	0.241725
Asparagine	-0.235617	0.974916	-1.7565	0.0863303	0.241725
α-keto-δ-NG-NG-dimethylguanidino-valeric-acid	1.5574	1.36038	1.72731	0.0914979	0.250625
Serotonin	0.62747	1.27765	1.63869	0.108786	0.286414
Tryptophan	0.462066	1.34951	1.62469	0.111748	0.286414
cAMP	0.205995	0.91155	1.62148	0.112438	0.286414
Isocitrate	-0.337969	0.901835	-1.61583	0.113656	0.286414
2-deoxyadenosine	0.592321	1.64613	1.56953	0.124066	0.303103
Kynurenic-acid	0.970884	0.885256	1.56515	0.12509	0.303103
Mevalonate	-0.623764	0.884652	-1.53809	0.131565	0.309703
Tropisetron	-0.11708	0.621576	-1.53334	0.13273	0.309703
N-carbomyl-aspartate	0.577716	1.07767	1.41535	0.164376	0.37657
Uridine-5-diphosphate	-0.333414	1.14129	-1.4019	0.168328	0.378739
Aminoadipic-Acid	-0.466718	1.13414	-1.38897	0.172201	0.380078
Lactate	-0.128659	0.96034	-1.3799	0.174957	0.380078
ATP	-0.427473	1.15292	-1.35274	0.183412	0.391694
Thiamine-Pyrophosphate	-0.184147	0.946401	-1.33039	0.190606	0.400274
L-Homoserine	-0.255637	1.11303	-1.25326	0.217077	0.448388
Glutamine	-0.133619	1.03802	-1.22216	0.228496	0.463551
Citrulline	0.551884	1.21686	1.21321	0.231863	0.463551
Argininosuccinate	-0.0976569	1.0045	-1.20377	0.235455	0.463551
Cholesterol-sulfate	-0.172046	0.854073	-1.16613	0.250175	0.473181
2-hydroxyglutarate	-0.230041	1.05852	-1.16506	0.250601	0.473181
Glucose	-0.160539	1.01116	-1.16248	0.251638	0.473181
Glyceraldehyde	0.175286	1.0618	1.15193	0.255898	0.473181
Spermine	0.455531	1.25307	1.13653	0.262211	0.473181
Cysteine	0.325547	1.1845	1.13492	0.262879	0.473181
Homocysteate	0.288614	1.07495	1.11543	0.27104	0.481001
ADMA	0.417746	1.24969	1.10323	0.27624	0.48342
Histamine	-0.211854	0.699035	-1.0919	0.281134	0.485245
S-adenosyl-L-homocysteine	0.165535	0.899591	1.0825	0.285239	0.485677
p-aminobenzoate-p-AB	0.179454	0.898605	1.05518	0.297406	0.493192
Hypoxanthine	0.19254	0.861527	1.05501	0.297481	0.493192
Hydroxyisocaproate	0.252789	1.02698	1.04388	0.302544	0.495072
Acetoacetic-acid	0.17661	0.857847	1.03316	0.307469	0.496681
Carnitine	-0.0682842	0.969768	-1.01121	0.317733	0.506765
Isoleucine	1.57164	1.58257	0.967696	0.338764	0.522387
Lysine	-0.0844781	1.0093	-0.96046	0.342349	0.522387
5-HIAA	-0.158742	1.15396	-0.958543	0.343302	0.522387
3-methyl-4-hydroxyphenylglycine	0.418671	0.943139	0.956918	0.344112	0.522387
Tyrosine	0.278129	1.25255	0.929365	0.358038	0.537057
trans-4-hydroxyproline	-0.0520849	1.0744	-0.887972	0.379639	0.562759
Threonine	-0.190143	1.13338	-0.84442	0.403243	0.590798
Acetyl-coA	-0.162951	0.920096	-0.831113	0.410634	0.594711
Proline	0.145035	1.05462	0.748206	0.458526	0.656526
Creatine	-0.0457667	1.04564	-0.736642	0.465456	0.65896
Pyroglutamic-acid	0.108103	0.989618	0.705871	0.484185	0.67786
Quercetin	0.157577	1.36865	0.684561	0.497401	0.688709
Leucine	0.291166	1.45926	0.664114	0.510265	0.696225
Phenyllactic	0.232556	0.928789	0.658419	0.51388	0.696225
Malonate	0.183852	0.988576	0.646828	0.521281	0.698738
beta-Alanine	-0.064667	0.981737	-0.634862	0.528979	0.701593
Betaine	0.0364609	0.986231	0.576327	0.567486	0.744825
Inosine	0.112195	0.874949	0.55949	0.578814	0.749196
Glyceraldehyde-3-phosphate	0.0982391	1.01734	0.55374	0.582708	0.749196
Oxaloacetate	-0.0536449	0.893921	-0.53909	0.592686	0.754327
Citraconic-acid	-0.0786813	0.924198	-0.482087	0.632259	0.796647
β-aminoisobutyric-acid	-0.109819	1.09154	-0.443864	0.659431	0.822657
Xanthine	0.189946	1.0238	0.418955	0.677395	0.836782
Pyruvate	-0.0925589	1.07265	-0.39258	0.696625	0.846303
Glutathione-oxidized-GSSG	0.0585743	0.876215	0.389975	0.698536	0.846303
Taurodeoxycholate	0.292279	1.26342	0.318035	0.752042	0.89753
NG-monomethyl-L-arginine	0.0804205	1.19783	0.307661	0.759869	0.89753
Arginine	0.0637667	1.16205	0.296635	0.768215	0.89753
Cysteamine	0.161824	1.28798	0.292616	0.771264	0.89753
HomocysteineN	-0.0127825	0.980323	-0.285811	0.776435	0.89753
Glycine	-0.0348235	0.951377	-0.253983	0.800754	0.917228
Fructose-1-6-bisphosphate	-0.136895	1.58159	-0.22438	0.823555	0.923379
Glutamate	0.0187438	0.991587	0.216391	0.829736	0.923379
Succinate	-0.0342138	0.986904	-0.209967	0.834714	0.923379
Phenylalanine	-0.0531954	1.27913	-0.209033	0.835438	0.923379
Malonyl-coA	0.0335691	0.978538	0.179324	0.85855	0.93495
N-acetylglutamine	0.0460075	1.1943	0.171729	0.86448	0.93495
Purine	0.0419519	1.08957	0.16701	0.868168	0.93495
α-keto-β-methylvaleric-acid	-0.0113116	0.923361	-0.153328	0.878878	0.938463
Deoxycholic-Acid	-0.0278858	0.999758	-0.137124	0.891591	0.942124
Aspartate	-0.0389709	1.17281	-0.12991	0.897261	0.942124
ADP	-0.0238451	1.13736	-0.116516	0.907802	0.945315
Uracil	-0.033319	0.938456	-0.0925102	0.926735	0.95712
Choline	0.0247707	1.05807	0.0751702	0.940438	0.963376
Phenylpyruvate	0.0134389	1.13616	0.0447645	0.964508	0.980065
1-methylhistamine	-0.000933121	0.997009	-0.0224805	0.982172	0.987161
Anserine	0.00844661	1.27439	0.0161885	0.987161	0.987161
