# Supplementary material for: Core functional nodes and sex-specific pathways in human ischaemic and dilated cardiomyopathy
Source: Nat Commun. 2020 Jun 2;11:2843. doi: 10.1038/s41467-020-16584-z (PMC7266817; doi:10.1038/s41467-020-16584-z)
Supplement: Supplementary file 8 — Supplementary Data 6 [file 41467_2020_16584_MOESM8_ESM.xlsx]

## Sheet: Sheet1
Metabolite
