# Supplementary material for: Core functional nodes and sex-specific pathways in human ischaemic and dilated cardiomyopathy
Source: Nat Commun. 2020 Jun 2;11:2843. doi: 10.1038/s41467-020-16584-z (PMC7266817; doi:10.1038/s41467-020-16584-z)
Supplement: Supplementary file 13 — Supplementary Data 11 [file 41467_2020_16584_MOESM13_ESM.xlsx]

## Sheet: gender interaction
Protein	log2FC	t-statistic	P-value	Adjusted P-value
AP1M1	-7.67105	-8.39161	3.3821e-09	9.53076e-06
PRNP	1.09058	6.39614	9.65e-07	0.00135968
FRY	-6.31884	-5.8782	2.35449e-06	0.00221165
DHRS4	0.865447	5.77054	3.59578e-06	0.00253323
CLIC4	0.621494	5.14328	1.77384e-05	0.00999735
CCDC47	-0.728824	-5.00851	4.27203e-05	0.0200643
MAP1S	-0.574349	-4.70071	8.42037e-05	0.0292409
SGCB	0.612854	4.56857	8.65447e-05	0.0292409
SLC4A3	1.30823	5.02999	9.33883e-05	0.0292409
COL18A1	1.28518	4.49704	0.000105344	0.029686
DUT	-0.905285	-4.4525	0.000119043	0.0304966
RAB12	0.542941	4.38551	0.000143042	0.033591
FECH	-0.551187	-4.32223	0.000170085	0.0351767
NUDT21	-0.539504	-4.31061	0.000175574	0.0351767
PITHD1	-0.886863	-4.27374	0.00019418	0.0351767
HNRNPH2	2.81051	4.26343	0.000199726	0.0351767
AP2A2	0.803892	4.30648	0.000215803	0.0357725
HECTD1	1.0405	4.13351	0.000284495	0.0445393
RSU1	0.344432	3.99319	0.000416042	0.0617055
DHODH	0.904888	3.96186	0.000452748	0.062475
COPS2	0.471032	3.94859	0.000469231	0.062475
GSR	-0.315614	-3.92609	0.000498541	0.062475
RAB1A	0.38832	3.9177	0.00050991	0.062475
KIAA1217	0.470295	4.08582	0.000655961	0.0708206
DMPK	0.98354	3.85013	0.000611361	0.0708206
FAF2	0.523411	3.8517	0.000636944	0.0708206
ZW10	0.63157	3.82778	0.000678551	0.0708206
FLAD1	-0.72425	-3.8226	0.000720875	0.072551
RUVBL1	0.464323	3.78082	0.000768134	0.0746415
TANGO2	0.544001	3.71868	0.000868359	0.0814677
RPL5	-0.74276	-3.6973	0.000919119	0.0814677
CAB39L	0.47481	3.68325	0.000954022	0.0814677
ALDH4A1	0.49916	3.68916	0.000939183	0.0814677
STXBP3	-0.879282	-3.66981	0.000988625	0.0819396
ACAD11	0.605114	3.71536	0.00116525	0.0885601
GLRX3	0.445779	3.62153	0.00112335	0.0885601
DNAAF5	1.40303	3.67825	0.00120916	0.0885601
SRP14	0.671128	3.61548	0.00114144	0.0885601
RAB2A	0.590946	3.58849	0.00122564	0.0885601
PAK2	0.468099	3.54105	0.00138852	0.0969894
CKB	0.877477	3.53477	0.00141159	0.0969894
RAB5B	0.35253	3.5257	0.00144555	0.0969894
NQO2	2.08067	3.57037	0.00157914	0.101699
C16orf58	0.878016	3.57928	0.00181295	0.111063
USO1	0.37391	3.48983	0.00158792	0.101699
CHD4	0.705992	3.50473	0.00177643	0.111063
UBXN6	-0.592893	-3.5303	0.00203361	0.12193
ERN1	1.56869	3.37604	0.00227565	0.131999
CISD2	-0.779832	-3.34023	0.00234206	0.131999
ACBD3	0.639377	3.34596	0.00230767	0.131999
PUF60	0.840847	3.37604	0.00291564	0.14166
RRAS	0.662279	3.31868	0.00247582	0.136801
USMG5	0.776744	3.29547	0.00262817	0.139739
RAP1A	0.323167	3.2985	0.00260776	0.139739
AHSG	-0.856039	-3.27457	0.00277299	0.14166
RAB11B	0.320889	3.26923	0.00281119	0.14166
GOLT1B	0.518909	3.26501	0.00284175	0.14166
CCDC124	0.959305	3.26869	0.0028955	0.14166
TRUB2	0.641916	3.26084	0.00314009	0.145101
PRKAB2	-0.632506	-3.24324	0.00308834	0.145101
RAD23B	0.414844	3.22585	0.00314093	0.145101
DTYMK	-0.531533	-3.2362	0.00333776	0.146718
EXOC1	3.82614	3.24479	0.00378436	0.156828
ONECUT1	-0.540468	-3.20816	0.00357727	0.152738
RARS	0.365687	3.20471	0.00331479	0.146718
TARS	0.424406	3.19657	0.0033842	0.146718
TNPO1	0.417772	3.20256	0.00333304	0.146718
TMEM159	-0.946052	-3.18657	0.00417353	0.163347
LDHD	0.640164	3.15735	0.00373836	0.156828
RAB9B	0.654376	3.14386	0.00386827	0.157983
COPS7A	0.550295	3.14192	0.00409325	0.162462
CPA3	-1.7543	-3.13272	0.0039787	0.160171
GCAT	1.2656	3.19402	0.00488127	0.16928
TMEM245	-1.33096	-3.11139	0.00467269	0.16928
MFAP5	1.82323	3.0991	0.00433056	0.164841
TAX1BP3	-0.71755	-3.09869	0.00433509	0.164841
VPS26A	0.606547	3.09394	0.00438718	0.164841
BDH1	0.703455	3.0717	0.00463915	0.16928
DYNC1I1	0.634534	3.06212	0.00475192	0.16928
HSDL2	-0.497413	-3.03802	0.00504721	0.16928
ACADVL	-0.502699	-3.04644	0.00494212	0.16928
RPA3	-0.812811	-3.0821	0.00553262	0.172988
PAICS	0.35062	3.05763	0.00480569	0.16928
BAX	-0.593454	-3.04915	0.0050224	0.16928
PSMD3	0.336981	3.05234	0.00510602	0.16928
HIGD1C	0.710697	3.0409	0.00501106	0.16928
HP	1.73501	3.01841	0.00541936	0.172988
ABAT	1.76936	3.02568	0.00520513	0.170559
EEF2	0.418435	3.00923	0.00542285	0.172988
PIP4K2C	1.06676	3.02602	0.0055862	0.172988
CLIC2	-1.49862	-2.996	0.00586119	0.175711
OSBP	-1.34246	-2.99927	0.00555883	0.172988
DDB1	0.365377	2.99138	0.00566892	0.173642
LSM1	0.426346	2.97568	0.006021	0.178602
ALDH1L1	2.20363	2.97852	0.00585282	0.175711
IMMT	0.77079	2.93978	0.00657499	0.187155
ERO1A	0.710036	2.9335	0.00654191	0.187155
ATG7	-0.553556	-2.93633	0.0067765	0.190962
GBE1	-0.435445	-2.93782	0.00647257	0.187155
CDH2	0.477754	2.93175	0.00657008	0.187155
RPL6	0.407405	2.91469	0.00685189	0.191175
RPL24	0.414019	2.8792	0.00747527	0.206523
MSRB2	0.517182	2.86852	0.00767296	0.209926
VPS4A	0.458723	2.86225	0.00794053	0.211098
CA2	0.938561	2.8576	0.00788042	0.211098
COMT	-1.36269	-2.8556	0.00791889	0.211098
ARHGEF7	-0.322825	-2.84844	0.00855418	0.223201
C9orf64	-0.669742	-2.84287	0.00816834	0.215125
VPS25	0.580467	2.8193	0.00865015	0.223634
USP24	0.645836	2.80256	0.00900828	0.227718
PSMD12	0.363393	2.80062	0.00905055	0.227718
RAB7A	0.402858	2.80217	0.00901676	0.227718
PFDN6	0.317854	2.77613	0.00960213	0.237358
SCRN1	-0.477892	-2.76362	0.0109079	0.245048
EPHX2	0.655007	2.77597	0.00977336	0.23949
ITGB1	0.558717	2.77931	0.00952876	0.237358
TIMM17B	-0.64016	-2.78004	0.010269	0.244602
FN3K	0.555817	2.74482	0.0111452	0.245048
STIP1	0.374525	2.75927	0.0100002	0.242935
EIF4G1	0.270896	2.7458	0.0103292	0.244602
SLC2A1	0.984445	2.75136	0.0101921	0.244602
ECPAS	0.244661	2.73599	0.0109423	0.245048
GSS	-0.499976	-2.7418	0.0104287	0.244901
POLR2B	0.679952	2.74354	0.0119893	0.250778
STX16	0.43302	2.73127	0.0108728	0.245048
APOA4	1.2358	2.72651	0.0108181	0.245048
ARL1	0.384973	2.72724	0.0109773	0.245048
MCAT	-0.547436	-2.68579	0.0127737	0.258965
ABCE1	0.459546	2.71133	0.0112176	0.245048
MRPS10	1.06092	2.71812	0.0112175	0.245048
RPS5	0.625675	2.70608	0.0113593	0.246234
RPL7A	0.30218	2.7127	0.0111809	0.245048
KHDRBS1	0.405099	2.69585	0.0116397	0.250386
LACTB	-0.439388	-2.66161	0.0126257	0.257821
SF3B3	0.302204	2.68671	0.0152907	0.28536
COLGALT1	-1.21297	-2.65784	0.0152855	0.28536
ARHGEF1	-0.494921	-2.61944	0.015807	0.291139
PPP2R5D	0.803992	2.69177	0.0117532	0.250778
ACADSB	0.608218	2.68656	0.0118999	0.250778
GPSM1	-0.648696	-2.68514	0.0121279	0.251298
OSBPL1A	0.613675	2.68914	0.0120139	0.250778
HYOU1	0.491857	2.67497	0.0122321	0.251606
COL6A6	-1.21614	-2.65225	0.0154716	0.286834
DHRS11	-0.29202	-2.64908	0.0144712	0.282322
DNAJC11	0.350401	2.6427	0.0134012	0.269747
BLMH	0.467804	2.63645	0.0145817	0.282322
ADRM1	0.304232	2.62652	0.013717	0.272214
ASNA1	0.332154	2.62863	0.013649	0.272214
CD44	0.597831	2.60181	0.0145372	0.282322
OGDHL	1.69556	2.59162	0.0181176	0.304533
KTN1	0.256805	2.59627	0.0147272	0.282322
LMAN1	0.385454	2.59859	0.014856	0.282865
PRODH	1.18098	2.57872	0.0186192	0.305014
ILK	0.317974	2.59664	0.0147146	0.282322
CKAP4	0.435744	2.58055	0.0152793	0.28536
VILL	-0.657602	-2.56931	0.0169622	0.299826
MSI2	0.685073	2.55152	0.0163492	0.29724
CNN2	0.608425	2.55395	0.0175554	0.299826
AGO2	-0.273284	-2.54564	0.0170352	0.299826
PTPRG	0.541553	2.52057	0.0210477	0.320607
TLN2	0.29271	2.56195	0.0159572	0.291996
CRP	2.19403	2.51525	0.0212845	0.322471
SYNE1	-0.83314	-2.54431	0.0173469	0.299826
SUGT1	0.239638	2.53308	0.0175317	0.299826
ABCD3	-0.649841	-2.53876	0.0168412	0.299826
PRDX3	-0.27007	-2.51568	0.0177657	0.301588
RAP1B	0.22596	2.52578	0.0173554	0.299826
CUL5	0.3515	2.52772	0.0172776	0.299826
TMED10	0.470055	2.53101	0.0171465	0.299826
PSMD1	0.322252	2.53281	0.017075	0.299826
CCDC90B	0.747152	2.49876	0.0210241	0.320607
HSPBP1	0.488566	2.50628	0.0181553	0.304533
SURF4	0.334197	2.49315	0.0194757	0.310071
NMD3	0.701243	2.4442	0.0236291	0.334607
BVES	0.536336	2.49826	0.0184943	0.305014
BRCC3	0.424845	2.49082	0.0188135	0.305014
RDX	0.331583	2.49037	0.0188333	0.305014
CAPN2	-0.479169	-2.49897	0.0184641	0.305014
MCEE	-0.782296	-2.4767	0.0202098	0.316396
CYB5R1	0.433602	2.4937	0.0186894	0.305014
FNTA	-0.286039	-2.47212	0.0196391	0.310916
IGLC7	-0.766955	-2.48273	0.019167	0.308643
SMIM20	-0.520593	-2.45121	0.0206019	0.320607
LAMTOR2	0.455897	2.47986	0.0192936	0.308917
PAM	2.02345	2.47243	0.0201242	0.316396
GOT2	-0.335727	-2.44789	0.0207587	0.320607
VCAN	1.46838	2.44458	0.0214292	0.322928
GIPC2	0.575296	2.43015	0.0224284	0.329183
ZMPSTE24	0.393594	2.43549	0.0216027	0.323811
ABCF1	0.311036	2.41902	0.0221682	0.327584
FNTB	0.49915	2.36948	0.0302505	0.373886
DYNLRB1	0.325484	2.44533	0.02088	0.320607
OXA1L	-0.687496	-2.39971	0.0264965	0.346288
ALDH6A1	0.493151	2.4084	0.0227084	0.329524
TPT1	0.347262	2.41161	0.0233731	0.333763
MAVS	0.386439	2.42101	0.0220682	0.327584
SNRPN	-0.492505	-2.41833	0.0222031	0.327584
DCXR	0.369997	2.39437	0.0234408	0.333763
ACSS3	-0.532541	-2.37944	0.0257966	0.344525
RAB19	-0.863482	-2.37813	0.0267047	0.346288
CD9	0.489735	2.39404	0.0243015	0.339906
MRPL47	0.755673	2.40658	0.0228024	0.329524
TMEM43	0.3943	2.37349	0.0245708	0.339906
M6PR	0.974755	2.40671	0.0227955	0.329524
PFDN5	-0.263814	-2.37852	0.0251501	0.342382
DAG1	0.258007	2.37426	0.0245282	0.339906
JMJD7	0.556075	2.38177	0.0249703	0.342382
COPB1	0.449685	2.39418	0.023451	0.333763
MRPS23	0.533279	2.35296	0.0262914	0.346288
SCARB2	0.505255	2.3859	0.0238931	0.336654
MPC1	0.442091	2.36419	0.0250896	0.342382
CDK5RAP3	0.780452	2.31974	0.0297698	0.371279
MRPL17	-0.459174	-2.33996	0.0280995	0.358827
PPM1F	-0.333013	-2.3566	0.0263942	0.346288
TFRC	0.55573	2.3553	0.0255951	0.344525
EXOG	0.575846	2.34574	0.0261487	0.346288
EEF1D	0.391495	2.37284	0.0246064	0.339906
ATP6V1H	0.502281	2.31961	0.028623	0.363331
ARL2	0.643117	2.34003	0.0280952	0.358827
RPS8	0.307844	2.35574	0.0255697	0.344525
FH	0.398415	2.33833	0.0265856	0.346288
DNAJB6	0.253751	2.35357	0.0256944	0.344525
GBP1	-0.627397	-2.27757	0.0330359	0.386961
SCRN2	-0.426917	-2.33952	0.0267888	0.346288
HBA1	0.893578	2.27255	0.0307634	0.376918
TIMM50	0.321235	2.31282	0.0281408	0.358827
HECTD4	0.454798	2.28564	0.0298875	0.371279
COX8A	-0.788614	-2.27351	0.0313015	0.378574
IGF2R	0.770034	2.27027	0.0326299	0.384733
NUCKS1	-0.493605	-2.29492	0.0292806	0.370012
TNNI3K	3.28049	2.24242	0.0360947	0.402035
H6PD	-0.614987	-2.29393	0.0296299	0.371279
EPM2A	-1.02581	-2.29438	0.0299078	0.371279
ACSL1	-0.488609	-2.27276	0.0307492	0.376918
VPS26B	0.682437	2.22808	0.0391988	0.416839
NAA15	0.2971	2.27228	0.0310727	0.378574
MFGE8	0.748571	2.26526	0.0312613	0.378574
CTNNB1	0.370854	2.25559	0.0319332	0.382046
EIF3J	2.19927	2.13564	0.0479511	0.458945
CHMP4B	0.48425	2.2547	0.0319953	0.382046
PRDX5	-0.347107	-2.23931	0.0330936	0.386961
OXSM	-0.334563	-2.23284	0.0341886	0.393239
MRPS27	0.616631	2.25626	0.0318859	0.382046
CHPT1	0.336049	2.23742	0.0335297	0.390441
UBR3	0.666291	2.24851	0.0324328	0.384015
NANS	0.371781	2.25173	0.0322047	0.382923
TIMM23B	-0.324425	-2.1982	0.0375829	0.412095
MARCKS	-0.767018	-2.23458	0.03406	0.393239
PURB	-0.978375	-2.21393	0.0359654	0.402035
LIMCH1	0.511652	2.22569	0.0340925	0.393239
ABCB8	-0.407126	-2.17844	0.0391846	0.416839
FDXR	-0.539059	-2.21509	0.035194	0.399787
SLC25A20	-0.4832	-2.20945	0.0353204	0.399787
LARS2	-0.382738	-2.17837	0.0387958	0.41569
ANP32A	0.317171	2.213	0.0350484	0.399787
SNRNP70	0.882453	2.20938	0.0353254	0.399787
AMBP	0.838578	2.19951	0.0360908	0.402035
CRYM	0.608391	2.20411	0.0357321	0.402035
CDC27	0.650465	2.15049	0.0419944	0.429067
NCOR1	-0.522914	-2.19421	0.0368175	0.408471
TM9SF3	0.488916	2.1876	0.0373452	0.411089
UBE2D1	-0.321157	-2.17451	0.0380962	0.412905
CSTB	0.437706	2.18438	0.0372931	0.411089
TPSB2	-1.0833	-2.1787	0.0380665	0.412905
NDUFB9	-0.480564	-2.14583	0.0405195	0.423016
EIF3F	0.337622	2.17629	0.0379504	0.412905
DMTN	0.366972	2.11497	0.0462289	0.447808
PROB1	-0.700007	-2.14594	0.0408305	0.423016
SRSF1	0.400872	2.16818	0.0386194	0.41569
RPS16	0.323916	2.16608	0.0387943	0.41569
WASHC4	-0.399821	-2.08273	0.0499534	0.465467
MIPEP	0.45525	2.14442	0.0406414	0.423016
SLFN5	-0.445498	-2.14785	0.0406644	0.423016
SH3BGRL2	0.493818	2.15789	0.039484	0.418293
AKT1S1	0.617328	2.14142	0.0419469	0.429067
GBF1	0.742006	2.1425	0.0408094	0.423016
PTER	-0.711811	-2.12484	0.0423788	0.429067
MAT2B	0.268194	2.12804	0.0420906	0.429067
APPL1	-0.538297	-2.14335	0.0407352	0.423016
DNASE2B	0.495256	2.04821	0.0557844	0.486689
SRM	0.651607	2.13121	0.0424804	0.429067
PPP1CC	-0.38112	-2.12953	0.0422817	0.429067
ARF3	0.216958	2.13811	0.0411942	0.425221
EML2	0.312607	2.11531	0.043248	0.433561
PIGK	0.507766	2.1212	0.0433868	0.433561
PPM1K	0.430399	2.10048	0.0449627	0.441368
SORBS2	0.45721	2.11897	0.0429117	0.431875
GPD1L	0.4975	2.11003	0.043736	0.435505
CCDC22	-0.320782	-2.07793	0.048783	0.463502
HSD17B12	0.425607	2.10832	0.0442249	0.437284
NNT	0.654708	2.03338	0.058352	0.499551
EXOC7	1.59721	2.08761	0.0478244	0.458945
ERP29	0.272547	2.10836	0.0438912	0.435512
SPON1	-1.06501	-2.01552	0.0553898	0.486689
SARS2	1.14296	2.09895	0.0451079	0.441368
RPS28	0.251896	2.10274	0.0444179	0.437656
ITIH3	0.844612	2.02878	0.0539226	0.480867
MRPS22	0.350597	2.06559	0.0480443	0.458945
PEX14	0.345699	2.04918	0.0512667	0.470585
ADSL	0.323765	2.09374	0.0452739	0.44146
UBE2V2	-0.280342	-2.05218	0.0494161	0.463502
G3BP2	0.494828	2.0217	0.0564084	0.490614
HNRNPK	0.340583	2.08372	0.0462428	0.447808
RPS3A	0.267436	2.0659	0.0480123	0.458945
PEX19	-0.559471	-1.98118	0.0588688	0.501185
PML	-1.88687	-2.0461	0.0500485	0.465467
SLC35A4	0.176602	2.03956	0.0507383	0.469442
IGLL5	-0.759399	-2.05499	0.0491251	0.463502
HBB	0.922699	2.01067	0.0538826	0.480867
VAPB	0.325344	2.05446	0.0491803	0.463502
NUDC	0.359527	2.05129	0.0495082	0.463502
LAMP1	0.513289	2.0548	0.0494858	0.463502
X38961	-0.454935	-2.02873	0.0522435	0.476899
WASHC5	0.612701	2.04214	0.050809	0.469442
PRDX4	-0.400394	-2.03565	0.051154	0.470585
CASP3	-0.685078	-2.00323	0.05545	0.486689
ADD3	-0.426217	-2.02202	0.0526272	0.476899
HSP90AB4P	0.625309	1.9592	0.06314	0.511289
PPCS	-0.433172	-1.88887	0.0765418	0.543312
MINOS1	0.555126	2.003	0.0550976	0.486689
C11orf68	-0.792331	-2.02248	0.0525771	0.476899
MARS	0.280667	2.02198	0.0526315	0.476899
IMPA1	0.221353	2.01273	0.0536536	0.480867
CCDC91	0.499106	1.92392	0.0690322	0.525764
TMED9	0.423188	2.01845	0.0530194	0.478874
HMGCL	-0.67918	-1.99869	0.0552371	0.486689
CDK11B	0.22735	2.01225	0.0537068	0.480867
GK2	0.599557	1.87274	0.0778421	0.549772
SAA1	1.19738	1.97402	0.0584758	0.499551
CALM2	0.468445	1.994	0.0557748	0.486689
SCAMP3	0.391138	1.95018	0.0642696	0.518487
SFXN1	-0.201867	-1.98685	0.056604	0.4908
AFG1L	0.323533	2.00196	0.0548643	0.486689
METTL7A	0.333541	1.91191	0.0714423	0.534251
TBCE	-0.434237	-1.88186	0.0748127	0.542411
MAPK1	-0.374537	-1.98146	0.0572367	0.493859
MTIF2	0.415801	1.97084	0.0584996	0.499551
DKK3	0.707673	1.78567	0.0924657	0.588191
EIF4B	-0.382011	-1.96747	0.0592642	0.502297
MNDA	-1.279	-1.93545	0.0661523	0.518487
GNB4	0.533138	1.96387	0.0609551	0.509707
PITRM1	0.603509	1.98086	0.0573073	0.493859
ATP6V1E1	-0.884709	-1.94723	0.0625681	0.511289
FAM98A	0.354957	1.94375	0.0630079	0.511289
HNRNPD	0.353773	1.95829	0.0600249	0.506437
HDHD2	-0.577564	-1.96376	0.0593559	0.502297
MMRN2	-0.61814	-1.95473	0.060463	0.508611
ARL8A	0.384089	1.94306	0.0619208	0.511289
PACS1	0.448579	1.94685	0.061444	0.511289
NME1	-0.558075	-1.95248	0.0607424	0.509441
FUBP1	0.38568	1.93559	0.0628702	0.511289
MRPS14	-1.01804	-1.9199	0.0656668	0.518487
BCL2L13	-0.365225	-1.93455	0.0630037	0.511289
LAMTOR1	0.961899	1.91799	0.0651577	0.518487
ATP1A1	0.453161	1.93949	0.0623731	0.511289
COMMD9	0.638285	1.90288	0.0683739	0.525764
PNPLA6	0.36414	1.91531	0.0658797	0.518487
TACC2	0.719395	1.93822	0.0625353	0.511289
ILVBL	0.181483	1.90756	0.0665462	0.519466
ST13	0.314702	1.93455	0.0630032	0.511289
CD14	-0.663405	-1.91638	0.0657368	0.518487
KATNB1	-1.10451	-1.93633	0.0627759	0.511289
ZER1	0.276621	1.87747	0.0714736	0.534251
IARS	0.265667	1.91501	0.0655511	0.518487
ECI2	0.210167	1.87509	0.0710363	0.534251
MRPS25	0.692349	1.89834	0.0689941	0.525764
ENO3	0.421302	1.91391	0.065698	0.518487
UBAC1	0.303896	1.91561	0.0654713	0.518487
CTNNA1	0.500074	1.92126	0.0647274	0.518487
CORO6	-0.278706	-1.88687	0.0693782	0.526464
TPP1	0.291292	1.89001	0.0689416	0.525764
MYO18A	-0.157346	-1.89368	0.0684342	0.525764
PI4KA	-3.14867	-1.91555	0.0654796	0.518487
DARS2	0.528576	1.90414	0.0670064	0.521614
RPS26	0.258632	1.90987	0.0662369	0.518487
TGM2	0.531064	1.89845	0.0677804	0.525764
FLNC	-0.563863	-1.68249	0.109212	0.625528
LSM2	0.915386	1.79919	0.0866778	0.571297
CMC1	0.71724	1.89497	0.0682567	0.525764
PYCARD	-0.730032	-1.88683	0.070155	0.530018
MRPS7	0.35767	1.85886	0.0733769	0.540788
UACA	0.232652	1.84496	0.0754329	0.543017
VAMP2	0.272579	1.88601	0.0694977	0.526464
MAPK3	-0.325111	-1.8693	0.0718632	0.534328
RUVBL2	0.265643	1.89081	0.0688303	0.525764
GRAMD4	-0.342599	-1.85293	0.0742473	0.542411
PIN4	-0.34596	-1.75038	0.0949558	0.588853
PERM1	-0.488398	-1.8369	0.0788673	0.553191
CAB39	0.188741	1.83987	0.0761988	0.543312
HNRNPU	0.321762	1.87232	0.0714311	0.534251
SCAMP1	-0.453367	-1.74813	0.098942	0.597016
HIST2H3PS2	0.433961	1.86039	0.0731535	0.540788
THBS4	-0.922832	-1.87025	0.0717271	0.534328
RAD23A	0.148465	1.85092	0.0745453	0.542411
PPP1R13L	-0.476411	-1.86374	0.072666	0.538876
PPME1	-0.554327	-1.84546	0.0753578	0.543017
DYNLL2	0.275808	1.85694	0.0736578	0.540788
CHCHD7	0.331955	1.8417	0.0759222	0.543017
NAGK	0.151763	1.85	0.0746813	0.542411
MAGOH	0.76727	1.81457	0.0835228	0.565456
CCAR1	-0.488047	-1.74427	0.096038	0.588853
EXOC4	0.289488	1.85671	0.0736915	0.540788
PDE6B	-0.756355	-1.81614	0.0806495	0.558091
CRIP1	-0.747107	-1.824	0.078629	0.553191
FADS3	0.52088	1.79532	0.085437	0.569176
HNRNPR	0.395746	1.70655	0.104573	0.616574
AIF1L	-0.623781	-1.76763	0.0919552	0.588191
UBE2D3	0.167984	1.84214	0.0758561	0.543017
ACTR1B	-0.336053	-1.83833	0.0764319	0.543312
TRNT1	-1.02228	-1.74844	0.0915156	0.588191
SELENOW	-0.462833	-1.8487	0.0748751	0.542411
RAC1	0.233127	1.8438	0.0756072	0.543017
PMPCA	0.268451	1.83173	0.077437	0.548285
ARPP19	1.27974	1.82456	0.0793319	0.554733
KIAA0391	0.246032	1.71982	0.0991496	0.597016
PDAP1	0.179535	1.80049	0.0823499	0.564628
CASQ2	0.267787	1.81084	0.0806941	0.558091
ADCY5	0.320514	1.79094	0.084289	0.567924
UPF1	-0.699005	-1.81783	0.0799733	0.556456
MPP1	0.271307	1.80143	0.0825821	0.564845
HSPA5	0.290984	1.80196	0.0821134	0.56438
GNA11	0.656867	1.81566	0.0799326	0.556456
HBE1	0.977244	1.76698	0.0879142	0.574808
DBI	0.506109	1.82216	0.0789151	0.553191
PSAP	0.602126	1.81016	0.0808024	0.558091
PPP1R12C	0.453677	1.7946	0.083305	0.565456
MAP4K4	0.709562	1.77318	0.0868606	0.571297
MAP1LC3A	0.631874	1.69292	0.104231	0.616574
NPLOC4	0.188572	1.78767	0.084443	0.567924
MYH8	0.494497	1.79093	0.0847048	0.568329
EIF3C	-0.448369	-1.7959	0.0830935	0.565456
ADH1B	-0.911181	-1.80685	0.0813295	0.560358
CCDC141	0.338694	1.79571	0.0831254	0.565456
LGALSL	0.524017	1.62684	0.120621	0.636039
VCL	0.348457	1.7843	0.0849995	0.568951
RPL12	0.286616	1.79234	0.0836747	0.565456
KLKB1	1.17429	1.74911	0.0918168	0.588191
MLIP	0.409346	1.77288	0.0877143	0.574808
THEM4	-0.683517	-1.6885	0.107186	0.62407
S100A1	0.47014	1.78244	0.0853092	0.569176
APRT	-0.719362	-1.78029	0.0860533	0.569245
NUDT16	0.28014	1.75164	0.0905662	0.588055
PYGM	-0.23836	-1.76552	0.0881636	0.575104
MIF4GD	0.546916	1.66807	0.112076	0.62941
XPO1	0.379726	1.77896	0.0858887	0.569245
KRT10	0.704464	1.69097	0.105242	0.616574
FAM49B	0.478079	1.7499	0.0912602	0.588191
LNPEP	0.42894	1.77906	0.085873	0.569245
GALT	-0.411826	-1.77252	0.0869718	0.571297
PRKAR2A	-0.240366	-1.74337	0.0920222	0.588191
PA2G4	0.244083	1.75036	0.0907893	0.588148
EEF1G	0.338271	1.76308	0.0885811	0.576493
ARMCX2	0.271026	1.63475	0.115388	0.632271
HMOX2	0.250541	1.62162	0.119411	0.636039
PYURF	0.378647	1.70687	0.0990859	0.597016
ADPRHL2	-1.17149	-1.59692	0.129177	0.648195
ABHD10	0.308919	1.73449	0.0936107	0.588853
SNTA1	0.31591	1.74237	0.0922007	0.588191
PLXNC1	-0.678755	-1.72763	0.095663	0.588853
ATP6V1D	1.0173	1.73634	0.0940875	0.588853
FIS1	0.382066	1.74187	0.0922887	0.588191
AKT2	0.311625	1.68397	0.104851	0.616574
PSMB6	0.306842	1.72259	0.0957732	0.588853
PBDC1	-0.611759	-1.64186	0.116592	0.632751
IGFALS	-0.968746	-1.58184	0.129713	0.648195
PGRMC1	-0.670732	-1.731	0.0946298	0.588853
GRHPR	0.310951	1.72069	0.0961221	0.588853
KARS	0.32969	1.7275	0.0948745	0.588853
MRPL45	0.31843	1.72615	0.0955121	0.588853
ERGIC1	0.292172	1.72245	0.0957982	0.588853
DHX9	-0.346178	-1.72895	0.0946107	0.588853
PDLIM1	0.455798	1.73954	0.0927039	0.588377
SLC8A1	0.415898	1.72901	0.0946003	0.588853
MACROD1	0.352358	1.73214	0.0940342	0.588853
HSPB7	-0.458337	-1.461	0.162719	0.691689
PPM1A	-0.378268	-1.64634	0.113549	0.629886
MYPN	0.357029	1.71602	0.0969852	0.591568
ACYP1	0.305579	1.68404	0.104344	0.616574
ACTR2	-0.272922	-1.72287	0.0957218	0.588853
RRM2B	0.403425	1.64219	0.112794	0.62941
SLC25A11	0.343591	1.71816	0.0965885	0.590426
FLOT2	0.658696	1.72731	0.0949107	0.588853
MPST	0.264962	1.71145	0.0978359	0.595468
SMC3	0.679251	1.56612	0.133347	0.652384
RPLP1	-0.198926	-1.65541	0.108786	0.624355
CAV3	1.0612	1.70857	0.0987665	0.597016
FAM3C	0.352383	1.59906	0.124353	0.642814
C4A	-0.673422	-1.58397	0.125989	0.644178
BPNT1	0.847074	1.70678	0.0987119	0.597016
LCLAT1	0.777591	1.66235	0.110271	0.629034
MYH6	-0.391965	-1.67327	0.10519	0.616574
SNRPD3	0.389416	1.69852	0.100276	0.602509
ITM2B	0.580666	1.56723	0.131616	0.648414
MRI1	1.19886	1.65468	0.109756	0.62737
THNSL1	0.611664	1.56313	0.135853	0.658457
CLYBL	0.679154	1.65193	0.11181	0.62941
MCRS1	-0.465352	-1.5225	0.144732	0.674735
NADK2	-0.426049	-1.67275	0.105688	0.6179
PPP1CB	0.192901	1.68335	0.103205	0.616574
AASS	0.527352	1.68045	0.103772	0.616574
FXR1	-0.392118	-1.61093	0.120507	0.636039
MRPL39	-0.380081	-1.61439	0.120978	0.636039
SRRM2	-0.477928	-1.58895	0.127324	0.647653
SDR39U1	-0.396203	-1.67449	0.104948	0.616574
ALDH5A1	0.456137	1.67596	0.104657	0.616574
GPD1	-0.858029	-1.67852	0.104152	0.616574
CORO1A	-0.666966	-1.66401	0.107438	0.624201
DPT	-0.552832	-1.64129	0.111701	0.62941
X40787	-0.530843	-1.67404	0.105039	0.616574
HADHB	-0.400304	-1.63655	0.112694	0.62941
PPA2	0.294403	1.6665	0.106542	0.621603
PTCD3	-0.647334	-1.62665	0.114792	0.631738
ASS1	-0.447894	-1.50232	0.14898	0.674779
BCAP29	0.38017	1.63189	0.114501	0.631436
HNRNPM	0.222565	1.65684	0.108495	0.624201
CISD3	-0.256561	-1.56917	0.129937	0.648195
UMAD1	-0.53484	-1.62642	0.117157	0.633681
SYNPO2	0.367234	1.65828	0.108203	0.624201
IPO5	0.311715	1.65915	0.108025	0.624201
RPS15A	0.414266	1.65663	0.108538	0.624201
FITM1	0.49915	1.61848	0.118327	0.636039
VDAC3	-0.306619	-1.64327	0.111289	0.62941
YTHDC2	0.805267	1.66037	0.107778	0.624201
NDUFA12	-0.280086	-1.62311	0.11555	0.632271
NDUFV1	-0.303121	-1.61852	0.116539	0.632751
ACOX2	-0.89951	-1.58382	0.127786	0.648195
PSMF1	0.196561	1.61329	0.118071	0.636039
LYRM4	0.302005	1.63629	0.112749	0.62941
NDUFS6	-0.234918	-1.60257	0.120029	0.636039
ABHD16A	0.225486	1.64368	0.111203	0.62941
LGALS1	-0.376659	-1.63309	0.113424	0.629886
ATP6V1F	0.179078	1.54077	0.136692	0.658457
LAMP2	0.213515	1.63144	0.113773	0.629886
EZR	0.298423	1.638	0.11239	0.62941
ATP1B1	0.371034	1.63383	0.113268	0.629886
RPS27L	0.256744	1.62206	0.115775	0.632276
PDE3A	0.237913	1.61188	0.117982	0.636039
RPS20	0.168501	1.64071	0.111823	0.62941
DBN1	-0.404753	-1.59127	0.122951	0.640072
CD99L2	0.327163	1.45394	0.162657	0.691689
MYL3	0.252702	1.60426	0.119656	0.636039
CTTN	-0.263217	-1.6175	0.11676	0.632751
RPL22	0.251657	1.63657	0.11269	0.62941
MRPL11	-0.355035	-1.59965	0.121961	0.63847
ACAD9	0.498598	1.61782	0.116691	0.632751
FLOT1	0.504382	1.62566	0.115004	0.631738
G6PD	-0.620076	-1.47803	0.155315	0.682803
PECAM1	-0.811667	-1.44347	0.165545	0.695599
CUL4A	0.351313	1.62829	0.114442	0.631436
NFS1	0.243436	1.60709	0.119031	0.636039
PPP1R7	0.173585	1.60227	0.120096	0.636039
COX7A1	-0.465403	-1.60879	0.118658	0.636039
PDK4	-1.37101	-1.57973	0.125575	0.644178
CLUH	0.382188	1.59713	0.121239	0.636224
C1orf123	-0.149703	-1.52058	0.139357	0.663939
RPIA	-0.253386	-1.55783	0.130282	0.648195
UBAP2L	0.203342	1.60168	0.120226	0.636039
TOMM40	0.22097	1.58248	0.124548	0.642814
TXNRD1	0.484425	1.60091	0.120397	0.636039
TGFB1I1	1.05129	1.5943	0.122269	0.63847
ISCU	-0.561155	-1.55878	0.131341	0.648195
CPOX	0.62101	1.53099	0.139668	0.663939
PCYOX1L	0.633156	1.49582	0.149885	0.674779
TRMT10C	0.410655	1.56494	0.128607	0.648195
CES1	0.644881	1.58579	0.123795	0.641274
LRG1	0.901253	1.59871	0.120888	0.636039
STK24	0.173878	1.58853	0.123172	0.640072
X37316	0.501752	1.59219	0.122347	0.63847
STUB1	0.399305	1.50403	0.147076	0.674779
COX7A2L	0.473821	1.58781	0.123335	0.640072
CTSD	0.389912	1.57437	0.126413	0.644178
PRKAG2	0.222081	1.55616	0.13068	0.648195
PARS2	-1.78066	-1.57502	0.126262	0.644178
DBT	0.239741	1.54246	0.133967	0.654281
PTPMT1	0.622318	1.57663	0.12589	0.644178
OMA1	0.36171	1.56711	0.128099	0.648195
RECQL	-0.333269	-1.57856	0.125446	0.644178
SF3A3	0.304667	1.57706	0.125791	0.644178
HNRNPUL1	-0.534802	-1.41761	0.170589	0.695955
LAMTOR3	-0.914853	-1.55442	0.131094	0.648195
HPCAL1	0.19672	1.55577	0.130773	0.648195
THEM6	-0.287342	-1.47427	0.154222	0.680123
CHP1	0.517632	1.53575	0.135602	0.658457
WDR1	-0.210764	-1.56284	0.1291	0.648195
AGL	-0.216331	-1.48332	0.148939	0.674779
PSME1	0.218096	1.55747	0.130368	0.648195
CHID1	0.277472	1.51647	0.14121	0.666693
ACSF2	-0.474226	-1.48798	0.149479	0.674779
ISLR2	0.639865	1.41174	0.17229	0.69858
TNFAIP2	-0.409652	-1.55063	0.131998	0.649164
HUWE1	0.317533	1.56612	0.12833	0.648195
MRAS	0.793555	1.44647	0.161213	0.691689
BPHL	0.460458	1.56156	0.129401	0.648195
PNPT1	-0.275431	-1.52795	0.137521	0.658874
HRC	0.301689	1.53562	0.135634	0.658457
COG5	0.299848	1.51913	0.139719	0.663939
SUMO3	0.271714	1.52875	0.137325	0.658874
ATP5F1	0.470327	1.55426	0.131132	0.648195
CISD1	-0.189615	-1.52037	0.139408	0.663939
TNNC1	0.265992	1.50863	0.142373	0.666693
TALDO1	0.308159	1.55345	0.131324	0.648195
GLTP	0.324732	1.54945	0.13228	0.649417
MCTS1	-0.831093	-1.51727	0.140186	0.663939
USP9X	0.216415	1.52738	0.137663	0.658874
ASPN	-1.27161	-1.44018	0.162969	0.691689
RPL7	0.215586	1.54659	0.132969	0.651663
OXNAD1	-0.507614	-1.51415	0.141369	0.666693
ACAT1	0.389383	1.51813	0.13997	0.663939
SRPRB	0.188574	1.53389	0.136057	0.658457
GHITM	0.305299	1.53258	0.136379	0.658457
RBPMS	0.387262	1.51176	0.142399	0.666693
EIF6	-0.266434	-1.50047	0.14486	0.674735
GDI2	0.140921	1.53416	0.13599	0.658457
MRPL13	0.307127	1.4959	0.146922	0.674779
PSMC6	0.169191	1.50843	0.142423	0.666693
HSPH1	-1.01129	-1.33739	0.19815	0.725641
NEDD8	-0.30658	-1.38375	0.182844	0.714804
COX6C	-0.517205	-1.50965	0.142114	0.666693
PKP2	0.308804	1.52718	0.137713	0.658874
TANC1	-0.466101	-1.48571	0.148308	0.674779
MPC2	0.247927	1.49508	0.145859	0.674779
NENF	0.427915	1.53216	0.136482	0.658457
PITPNB	0.302959	1.51239	0.141815	0.666693
NBEA	0.339459	1.48209	0.149263	0.674779
DHRS7C	-0.682255	-1.42345	0.170354	0.695955
TFB1M	-0.270453	-1.41161	0.170118	0.695955
AKR7A2	0.15741	1.49998	0.14459	0.674735
PGM1	-0.164995	-1.48047	0.149692	0.674779
FBLL1	0.822139	1.40381	0.176879	0.704018
APOL2	0.200541	1.2795	0.218347	0.74582
MRPL4	-0.45768	-1.47589	0.153208	0.677137
SF3B1	-1.23571	-1.41944	0.170749	0.695955
CRIP2	0.268901	1.49408	0.146119	0.674779
ATP12A	0.279657	1.47745	0.151768	0.677137
SPARCL1	-0.506749	-1.33406	0.196098	0.725606
ARFGEF2	0.182434	1.29772	0.209472	0.735108
MVP	-0.553193	-1.46978	0.15294	0.677137
GUK1	-0.498306	-1.37702	0.183307	0.714804
MYZAP	0.293441	1.4797	0.149898	0.674779
GGACT	-0.287816	-1.42515	0.166207	0.695599
RAB10	0.164891	1.47235	0.151858	0.677137
SGCG	0.170958	1.48622	0.148174	0.674779
EIF1AY	0.319034	1.48396	0.149162	0.674779
GPD2	0.583919	1.49766	0.145189	0.674779
IAH1	0.332705	1.4809	0.149578	0.674779
TXNIP	-0.738467	-1.47174	0.152838	0.677137
RBP7	0.498689	1.25992	0.22003	0.747941
DCLK1	0.587699	1.44358	0.162018	0.691689
DHRS7B	-0.400123	-1.44624	0.160746	0.691689
KYAT3	-0.484553	-1.41957	0.167358	0.695599
CNDP2	0.147985	1.48196	0.149296	0.674779
SHMT2	1.00013	1.48438	0.149053	0.674779
PLBD2	-0.739593	-1.47252	0.152628	0.677137
APOB	-0.843288	-1.47191	0.151975	0.677137
AGPS	-0.29653	-1.34239	0.194836	0.725606
TMEM126A	-0.245975	-1.47274	0.151752	0.677137
FERMT2	0.169307	1.49091	0.146945	0.674779
PFN2	0.697628	1.47998	0.149822	0.674779
CIAPIN1	0.385935	1.3105	0.2069	0.734063
ARHGEF10	0.320082	1.3992	0.174776	0.703376
KPNA6	-0.375501	-1.46199	0.154659	0.680981
MAN2C1	0.418443	1.27233	0.218955	0.746993
NUBP1	0.306081	1.46897	0.152767	0.677137
GNS	0.314097	1.48534	0.148405	0.674779
CTNNA2	0.473174	1.47227	0.151879	0.677137
FHL2	0.66158	1.44641	0.158945	0.691454
MRPS2	0.431827	1.31423	0.20567	0.734063
RTN3	-0.353268	-1.46698	0.153305	0.677137
SRSF2	-0.281061	-1.42382	0.167075	0.695599
XRCC5	0.280832	1.44773	0.158579	0.691454
MRPS31	0.337115	1.45316	0.157075	0.688392
ANK3	0.336826	1.46731	0.153214	0.677137
TOM1L2	0.424734	1.33506	0.196446	0.725606
LAMA2	-0.592359	-1.4376	0.161802	0.691689
MGLL	-0.2659	-1.40987	0.16976	0.695955
LGALS3	0.321384	1.44684	0.158825	0.691454
PMVK	0.412526	1.3889	0.178417	0.706149
VPS26C	0.173733	1.41913	0.167069	0.695599
PLIN3	-0.350084	-1.44445	0.159491	0.691454
PGM2	0.413459	1.45543	0.156452	0.68673
GART	0.537559	1.41963	0.166925	0.695599
YKT6	-0.122988	-1.43685	0.161623	0.691689
MRPS15	-0.655562	-1.27771	0.214933	0.744996
COA3	0.353028	1.42173	0.16632	0.695599
EIF3M	0.459706	1.44127	0.160379	0.691689
SSR4	0.173865	1.38832	0.17577	0.704018
SERPINB6	-0.338161	-1.43954	0.160866	0.691689
MAIP1	0.231556	1.43101	0.163277	0.691689
OGN	-0.847687	-1.40478	0.170866	0.695955
CYGB	-0.545697	-1.34093	0.195301	0.725606
SH2D3C	0.418033	1.40893	0.170902	0.695955
GNAO1	0.252368	1.45113	0.157635	0.689776
TXN2	0.215878	1.4	0.17228	0.69858
HINT1	-0.25909	-1.41788	0.167041	0.695599
RNPEP	-0.302798	-1.43451	0.163094	0.691689
PEX11B	0.259096	1.33739	0.19287	0.725539
MAP2K2	0.165226	1.43987	0.160773	0.691689
YBX3	0.469453	1.44511	0.159308	0.691454
UBXN1	-0.268963	-1.41301	0.16926	0.695955
RPS3	-0.180108	-1.43649	0.161722	0.691689
RPS13	0.137851	1.43032	0.163472	0.691689
ZGRF1	-0.609458	-1.42901	0.163844	0.692224
EIF3K	0.449574	1.44609	0.159035	0.691454
MGST2	0.168088	1.4023	0.171598	0.697781
ACTN4	0.254832	1.4108	0.169099	0.695955
CILP	-0.663362	-1.42648	0.164566	0.694231
DNM2	0.119621	1.41275	0.168532	0.695955
RPS15	0.269027	1.42553	0.164839	0.694345
GIMAP4	0.22568	1.23989	0.228975	0.751166
TUBG1	-0.467139	-1.2455	0.228435	0.751166
FHIT	-0.263337	-1.33727	0.193383	0.725539
PLCXD3	0.527254	1.43538	0.162036	0.691689
ATE1	-0.449312	-1.32181	0.200742	0.729791
ALDOA	0.293576	1.39179	0.174728	0.703376
RPL36AL	0.167434	1.35859	0.185289	0.714804
MRPL46	0.406824	1.40583	0.170558	0.695955
ATP5H	-0.240382	-1.3812	0.177925	0.705193
TMEM120A	0.282391	1.38095	0.178799	0.706668
DGLUCY	0.5774	1.41756	0.167133	0.695599
C8A	-0.537651	-1.12591	0.274542	0.78856
HSP90AB1	0.224463	1.40642	0.170385	0.695955
HTRA2	-0.19597	-1.41373	0.168247	0.695955
ANK2	-0.201247	-1.40767	0.170016	0.695955
ABR	0.841974	1.38677	0.176624	0.704018
ALPL	0.339862	1.19344	0.248564	0.76219
TPM3	-0.500711	-1.39098	0.17497	0.703376
DNAJC13	0.299079	1.3908	0.175411	0.704018
HSCB	0.47741	1.38331	0.177285	0.704639
SNX5	-0.379079	-1.39588	0.173892	0.703213
MRRF	-0.194381	-1.32763	0.195593	0.725606
LDHB	0.229376	1.37065	0.181157	0.712988
GTPBP1	0.379624	1.35761	0.186926	0.716676
PSMD6	0.268299	1.38675	0.176243	0.704018
SCYL2	0.24815	1.36225	0.184557	0.714804
PSMD11	0.198851	1.39432	0.17397	0.703213
HDDC2	0.302411	1.34971	0.188497	0.720408
TEFM	-0.437623	-1.15935	0.261829	0.774313
UBA6	0.275644	1.30154	0.204678	0.734063
EIF4H	0.128804	1.35533	0.18593	0.714804
RPL13A	0.256492	1.39361	0.174181	0.703213
PUDP	-0.230747	-1.29162	0.209011	0.734404
CYP2S1	-0.195351	-1.32257	0.197249	0.725641
LYRM7	-0.330294	-1.37584	0.179563	0.708697
SEPTIN8	-0.218536	-1.34386	0.189949	0.720408
XPO5	4.68079	1.35621	0.186445	0.715806
LRRFIP2	0.398014	1.35968	0.184947	0.714804
CDH5	0.310641	1.27164	0.215908	0.745622
ILF2	-0.264524	-1.3395	0.190967	0.720408
GRB2	-0.451014	-1.18327	0.252467	0.76432
FLNB	-0.580843	-1.35621	0.185654	0.714804
ABHD14B	-0.309003	-1.3872	0.176109	0.704018
PREP	0.263144	1.38203	0.177675	0.705193
TROVE2	0.158444	1.36594	0.182616	0.714804
ZYX	-0.249503	-1.32265	0.196817	0.725606
RABGGTB	-0.352709	-1.37238	0.180625	0.711888
PRKACB	0.32351	1.38491	0.176801	0.704018
TUBB2B	-0.494143	-1.32309	0.197988	0.725641
ATP5F1A	-0.186042	-1.32846	0.194542	0.725606
HSPA6	0.228991	1.36754	0.18212	0.714783
PFKP	0.28094	1.36231	0.183743	0.714804
PCYT2	0.561516	1.35586	0.185765	0.714804
DPYSL2	-0.182345	-1.3617	0.183935	0.714804
RILPL1	0.302878	1.34222	0.190473	0.720408
MTFMT	0.167217	1.19282	0.244331	0.761142
RBPMS2	0.373188	1.3608	0.184217	0.714804
TMEM205	-0.149102	-1.34063	0.190603	0.720408
FAM98B	0.487942	1.23669	0.230136	0.751577
FABP4	0.426381	1.34627	0.188802	0.720408
ME3	-0.207747	-1.29025	0.20808	0.734063
NUDT9	0.206151	1.35986	0.184508	0.714804
SPATA5L1	0.626996	1.34332	0.189743	0.720408
MTOR	0.445712	1.35704	0.185393	0.714804
MECR	-0.361833	-1.3646	0.183032	0.714804
SNX18	0.295625	1.3286	0.195279	0.725606
NAP1L4	0.352846	1.36793	0.181999	0.714783
EIF4A1	0.139175	1.33304	0.193051	0.725539
PAIP1	0.297787	1.3419	0.190195	0.720408
KDELC2	-1.47871	-1.30353	0.204007	0.734063
SELENOM	0.369828	1.10502	0.284053	0.791753
FMOD	-1.6075	-1.26928	0.217273	0.74582
TMEM109	0.336842	1.34277	0.189919	0.720408
GLIPR2	0.321351	1.17945	0.251065	0.76432
C8B	-0.588846	-1.27512	0.21254	0.738965
RPL23A	-0.2374	-1.31709	0.198277	0.725641
GLUL	0.537364	1.10409	0.284444	0.792058
ECHS1	0.176492	1.27111	0.213942	0.742473
ANXA11	0.187912	1.33131	0.193614	0.725539
CIAO2B	-0.143247	-1.29155	0.206865	0.734063
RPN2	0.294574	1.3447	0.189302	0.720408
LANCL2	-0.263125	-0.965287	0.346179	0.832182
PRKG1	0.319867	1.31547	0.199592	0.728362
USP15	-0.293442	-1.32347	0.196174	0.725606
CSRP1	0.49303	1.32102	0.19698	0.725606
TBCA	0.233984	1.34024	0.190729	0.720408
IVD	0.247942	1.32656	0.195162	0.725606
RPS18	0.197117	1.34078	0.190556	0.720408
BCS1L	0.270466	1.32461	0.195798	0.725606
NBAS	0.266508	1.14484	0.266815	0.781388
NDUFA2	-0.378265	-1.30034	0.203876	0.734063
TMPO	0.343038	1.32278	0.196775	0.725606
EIF4E	-0.189392	-1.31726	0.19822	0.725641
PRKRA	0.18534	1.33232	0.193284	0.725539
MRPS6	0.239672	1.29119	0.206988	0.734063
LBP	0.65763	1.30621	0.201901	0.729969
OGA	0.234481	1.28221	0.210447	0.73624
DYNC1I2	-0.168691	-1.30688	0.20205	0.729969
WDR13	0.39778	0.948722	0.353775	0.832182
ARSB	0.453232	1.29657	0.205525	0.734063
RDH13	-0.223168	-1.29037	0.207268	0.734063
TNNI1	1.50231	1.23018	0.230278	0.751577
CA1	0.974486	1.28902	0.208101	0.734063
PGRMC2	-0.205211	-1.2965	0.205179	0.734063
FBLIM1	-0.295389	-1.21372	0.237405	0.757782
APOE	0.541803	1.29545	0.205535	0.734063
GFER	0.386365	1.16011	0.257153	0.76757
KPNA4	0.645133	1.28797	0.208091	0.734063
BPGM	0.313318	1.26599	0.21693	0.74582
LRRC47	0.246897	1.31251	0.199796	0.728362
YBX1	-0.537597	-1.3161	0.19898	0.727271
AHSA1	0.315172	1.30614	0.201923	0.729969
ALAD	-0.157672	-1.26181	0.217223	0.74582
VPS13A	-0.379829	-1.21092	0.237445	0.757782
MATR3	0.226214	1.28001	0.210839	0.73624
NUTF2	0.307682	1.30832	0.201192	0.729791
SEC22B	0.281536	1.28696	0.208438	0.734063
FLNA	0.532981	1.31029	0.200534	0.729791
SMYD2	0.706384	1.28981	0.207459	0.734063
USP19	0.426527	1.28807	0.208429	0.734063
AP4S1	0.291235	1.30823	0.201223	0.729791
ABHD14A	-0.382379	-1.26961	0.215232	0.745088
DNLZ	-0.292227	-1.06717	0.300341	0.806084
PKN2	0.21371	1.17187	0.253472	0.76432
SNU13	0.249695	1.2827	0.209905	0.735713
SFPQ	0.289772	1.29417	0.205969	0.734063
ALDH16A1	-0.285509	-1.25375	0.221276	0.749532
MATN2	-0.371925	-1.13225	0.270556	0.783584
C6orf136	-0.276114	-1.10761	0.280229	0.791753
HDGF	0.220892	1.27599	0.212236	0.738965
PLCL2	-0.366991	-0.856699	0.403831	0.85307
DAD1	0.283858	1.26347	0.217395	0.74582
GANAB	-0.215439	-1.2588	0.218293	0.74582
ITGA9	-0.281825	-1.25929	0.218117	0.74582
PTGFRN	-0.354776	-1.23646	0.227526	0.751166
LAMA4	-0.236033	-1.28633	0.208653	0.734063
GPX3	-0.414395	-1.29626	0.205259	0.734063
PTAR1	0.243744	1.288	0.208082	0.734063
SYNE2	0.462225	1.19148	0.244849	0.761142
ILF3	0.238567	1.05276	0.306716	0.810811
DSG2	0.277992	1.27475	0.212669	0.738965
PMPCB	0.162643	1.24029	0.224959	0.749703
SRSF7	0.133582	1.22771	0.229575	0.751384
EGFLAM	-0.351334	-1.25283	0.220791	0.749532
ADH5	-0.200636	-1.28072	0.21059	0.73624
UBA52	0.268035	1.2501	0.221772	0.749532
ITPR3	2.1445	1.07078	0.296103	0.804348
UBQLN2	0.160451	1.26095	0.217528	0.74582
PNKD	-0.523508	-1.11276	0.277031	0.789149
JUP	0.279136	1.27608	0.212206	0.738965
SORBS3	0.537623	1.12119	0.275125	0.78856
LASP1	-0.23177	-1.26043	0.217712	0.74582
UQCC1	0.267999	1.2383	0.225684	0.749703
L3HYPDH	-0.178729	-1.0761	0.292337	0.800588
C12orf29	0.275224	1.21653	0.234096	0.754785
GFM1	-0.22457	-1.21385	0.234745	0.756012
NDUFS4	-0.370388	-1.24443	0.223452	0.749703
IBA57	-0.523307	-1.26671	0.215489	0.745088
ETFB	-0.234144	-1.22285	0.231378	0.752914
SLIT2	-0.418487	-1.24086	0.224752	0.749703
EIF2AK2	-0.212835	-1.24984	0.2215	0.749532
SVIL	-0.136558	-1.20886	0.236625	0.757782
PALMD	0.291634	1.2408	0.224771	0.749703
AFM	-0.656844	-1.23878	0.225869	0.749703
RBBP7	-0.414065	-1.24554	0.223053	0.749703
ANXA7	0.15337	1.23434	0.227132	0.751166
TMEM126B	-0.360068	-1.1829	0.247732	0.761336
EFHD2	0.248906	1.25415	0.219951	0.747941
SNRPE	-0.206564	-1.24639	0.222743	0.749703
MACF1	0.336027	1.22219	0.23323	0.754785
RDH11	-0.263682	-1.17496	0.251746	0.76432
RILP	0.342139	1.06664	0.299805	0.806084
SERPINC1	0.391286	1.24134	0.224576	0.749703
AKAP12	-0.409392	-1.238	0.225793	0.749703
NDUFB5	0.239287	1.21961	0.232584	0.754225
CAND1	0.202146	1.22826	0.229372	0.751384
PARVB	-0.307611	-1.19918	0.241451	0.761084
TXN	-0.212363	-1.24246	0.22417	0.749703
GPNMB	-0.490682	-1.24532	0.22313	0.749703
RBP4	0.857887	1.24893	0.221827	0.749532
CSNK1A1	0.577408	1.25448	0.219833	0.747941
MRPL3	-0.37602	-1.22564	0.230701	0.751577
GSK3B	-0.245222	-1.23515	0.226834	0.751139
SIRT2	-0.214834	-1.22469	0.230695	0.751577
LMCD1	0.80978	1.1605	0.257465	0.76757
NDUFS7	-0.410279	-1.22968	0.228847	0.751166
TXNRD2	0.179146	1.17422	0.250002	0.76432
DNM1L	-0.182163	-1.20271	0.238962	0.760521
TNS1	0.325439	1.18558	0.246687	0.761336
LAMB2	-0.237168	-1.23871	0.225535	0.749703
SPCS1	-0.384273	-1.18894	0.244981	0.761142
DNAJB4	0.418652	1.21632	0.233815	0.754785
RAB21	0.233689	1.23913	0.225381	0.749703
CPQ	-0.235662	-1.19405	0.243009	0.761142
MUT	0.358688	1.2414	0.224553	0.749703
B3GLCT	0.334492	1.05748	0.303856	0.807036
TXNL1	-0.17573	-1.21042	0.236037	0.757782
PRKDC	0.159461	1.20695	0.237348	0.757782
XPNPEP1	-0.146198	-1.23647	0.226351	0.750421
AKAP1	-0.311401	-1.13643	0.265923	0.780594
TSG101	0.429085	1.12357	0.272052	0.785494
PFKFB2	0.300254	1.22944	0.228938	0.751166
SGCA	0.30699	1.22936	0.228966	0.751166
OTUB1	0.139509	1.21973	0.232539	0.754225
EDF1	-0.25891	-1.16944	0.252238	0.76432
SETD7	-0.294647	-1.22127	0.231967	0.753958
EIF5	0.325156	1.22946	0.228928	0.751166
BNIP3	-0.28933	-1.13102	0.268153	0.78151
SERPINA4	0.473712	1.12987	0.269441	0.783354
CPN2	0.973933	1.11608	0.274766	0.78856
MAPK14	0.313221	1.18017	0.248015	0.761336
SLC25A6	0.272912	1.19368	0.242422	0.761142
P4HB	-0.180135	-1.18799	0.244619	0.761142
NSFL1C	0.213772	1.21559	0.23409	0.754785
TMED2	-0.1664	-1.19768	0.240884	0.761084
SDCBP	-0.29454	-1.16514	0.253598	0.76432
HSP90AA1	0.211534	1.19827	0.240656	0.761084
MRPS18B	0.382687	1.20019	0.239923	0.760521
TF	0.32339	1.18465	0.245919	0.761336
ATPAF1	0.209324	1.16843	0.252291	0.76432
FAHD1	-0.318244	-1.18163	0.247445	0.761336
SAP18	0.263918	0.939447	0.358952	0.832182
ANKRD1	0.62736	1.18732	0.244878	0.761142
RPL18	0.135029	1.19208	0.243036	0.761142
VPS35	0.152088	1.19729	0.241033	0.761084
FHOD3	-0.61452	-1.05219	0.303847	0.807036
COL4A1	0.401107	1.20724	0.237241	0.757782
CSE1L	0.309154	1.21629	0.233827	0.754785
LARS	0.136157	1.20785	0.237009	0.757782
PPP1R1C	0.628738	1.10314	0.281589	0.791753
SH3GLB1	-0.168945	-1.20803	0.236942	0.757782
SNAP29	-0.285848	-1.09913	0.283296	0.791753
PAFAH1B1	0.124514	1.1847	0.245896	0.761336
TP53I3	-0.566539	-1.20147	0.239787	0.760521
TBRG4	-0.246815	-1.17976	0.247827	0.761336
CYLC1	-0.380927	-1.18279	0.246644	0.761336
LMNB2	-0.198743	-1.19545	0.241741	0.761142
UFSP2	0.192927	1.15899	0.256769	0.76757
RARRES2	-0.346371	-0.866965	0.397647	0.847397
CAST	0.187836	1.18957	0.244007	0.761142
RPL15	0.181553	1.20432	0.238348	0.7598
LAMTOR5	0.22283	1.19021	0.243761	0.761142
AIMP1	0.167172	1.18093	0.247369	0.761336
EPB41	0.40875	1.05907	0.300771	0.806084
EIF3A	0.15505	1.18947	0.244048	0.761142
OGDH	0.13217	1.16723	0.252767	0.76432
LGMN	-0.464031	-0.919293	0.370391	0.832182
H1F0	0.384592	1.20197	0.239244	0.760521
NRP1	0.292978	1.20077	0.2397	0.760521
FBN1	-0.316494	-1.17281	0.250556	0.76432
GNB1	-0.174679	-1.19627	0.241426	0.761084
MYOM3	-0.110703	-1.06944	0.293824	0.803292
MRPL23	0.256759	1.14494	0.262074	0.774313
ACSS2	0.192012	1.17986	0.247785	0.761336
NDUFAF4	0.324442	1.13843	0.264737	0.777924
CAP2	0.229609	1.17999	0.247737	0.761336
MEMO1	-0.239519	-1.1669	0.2529	0.76432
HIST1H1B	-1.50239	-1.14971	0.259797	0.773081
ISYNA1	-0.390767	-1.1323	0.266924	0.781388
OXSR1	-0.136591	-1.18988	0.243889	0.761142
SP100	-0.328833	-0.999962	0.327075	0.817777
SDHAF2	0.500654	1.06512	0.298084	0.805083
NDUFAF7	-0.210735	-1.10365	0.279639	0.791187
CDK5	0.60323	1.15733	0.256722	0.76757
RPS23	0.135019	1.16417	0.253987	0.764673
REEP5	0.231963	1.15868	0.256525	0.76757
MRPS5	-0.306374	-1.12479	0.270376	0.783584
FDX1	-0.158262	-1.0681	0.295454	0.803657
TBCB	-0.416753	-1.16846	0.252278	0.76432
PDE6D	-0.162202	-0.991348	0.333034	0.819643
ATP1A2	0.236361	1.13961	0.263913	0.776742
BOLA3	-0.552737	-0.91881	0.369381	0.832182
TINAGL1	-0.279467	-1.13925	0.264059	0.776742
CORO1C	0.366346	1.15759	0.256616	0.76757
RALA	-0.209272	-1.14613	0.261251	0.774313
SEPT5	-0.241948	-1.14585	0.261363	0.774313
VWF	0.556069	1.16954	0.251852	0.76432
ACADM	0.295101	1.15964	0.255796	0.76757
CBR1	-0.279359	-1.16909	0.252028	0.76432
SNX9	-0.189173	-1.11925	0.273049	0.787567
MTPN	-0.63771	-1.16789	0.252506	0.76432
COX4I1	-0.21941	-1.09406	0.283066	0.791753
SKP1	-0.244541	-1.11047	0.276055	0.78856
HPRT1	0.197179	1.15696	0.256872	0.76757
MAP2K1	0.167405	1.16521	0.25357	0.76432
YWHAH	0.246929	1.16005	0.255633	0.76757
A1BG	0.448388	1.14604	0.261287	0.774313
PPP2CA	-0.200465	-1.11372	0.275014	0.78856
CMTR1	0.296985	0.960721	0.349728	0.832182
IMPDH2	0.228722	1.07712	0.29189	0.800588
ATXN10	0.273411	1.09724	0.2817	0.791753
CRKL	-0.160438	-1.15497	0.257673	0.76757
SNTB2	-0.378346	-1.14732	0.260766	0.774313
SEC13	0.292198	1.12927	0.268176	0.78151
MFF	0.393452	1.05967	0.298835	0.805083
ANP32E	0.179037	1.08918	0.286234	0.795471
PGAM2	-0.271124	-1.06391	0.296279	0.804348
SUMF2	0.306154	0.982244	0.336392	0.821603
NDUFB6	0.394555	1.12233	0.271066	0.784254
KIF5B	-0.156622	-1.14386	0.262176	0.774313
CAV2	-0.201987	-1.12997	0.267888	0.78151
RTRAF	0.139187	1.14081	0.263421	0.776486
MCAM	-0.210625	-1.12509	0.269913	0.783354
ACSF3	-0.559662	-0.976888	0.340546	0.825035
TTC37	-0.124833	-0.802981	0.432714	0.861548
LMAN2L	-0.0807953	-0.513364	0.614474	0.924065
C9	0.766493	1.14329	0.262409	0.774313
PXDN	-0.517281	-0.991516	0.332954	0.819643
IARS2	0.15433	1.11452	0.274345	0.78856
NIF3L1	-0.269991	-1.05145	0.301863	0.806084
LIMS1	0.282626	1.07769	0.290188	0.800584
CANX	0.160494	1.12001	0.272038	0.785494
NIT1	-0.153173	-1.07834	0.290574	0.800584
ARPC2	0.246148	1.13168	0.267179	0.781388
RPL29	0.154028	1.13138	0.267302	0.781388
PGLS	0.26123	1.09821	0.281284	0.791753
ARF5	-0.208967	-1.10368	0.279272	0.790944
PALLD	-0.162298	-1.10605	0.277931	0.790127
TRIM55	0.384504	1.11093	0.276192	0.78856
LRRFIP1	-0.236065	-1.03188	0.312601	0.811069
NDUFAF2	-0.245082	-1.01843	0.319269	0.813117
DHX15	-0.17827	-1.04274	0.307648	0.811069
EIF3G	0.214444	1.1036	0.278975	0.790896
CLINT1	0.148573	0.925355	0.366052	0.832182
UBE2O	0.266565	1.10775	0.27721	0.789149
YWHAQ	0.251763	1.12656	0.269304	0.783354
GNB2	-0.208799	-1.08918	0.285503	0.794224
SEC31A	0.210925	1.09362	0.283584	0.791753
HADHA	-0.194975	-1.0071	0.322339	0.813935
SORBS1	0.420602	0.888088	0.385852	0.841364
POMGNT2	0.113392	0.772126	0.450301	0.867646
ARHGAP5	0.214911	1.08616	0.286812	0.796293
ERH	-0.354698	-1.12507	0.269921	0.783354
MYL5	0.356991	1.11054	0.276024	0.78856
UQCRC2	-0.249978	-1.08304	0.287848	0.797522
AHNAK	-0.142985	-1.1049	0.278423	0.790127
PCBD1	-0.182406	-1.10533	0.27824	0.790127
LETMD1	0.32134	1.00649	0.324401	0.816216
DUSP27	-0.423726	-1.11196	0.275426	0.78856
HSPA12A	-0.193055	-1.0682	0.295413	0.803657
TMED5	-0.207413	-1.02551	0.315531	0.811069
CARHSP1	0.308526	0.918097	0.371	0.832182
COX6A1	0.16456	1.09928	0.280823	0.791753
ERP44	0.579034	1.05906	0.298764	0.805083
PCBD2	0.136604	0.987101	0.331879	0.819208
KRT1	0.578693	0.813124	0.427676	0.861548
PSMC2	0.137797	1.09424	0.282989	0.791753
TRAP1	-0.12805	-1.02509	0.313921	0.811069
OPLAH	0.135866	1.08245	0.288104	0.797522
COPS5	0.213621	1.11433	0.274425	0.78856
OCIAD1	0.160568	1.09422	0.282997	0.791753
VWA1	0.241911	1.06872	0.294465	0.803292
DCN	-0.442394	-1.04384	0.30531	0.808611
MAGT1	-0.447238	-1.04854	0.303835	0.807036
HNRNPDL	-0.184727	-1.0607	0.29771	0.805083
LYRM1	-0.227503	-1.06245	0.297248	0.805083
SCN5A	-0.983435	-0.74039	0.469425	0.877566
PGD	-0.130275	-1.07552	0.291139	0.800584
COA6	-1.28483	-1.10768	0.277238	0.789149
CPEB4	0.460465	1.09304	0.283505	0.791753
CYC1	-0.221246	-1.06003	0.298009	0.805083
LRBA	0.615396	0.844386	0.408167	0.855815
AAMDC	0.382778	1.08472	0.287115	0.796349
CAPNS1	-0.188612	-1.09699	0.281806	0.791753
PPP2R2A	-0.0981956	-1.00399	0.323812	0.815489
EIF2A	-0.193046	-0.945151	0.355553	0.832182
SEMA3C	0.422771	0.866916	0.397052	0.847397
MAPT	-0.399122	-1.07378	0.292229	0.800588
C5	0.538546	1.07474	0.291484	0.800586
TTN	-0.156318	-1.01112	0.320446	0.813117
PEBP1	-0.12277	-1.02234	0.315199	0.811069
MRPL24	-0.104772	-0.697581	0.495112	0.890948
CKAP5	0.387653	1.09779	0.281462	0.791753
FAM129A	-0.155145	-1.04853	0.303182	0.807036
UFM1	0.258498	1.09193	0.283987	0.791753
DDX17	-0.201632	-1.07601	0.290926	0.800584
XPNPEP3	-0.429455	-0.930048	0.361774	0.832182
NUCB1	0.114598	1.03274	0.310388	0.811069
USE1	-0.263554	-1.07963	0.28966	0.800257
HARS	-0.143711	-1.02059	0.316011	0.811069
TMX1	-0.225012	-0.892454	0.382471	0.839186
CHCHD3	-0.191159	-1.03587	0.308951	0.811069
AIMP2	-0.192894	-1.05226	0.301498	0.806084
GFM2	0.507522	0.79006	0.438961	0.861548
CLIP1	-0.313872	-1.08061	0.28891	0.798969
ATP5MF	0.225537	1.02432	0.314281	0.811069
PRR12	-1.05688	-0.858621	0.401497	0.85133
PDE1C	0.198013	1.06734	0.294756	0.80331
SMS	-0.323747	-0.915116	0.370734	0.832182
PPIB	-0.208586	-1.0194	0.316567	0.811069
GIMAP8	-0.325968	-0.912682	0.371499	0.832182
ERLIN2	-0.209491	-1.06898	0.294348	0.803292
NAPA	0.102628	1.03604	0.308875	0.811069
SLC44A2	-0.167945	-1.01667	0.318149	0.813117
SUCLA2	-0.1996	-1.01642	0.31796	0.813117
NDUFAF5	-0.177168	-0.732655	0.474006	0.878362
PON1	-0.433351	-1.02617	0.313421	0.811069
RAC2	-0.459491	-1.01313	0.320489	0.813117
ATIC	-0.119811	-1.02967	0.311804	0.811069
PSMD4	-0.108038	-0.995069	0.328056	0.818108
PSME2	-0.141537	-1.051	0.302067	0.806084
TRIP10	-0.240858	-0.7987	0.435128	0.861548
NLRX1	-0.182151	-1.0513	0.301932	0.806084
ESYT2	0.174958	1.05615	0.299748	0.806084
ARHGDIA	0.15635	1.06903	0.294005	0.803292
NUDT5	-0.4339	-1.07539	0.291199	0.800584
COL1A2	-0.438725	-0.990569	0.330212	0.819208
PITPNA	0.275143	0.957385	0.347338	0.832182
BAG2	-0.16578	-0.997905	0.327327	0.817777
ATP6V1B2	0.322916	1.01523	0.319153	0.813117
LONP1	0.167824	1.0602	0.297933	0.805083
ARMCX1	0.36839	1.05528	0.300456	0.806084
CMBL	0.253525	1.05852	0.298687	0.805083
CCDC12	-0.198464	-1.04542	0.304593	0.807527
NUDT19	-0.353412	-1.02884	0.312188	0.811069
VLDLR	0.218747	1.02582	0.313894	0.811069
HNRNPF	0.349602	0.832192	0.416469	0.858784
VPS11	0.1749	1.02379	0.315164	0.811069
SDSL	-0.325072	-0.756246	0.460119	0.874319
GARS	-0.0901017	-1.0386	0.307701	0.811069
COMMD4	-0.0762272	-0.995216	0.327986	0.818108
ALDH9A1	0.120267	1.02869	0.312256	0.811069
AFG3L2	-0.173634	-1.02303	0.314878	0.811069
SERBP1	0.176526	0.997872	0.327343	0.817777
ETFRF1	0.286358	0.399472	0.694647	0.937076
PEF1	0.125651	1.04876	0.303079	0.807036
ELP3	0.236058	0.92184	0.367298	0.832182
ASAH1	0.213304	1.03643	0.308695	0.811069
SZRD1	0.368738	0.866539	0.395731	0.846751
DEK	-0.96036	-0.914345	0.370644	0.832182
ABHD11	-0.355076	-1.04323	0.305903	0.809423
AK3	-0.192879	-0.977702	0.336428	0.821603
RRAS2	0.136682	0.993699	0.328711	0.819017
MMAB	0.44334	1.03948	0.307297	0.811069
RPS11	0.146443	1.05245	0.301413	0.806084
UAP1L1	0.312826	0.977054	0.337038	0.821603
MRPL10	-0.213756	-0.715089	0.483948	0.883531
MSRA	0.139322	1.01054	0.321023	0.813527
PCOLCE	0.733304	0.684721	0.501977	0.895866
NIPSNAP3A	-0.223582	-1.0239	0.314476	0.811069
TRIP12	0.144474	0.929409	0.362098	0.832182
ADA	-0.291876	-1.031	0.311189	0.811069
FAM136A	-0.235943	-1.03348	0.31036	0.811069
AEBP1	0.507458	0.634092	0.534677	0.917293
PHB2	0.209667	1.02386	0.314493	0.811069
HDHD3	0.177581	1.02653	0.313253	0.811069
LRRC40	0.172973	0.881751	0.386456	0.841364
PRKAR1A	-0.128432	-0.977811	0.336375	0.821603
TECRL	0.27246	1.02812	0.312521	0.811069
CPT2	-0.211019	-0.950814	0.349673	0.832182
SCCPDH	0.270039	1.04538	0.304614	0.807527
MRPS17	0.361723	0.749622	0.463402	0.874623
PARVA	0.112241	1.01933	0.316599	0.811069
ARPC4	-0.167828	-1.00798	0.321927	0.813935
SLC1A3	0.292686	0.92693	0.362307	0.832182
TJP1	0.120128	1.00002	0.325694	0.817777
WBP2	0.272401	1.03407	0.309779	0.811069
EIF4G2	0.146355	1.01293	0.319597	0.813117
DDX5	0.296995	0.997819	0.327045	0.817777
COL5A2	-0.322482	-0.955061	0.347847	0.832182
TSTA3	0.282631	0.61715	0.545524	0.921723
CBX3	0.19911	0.888149	0.384728	0.839787
PSMD7	0.11986	0.945747	0.352208	0.832182
CSK	-0.890666	-1.02266	0.315051	0.811069
ACADS	0.394705	1.01097	0.320518	0.813117
COL4A2	0.285599	1.03594	0.308917	0.811069
SQOR	-0.225283	-1.02649	0.313275	0.811069
EEF1B2	0.184363	0.992266	0.329398	0.819208
EMC2	0.429063	0.990638	0.330799	0.819208
LDHA	-0.292398	-1.00604	0.32284	0.81447
CES2	-0.335054	-1.00747	0.322168	0.813935
MRPS26	0.52521	0.847842	0.405836	0.85416
MYADM	0.23583	0.962525	0.3448	0.83189
HAGH	-0.144975	-1.01085	0.320573	0.813117
SORD	-0.36588	-0.964362	0.343248	0.828853
ITIH2	0.29918	0.979921	0.33535	0.821603
EHHADH	0.275616	0.991127	0.329944	0.819208
AOC3	-0.332385	-0.997358	0.326964	0.817777
SET	0.221267	1.0225	0.315123	0.811069
MYOM2	-0.223274	-0.969327	0.340517	0.825035
ZYG11B	0.19955	0.731306	0.474233	0.878362
METAP1	0.202188	0.917847	0.367621	0.832182
MTCH1	0.228961	0.860582	0.398138	0.847397
HEXB	0.215627	0.999085	0.326141	0.817777
GLO1	0.150313	0.988084	0.331406	0.819208
VCP	0.121444	0.99121	0.329904	0.819208
SLC9A3R1	-0.173459	-0.85075	0.402805	0.852181
MRPL38	-0.378584	-1.00927	0.321315	0.813537
CDS2	-0.365578	-1.00461	0.323823	0.815489
USP10	0.245623	0.887254	0.383907	0.839186
AZGP1	0.380914	1.02048	0.316063	0.811069
COL14A1	-0.905198	-0.886782	0.384155	0.839186
UBLCP1	0.299429	0.795736	0.434127	0.861548
AK1	0.1778	0.985562	0.332622	0.819643
IDH2	-0.203972	-0.923978	0.363236	0.832182
STEAP4	0.579182	0.750494	0.462361	0.874623
DDX20	0.376524	1.01128	0.320372	0.813117
CTSA	0.207133	0.958016	0.347026	0.832182
CAPN1	-0.216468	-1.0133	0.31942	0.813117
CRYL1	0.169936	0.990968	0.330319	0.819208
AGRN	0.229564	0.957133	0.34653	0.832182
ATP6V1C1	1.52923	0.725892	0.478033	0.879881
RAB6B	0.152393	0.262267	0.796348	0.975535
PCCB	-0.250498	-0.974945	0.337771	0.822678
LMAN2	0.216049	0.977625	0.336466	0.821603
PCYT1A	0.578027	0.941156	0.356171	0.832182
EPB41L2	-0.235118	-0.98688	0.331986	0.819208
MRPL9	-0.458358	-0.981213	0.334724	0.821603
RFTN1	-0.150877	-0.8865	0.383943	0.839186
THAP4	-0.41178	-0.946805	0.35227	0.832182
DDX3X	0.220694	0.988618	0.331149	0.819208
TRDN	-0.295464	-0.940149	0.35561	0.832182
ANKRD13A	0.282695	0.770984	0.449925	0.867646
GSK3A	-0.179345	-0.907026	0.373203	0.832182
CMYA5	0.179892	0.916685	0.367873	0.832182
PDP1	-0.157365	-0.953198	0.348485	0.832182
BSG	0.242388	1.00037	0.325531	0.817777
CUL3	-0.110602	-0.980319	0.335158	0.821603
CCT3	0.11611	0.969918	0.340227	0.825035
EIF3D	0.111054	0.98403	0.333361	0.819731
TMX3	0.149384	0.987415	0.331728	0.819208
SMTN	-0.15942	-0.913874	0.368431	0.832182
ACACB	0.426059	0.845327	0.406428	0.854543
PPP1R1A	-0.395791	-0.918563	0.366588	0.832182
MRPS34	0.171226	0.897849	0.37677	0.832367
ACAA2	-0.226616	-0.926377	0.36201	0.832182
YES1	-0.403115	-0.899558	0.376146	0.832367
NDUFA9	-0.175513	-0.936987	0.356619	0.832182
TSN	0.231787	0.934974	0.357919	0.832182
LGALS8	-0.54341	-0.979673	0.335767	0.821603
TUBA1B	-0.20867	-0.972328	0.339048	0.824364
MNAT1	-0.279879	-0.758139	0.457882	0.873011
PLIN5	-1.98705	-0.917748	0.367007	0.832182
ECHDC1	0.297516	0.970862	0.339765	0.825035
AP1B1	-0.0273736	-0.0720344	0.943345	0.992312
TMEM189	-0.125626	-0.951516	0.349323	0.832182
LETM1	-0.137894	-0.923619	0.36342	0.832182
RPS12	0.0959739	0.944032	0.353069	0.832182
ATG4A	0.271605	0.976908	0.336815	0.821603
MRPL14	0.517028	0.65221	0.522258	0.912112
MTFR1L	-0.137792	-0.939615	0.355292	0.832182
PIGS	0.233594	0.937113	0.357468	0.832182
HK1	-0.108052	-0.943698	0.353237	0.832182
SUN2	0.216127	0.593237	0.55949	0.921723
ANKRD2	-0.575634	-0.968774	0.340788	0.825035
ITIH4	0.319947	0.892643	0.379506	0.836813
MRE11	-0.220825	-0.72939	0.474403	0.878362
PYM1	0.262986	0.838045	0.411638	0.85735
SCOC	0.365557	0.972873	0.338782	0.824364
UBE2H	0.183707	0.967128	0.341596	0.825573
USP47	0.212811	0.920593	0.364971	0.832182
RNH1	-0.178648	-0.95942	0.345397	0.831904
ECH1	-0.234288	-0.897604	0.376899	0.832367
GSPT1	0.193056	0.861507	0.397289	0.847397
ECM1	0.254433	0.820658	0.420064	0.861548
TARSL2	-0.171562	-0.802446	0.429989	0.861548
RAN	0.138315	0.96817	0.341085	0.825044
LRP1	-0.35909	-0.724306	0.478412	0.880004
SERPING1	0.471421	0.952486	0.34884	0.832182
MANF	-0.176395	-0.938265	0.356256	0.832182
CPB2	0.287092	0.834915	0.41121	0.85735
CTNNA3	0.209565	0.945015	0.352575	0.832182
SLC25A24	-0.151013	-0.950052	0.350054	0.832182
LTBP2	0.578942	0.904442	0.373597	0.832182
TJP2	0.241952	0.953449	0.34836	0.832182
GAA	-0.173709	-0.92398	0.363235	0.832182
EIF1	-0.272167	-0.943001	0.353587	0.832182
PDGFRB	-0.264909	-0.888446	0.382274	0.839186
CAPZA2	0.135172	0.950773	0.349694	0.832182
LSM6	0.756313	0.740945	0.467993	0.876988
ERLEC1	0.14377	0.959549	0.345333	0.831904
KHSRP	-0.123149	-0.93526	0.357493	0.832182
SF3A1	0.41107	0.952478	0.348844	0.832182
BTD	-0.162632	-0.649025	0.524716	0.91331
MPRIP	-0.298906	-0.522335	0.607961	0.923896
NDUFAB1	-0.236689	-0.900804	0.375224	0.832367
PSMB7	0.150743	0.906164	0.372428	0.832182
FUNDC2	0.158362	0.921099	0.364712	0.832182
EXOC5	0.322682	0.582502	0.568071	0.921723
CCT8	-0.142492	-0.947369	0.351396	0.832182
ACAA1	0.115354	0.848124	0.403419	0.852839
ACBD5	-0.0317742	-0.0669686	0.947322	0.992312
EFTUD2	-0.183113	-0.825539	0.415906	0.858784
GUCY1A1	-0.345138	-0.790773	0.437307	0.861548
TPPP	-0.338817	-0.807573	0.427412	0.861548
BOLA2	-0.139118	-0.662047	0.514645	0.906985
RPS4X	0.090691	0.919265	0.365653	0.832182
HNRNPL	0.133753	0.920151	0.365198	0.832182
FAM98C	-0.253778	-0.857159	0.399641	0.849312
FARS2	0.142985	0.829145	0.414696	0.858784
SERPINA3	0.598155	0.948768	0.350696	0.832182
HINT3	-0.197587	-0.916239	0.367211	0.832182
LRPAP1	-0.194859	-0.864166	0.395531	0.846751
APOD	-0.269944	-0.916716	0.366965	0.832182
PSMC3	-0.14737	-0.945871	0.352146	0.832182
NDUFS5	-0.195222	-0.902846	0.374157	0.832182
PTRH2	-0.275524	-0.622575	0.54156	0.920457
ECHDC3	-0.205305	-0.835189	0.410791	0.85735
SOD3	0.332104	0.922082	0.364207	0.832182
COA1	-0.0591649	-0.129641	0.89811	0.98794
GPAT3	0.68468	0.803437	0.429128	0.861548
OBSL1	-0.230062	-0.928848	0.360749	0.832182
PFKM	-0.167042	-0.904913	0.37308	0.832182
MRPL58	0.0406811	0.139112	0.890652	0.987221
RABGAP1L	0.280561	0.929123	0.360609	0.832182
PPIL1	-0.282556	-0.937368	0.356426	0.832182
PSMC5	0.12736	0.94264	0.353768	0.832182
TRIM25	-0.212329	-0.8987	0.376325	0.832367
ACO2	-0.176276	-0.903296	0.373922	0.832182
GDI1	-0.0910133	-0.874695	0.389034	0.841364
CCT2	-0.124212	-0.91828	0.36616	0.832182
CCDC150	0.164874	0.879796	0.386575	0.841364
TATDN1	-0.110156	-0.767689	0.449441	0.867646
KIF1BP	-0.841756	-0.54566	0.591795	0.923896
RPL17	-0.106872	-0.911615	0.3696	0.832182
RPL32	0.120195	0.935873	0.357182	0.832182
RPL28	-0.13215	-0.912342	0.369223	0.832182
FAM210A	0.806799	0.938047	0.356083	0.832182
RBM8A	-0.240798	-0.568824	0.576291	0.921723
MYL6	0.220185	0.876181	0.388239	0.841364
FKBP8	0.249253	0.878517	0.386992	0.841364
UCHL3	0.201678	0.911687	0.369837	0.832182
IGHG4	-0.415405	-0.866666	0.393605	0.846487
NPTN	0.235885	0.909837	0.371088	0.832182
TMX4	0.152633	0.903877	0.37362	0.832182
RPS27	0.246378	0.927876	0.361245	0.832182
CYB5A	-0.150208	-0.890772	0.380492	0.837677
PRDX1	-0.110977	-0.909028	0.37094	0.832182
CLN3	0.706197	0.8583	0.397871	0.847397
TMEM263	0.454537	0.929369	0.360484	0.832182
CCT6A	0.12938	0.907075	0.371954	0.832182
GATM	0.228762	0.689449	0.498245	0.892749
ANXA2	-0.220452	-0.916475	0.367089	0.832182
CLEC3B	0.458219	0.607257	0.551034	0.921723
PPIA	0.103513	0.886601	0.382696	0.839186
FLII	0.175072	0.915699	0.36749	0.832182
HDGFL2	-0.175853	-0.788755	0.438117	0.861548
PSMB3	0.102237	0.912237	0.369277	0.832182
GSTP1	0.0896594	0.817566	0.420371	0.861548
ATG3	0.14582	0.917838	0.366387	0.832182
TCAP	0.310793	0.901969	0.374615	0.832367
MYH10	0.361383	0.901112	0.375063	0.832367
RPS14	0.127487	0.904608	0.373238	0.832182
PPFIBP1	-0.307224	-0.903451	0.374113	0.832182
FSCN1	-0.18081	-0.7893	0.436924	0.861548
PACRGL	0.170244	0.863819	0.39514	0.846751
NCAM1	0.313236	0.914139	0.368295	0.832182
PPP1R14A	0.424792	0.87784	0.387616	0.841364
TARDBP	-0.587527	-0.921897	0.364302	0.832182
EML5	-0.371242	-0.810387	0.425196	0.861548
IGF1R	0.218599	0.492358	0.628237	0.924065
EMILIN2	0.675164	0.755775	0.4576	0.873011
DPP3	-0.252593	-0.863945	0.39565	0.846751
REXO2	0.134363	0.89114	0.380297	0.837677
SFXN4	-0.221554	-0.876608	0.388274	0.841364
EEFSEC	-0.140006	-0.431259	0.670766	0.935329
N6AMT1	-0.231455	-0.705512	0.487406	0.886063
DCTN2	-0.171221	-0.912084	0.369357	0.832182
GORASP2	-0.0957064	-0.784571	0.439395	0.861548
PHGDH	-0.408982	-0.915307	0.367691	0.832182
SNX6	-0.125827	-0.899481	0.375915	0.832367
RAB4A	0.159332	0.876248	0.388466	0.841364
SUMO2	-0.190468	-0.737415	0.468817	0.877241
UQCR10	0.460125	0.910268	0.370297	0.832182
SEH1L	-0.175976	-0.51276	0.613582	0.924065
RPS4Y1	0.111374	0.869481	0.39183	0.844819
PTPRM	0.283685	0.749176	0.461489	0.874623
AK2	0.155038	0.91032	0.37027	0.832182
ITGB1BP2	0.185206	0.810526	0.42458	0.861548
LPL	-0.407922	-0.401547	0.69286	0.936753
RMDN1	0.356029	0.908984	0.370963	0.832182
BAG6	0.132362	0.723055	0.476208	0.879394
ACTR1A	-0.146178	-0.8862	0.382909	0.839186
CD93	-0.192359	-0.896481	0.377488	0.833015
MYL9	0.375773	0.898769	0.376288	0.832367
PTGES2	0.123949	0.819368	0.419359	0.861548
RBM38	-0.230065	-0.797384	0.433188	0.861548
HHATL	0.0910307	0.736002	0.467729	0.876988
AP2A1	0.176604	0.884251	0.383942	0.839186
SCRN3	-0.352353	-0.907929	0.371511	0.832182
CAMK1	0.0359171	0.10197	0.920004	0.992312
MLF2	0.195793	0.568484	0.575578	0.921723
RPLP0	0.125524	0.889298	0.38127	0.838734
NDUFB1	-0.199144	-0.834342	0.411011	0.85735
ACOT9	0.163163	0.852559	0.400995	0.85133
MTX2	0.109665	0.804786	0.42759	0.861548
PAFAH1B3	-0.236635	-0.829304	0.414607	0.858784
NDUFV3	-0.363385	-0.88602	0.383004	0.839186
ALB	-0.291727	-0.865153	0.394161	0.846606
DPP7	0.230719	0.876857	0.387878	0.841364
FAF1	0.160795	0.835694	0.410511	0.85735
ABRACL	-0.301545	-0.581529	0.566912	0.921723
ACTB	-0.0855694	-0.777376	0.443326	0.861548
PSIP1	-0.291629	-0.76584	0.451373	0.867646
ASMTL	-0.21068	-0.814954	0.422083	0.861548
CCT4	-0.12688	-0.865813	0.393806	0.846487
OPTN	0.188296	0.845943	0.404614	0.853476
VWA8	-0.169572	-0.84959	0.402617	0.852181
COX20	-0.169986	-0.799157	0.43156	0.861548
AKAP13	0.0867771	0.286514	0.778036	0.967503
SERPINB9	-0.676336	-0.834832	0.410739	0.85735
RPL3	-0.333288	-0.871725	0.390625	0.843511
PRKAG1	0.251071	0.795528	0.433103	0.861548
STMN1	-0.206671	-0.711711	0.482846	0.882972
GMFG	0.197895	0.779055	0.443386	0.861548
FGB	0.514966	0.862336	0.395683	0.846751
TSNAX	0.221085	0.839132	0.408612	0.856111
MSRB3	-0.119503	-0.845916	0.404629	0.853476
SNRNP200	-0.131986	-0.560339	0.582746	0.923642
ANXA3	-0.189976	-0.82356	0.417011	0.858784
GAS6	-0.141257	-0.305033	0.763733	0.961613
SPATA20	-0.166927	-0.807776	0.426393	0.861548
TST	0.244083	0.798352	0.431253	0.861548
XRCC6	0.175904	0.875231	0.388747	0.841364
PSMD13	0.170796	0.859644	0.397141	0.847397
CACYBP	-0.19518	-0.855319	0.399491	0.849312
MAOA	0.183327	0.81273	0.423094	0.861548
SEPHS1	-0.135393	-0.816747	0.421075	0.861548
CPNE1	-0.255786	-0.87638	0.388133	0.841364
SIRT5	-0.243676	-0.865882	0.393768	0.846487
RAB1B	0.180919	0.807255	0.426189	0.861548
TAF9	0.205959	0.432464	0.670385	0.935329
ARL3	0.113755	0.872364	0.390282	0.843417
PANK4	-0.119522	-0.870118	0.391488	0.844726
HINT2	-0.17012	-0.828791	0.414093	0.858784
MAP2K3	0.247864	0.697269	0.493082	0.889064
COL15A1	-0.216022	-0.866469	0.393452	0.846487
RMND5A	0.153632	0.663298	0.514166	0.906709
NARS	-0.100062	-0.810293	0.42447	0.861548
UBQLN1	0.1956	0.745385	0.462128	0.874623
CTSG	-0.323224	-0.793021	0.435062	0.861548
TOLLIP	-0.190558	-0.679121	0.503676	0.89776
PDPR	0.138237	0.83328	0.411599	0.85735
NDUFB4	-0.242468	-0.825288	0.416046	0.858784
NDUFS3	-0.156148	-0.809975	0.42465	0.861548
PRCP	0.339611	0.809043	0.425418	0.861548
TIPRL	0.123376	0.614345	0.544873	0.921723
DDT	-0.186459	-0.845119	0.405066	0.85376
CYFIP1	-0.301251	-0.84367	0.405863	0.85416
RPS2	0.11666	0.859212	0.397375	0.847397
GCA	-0.267927	-0.80736	0.426628	0.861548
STOML2	-0.18791	-0.828807	0.414085	0.858784
BZW2	-0.182856	-0.830862	0.412942	0.858784
GRM5	-0.222395	-0.764314	0.450947	0.867646
SH3RF2	-0.163419	-0.449495	0.658898	0.935309
ACTG1	-0.187128	-0.835196	0.410537	0.85735
LSM4	0.0896515	0.583679	0.565224	0.921723
SYMPK	-0.269322	-0.806507	0.426614	0.861548
DCPS	0.150624	0.808729	0.425595	0.861548
MAPRE3	0.219063	0.823219	0.417202	0.858784
DNAJB1	0.221853	0.710862	0.484452	0.883531
MFN2	0.128421	0.80442	0.427798	0.861548
EPM2AIP1	0.201175	0.719844	0.477906	0.879881
RPL36	-0.216915	-0.849249	0.402803	0.852181
PTRHD1	-0.224016	-0.851836	0.401389	0.85133
MYO1B	-0.151046	-0.594423	0.559039	0.921723
VBP1	0.146424	0.787887	0.437485	0.861548
NUP93	0.139457	0.764397	0.451124	0.867646
APOOL	0.126833	0.800576	0.429985	0.861548
MLEC	0.074156	0.69987	0.489668	0.887386
TUBB6	0.167582	0.789009	0.436606	0.861548
MTIF3	-0.0342784	-0.180242	0.859025	0.979293
SH3BGRL	0.359719	0.775785	0.444992	0.86244
TXNDC9	-0.132779	-0.688216	0.49833	0.892749
METAP2	0.0103412	0.0379255	0.970113	0.994899
RPL27	0.174665	0.798081	0.431407	0.861548
FXYD1	0.13569	0.800011	0.430306	0.861548
ARF6	0.159285	0.763664	0.451796	0.867866
DNAJA3	0.140529	0.804181	0.427934	0.861548
DDX39A	0.272994	0.536396	0.598411	0.923896
EIF3H	-0.0279342	-0.170347	0.8668	0.981025
DECR1	-0.1493	-0.748886	0.460047	0.874319
PLIN4	0.277312	0.823921	0.41681	0.858784
MPO	-0.405482	-0.407747	0.687885	0.936753
CD99	0.144492	0.576728	0.570381	0.921723
RANBP3	0.106675	0.68968	0.496608	0.891531
ANKMY2	0.252852	0.756588	0.455953	0.872878
SYNM	-0.253191	-0.841742	0.406923	0.854543
TIMM9	0.113842	0.80209	0.429617	0.861548
COL3A1	-0.21505	-0.656173	0.516963	0.90823
CLU	0.300983	0.793831	0.433838	0.861548
MRPL19	-0.33372	-0.830793	0.41298	0.858784
DUS2	0.394697	0.839695	0.408051	0.855815
NDUFAF6	-0.18595	-0.797486	0.431747	0.861548
SLC25A13	-0.210894	-0.719488	0.477685	0.879881
TUBGCP2	0.169033	0.512638	0.613942	0.924065
MUSTN1	-0.412243	-0.464431	0.647217	0.930992
UFL1	0.164552	0.732743	0.470379	0.877833
MAP1A	-0.219213	-0.586582	0.563867	0.921723
RPL23	0.0863997	0.825241	0.416072	0.858784
CSRP3	0.309225	0.841686	0.406954	0.854543
S100A10	-0.185269	-0.814754	0.421953	0.861548
COA4	-0.108427	-0.702012	0.489013	0.88734
DNAJA4	-0.434477	-0.825631	0.416101	0.858784
VAPA	-0.112002	-0.776353	0.44392	0.861548
COL28A1	-0.49193	-0.594441	0.55939	0.921723
MRPL15	-0.0560055	-0.145177	0.886224	0.987221
DNPH1	-0.27197	-0.828082	0.414488	0.858784
GNAI2	-0.146357	-0.80143	0.429498	0.861548
PRKAA2	0.174612	0.814889	0.421877	0.861548
SEC24B	0.181965	0.58188	0.56697	0.921723
HIST1H2BJ	0.172772	0.814367	0.422171	0.861548
HAX1	-0.15316	-0.819233	0.419435	0.861548
PACSIN2	0.136409	0.754549	0.457413	0.873011
MYH9	0.193157	0.771756	0.446595	0.864359
DDX6	-0.304885	-0.826356	0.41545	0.858784
ABCA8	0.339797	0.589573	0.562222	0.921723
BCLAF1	-0.0541353	-0.262309	0.795971	0.975535
HSPD1	-0.114375	-0.766625	0.449593	0.867646
EPN1	0.204799	0.768082	0.448968	0.867646
LYPLA2	0.177382	0.379494	0.707719	0.939845
NDUFC1	-0.260088	-0.737932	0.467024	0.876988
WDR77	0.0924075	0.736201	0.468059	0.876988
COL5A1	-0.249724	-0.779447	0.442126	0.861548
PTGR2	-0.170959	-0.789976	0.43605	0.861548
GLB1	0.0101577	0.0261538	0.979447	0.99555
SURF1	-0.141613	-0.770472	0.447345	0.865215
DHRS7	0.128719	0.778293	0.442795	0.861548
GFPT1	-0.298901	-0.700763	0.490312	0.887981
HCCS	0.200482	0.743921	0.463218	0.874623
GNL1	-0.129818	-0.413478	0.682843	0.936753
BCAP31	0.143232	0.802327	0.428988	0.861548
RNASE4	0.0440545	0.0980544	0.923065	0.992312
PRPF8	-0.109912	-0.190605	0.851151	0.979293
ADIRF	0.0132089	0.0398058	0.968697	0.994458
GLRX5	-0.290073	-0.51179	0.614249	0.924065
APOA2	-0.446215	-0.798217	0.43133	0.861548
GSTK1	-0.131408	-0.742901	0.463607	0.874623
NACA	0.124279	0.723917	0.475003	0.878663
ITGA7	0.122303	0.790115	0.43597	0.861548
ROMO1	-0.221752	-0.777028	0.443529	0.861548
CDH13	-0.28207	-0.81554	0.421511	0.861548
EIF2S1	0.066938	0.774562	0.444962	0.86244
RPL35A	0.188428	0.745142	0.462491	0.874623
COPS8	-0.195913	-0.780752	0.44137	0.861548
SUCLG1	-0.155426	-0.751811	0.458314	0.873164
COPG1	-0.116052	-0.757684	0.454845	0.87194
HSDL1	-0.23363	-0.790024	0.436022	0.861548
AS3MT	0.202648	0.641033	0.528254	0.915589
DCUN1D2	0.160749	0.52184	0.607356	0.923896
APOH	-0.268352	-0.751359	0.458581	0.873164
PHLDB1	0.0406089	0.123747	0.903004	0.990289
FKBP1A	-0.14097	-0.788213	0.437063	0.861548
PCBP1	0.101897	0.791595	0.43512	0.861548
UBE2Z	-0.0849413	-0.533251	0.599575	0.923896
B2M	-0.181037	-0.778116	0.443128	0.861548
GK	0.131658	0.782734	0.440223	0.861548
UROD	-0.126781	-0.595385	0.557509	0.921723
MAT2A	0.192238	0.790372	0.435822	0.861548
CAP1	0.169793	0.772799	0.445988	0.863776
GAMT	-0.177713	-0.746264	0.461605	0.874623
SDHAF4	0.140696	0.742757	0.463693	0.874623
ELAVL1	0.0657323	0.702385	0.488123	0.886295
LDB3	0.244132	0.712798	0.481753	0.881761
MYLK3	0.198936	0.796862	0.432104	0.861548
NDUFAF3	0.135213	0.412036	0.684792	0.936753
USP14	0.0727753	0.789525	0.436309	0.861548
HACD3	-0.162537	-0.418234	0.68011	0.936731
ARPC5L	0.110922	0.785858	0.43842	0.861548
CKMT1A	-0.244701	-0.536189	0.598193	0.923896
RALY	0.146072	0.790977	0.435475	0.861548
PRELP	-0.388004	-0.714135	0.480938	0.881761
ARCN1	-0.140798	-0.781247	0.441083	0.861548
SRI	0.168678	0.784058	0.439458	0.861548
TOMM70	0.144482	0.762159	0.452212	0.868074
HMGA1	-0.136533	-0.315561	0.756275	0.95839
PAFAH1B2	-0.339023	-0.794662	0.433362	0.861548
SYPL1	0.150239	0.778652	0.442586	0.861548
CAMK2D	0.147679	0.756685	0.455433	0.872475
RPL10	0.150521	0.63843	0.528659	0.915649
RWDD1	0.0958018	0.782592	0.440306	0.861548
PLPBP	0.0917755	0.737661	0.466736	0.876988
ETFA	-0.129207	-0.703106	0.48768	0.886063
FTH1	-0.208157	-0.778028	0.442948	0.861548
IST1	-0.120699	-0.78637	0.438125	0.861548
LUC7L2	-0.123407	-0.753946	0.457051	0.873011
SYNJ2BP	-0.161442	-0.763589	0.451372	0.867646
DST	0.212457	0.795905	0.432651	0.861548
TUBA4A	-0.184704	-0.752961	0.457633	0.873011
TAGLN	0.337819	0.741623	0.464369	0.875312
CA3	-0.460483	-0.502977	0.620078	0.924065
FXR2	-0.134412	-0.686504	0.498129	0.892749
UTRN	0.0800259	0.282618	0.780045	0.967503
UQCRQ	-0.14745	-0.708267	0.484518	0.883531
PGP	0.128767	0.665218	0.511438	0.904161
PGLYRP2	-0.123197	-0.288583	0.775935	0.967503
RPS9	0.103644	0.787427	0.437516	0.861548
ARL15	-0.0996414	-0.381595	0.706331	0.939845
GCSH	-0.161004	-0.680573	0.50162	0.895796
LARP1	-0.210723	-0.501324	0.621466	0.924065
STAB1	-0.259198	-0.560957	0.580887	0.922739
PPIC	-0.161743	-0.304212	0.763754	0.961613
AUH	-0.130766	-0.673	0.506355	0.900258
TMOD1	-0.0887548	-0.675687	0.504672	0.898968
TOP2B	0.0222633	0.0876443	0.931098	0.992312
COQ9	-0.153787	-0.736697	0.467313	0.876988
SRSF4	0.208576	0.406128	0.689291	0.936753
RPS10	-0.399553	-0.782471	0.440375	0.861548
LACTB2	-0.272529	-0.776496	0.443838	0.861548
COX6B1	-0.183727	-0.715117	0.48034	0.881249
COL1A1	-0.28983	-0.630056	0.533665	0.917293
PSMD10	0.116759	0.421586	0.6777	0.936363
RETN	0.136444	0.571305	0.573201	0.921723
NUBPL	0.192902	0.727849	0.47263	0.878362
CTBP1	0.10502	0.776784	0.44367	0.861548
PDCD6	-0.173123	-0.722273	0.475998	0.879394
ATL3	0.0456291	0.178366	0.860476	0.979293
NDUFS8	-0.101498	-0.635046	0.530452	0.917293
COL12A1	0.144422	0.145788	0.885508	0.987221
PMM2	-0.121773	-0.443071	0.662126	0.935309
SAMHD1	0.251616	0.578037	0.567931	0.921723
AP1G1	0.137716	0.730346	0.471125	0.878362
CPVL	-0.369677	-0.753006	0.457606	0.873011
JPH2	0.200432	0.75038	0.459161	0.873678
FAH	0.153605	0.713019	0.481618	0.881761
SFRP1	0.30774	0.626493	0.536769	0.917293
PTGES3	0.10256	0.746877	0.461241	0.874623
TPPP3	0.0708511	0.133597	0.895085	0.987221
DDAH2	-0.142695	-0.732101	0.47007	0.877833
RAB6A	0.122855	0.684982	0.498875	0.893158
SUOX	-0.131639	-0.626728	0.536394	0.917293
TMSB4X	0.156273	0.695844	0.492148	0.889064
CCAR2	-0.0873125	-0.574564	0.57081	0.921723
TOR1AIP1	-0.11818	-0.532703	0.599445	0.923896
HSPA12B	-0.112918	-0.716991	0.479201	0.88088
GPC1	0.387661	0.617525	0.542809	0.921723
CP	0.352405	0.757928	0.454701	0.87194
PYGL	1.04797	0.721241	0.476834	0.879881
SMYD1	0.0550036	0.543492	0.591007	0.923896
TMEM186	-0.139338	-0.526339	0.603787	0.923896
POSTN	0.52498	0.45328	0.655092	0.933398
EML1	-0.211306	-0.43003	0.671872	0.935329
GSTT2	0.39491	0.536883	0.596843	0.923896
STK39	0.0244362	0.0636309	0.950025	0.992312
PCYOX1	0.233666	0.738161	0.466437	0.876988
ORM1	0.393797	0.748135	0.460493	0.87444
NEBL	-0.0688392	-0.606952	0.548676	0.921723
KYAT1	0.00688458	0.018421	0.98548	0.996706
WDR91	-0.122721	-0.704999	0.486519	0.885292
AGK	0.140986	0.726428	0.473487	0.878362
GNAS	0.11747	0.737146	0.467044	0.876988
PBXIP1	-0.150951	-0.71514	0.480326	0.881249
CPT1A	-0.140499	-0.52579	0.604398	0.923896
NME2	-0.134312	-0.725646	0.473958	0.878362
IFIT5	-0.045718	-0.146168	0.885211	0.987221
PGM5	0.105564	0.696679	0.491633	0.889064
SBDS	0.118086	0.72522	0.474216	0.878362
BCAM	0.16825	0.728296	0.47236	0.878362
KRAS	-0.393624	-0.72361	0.475189	0.878663
S100B	-0.447644	-0.672604	0.506798	0.900476
ATOX1	0.451441	0.516783	0.610566	0.924065
TPM4	1.13746	0.739104	0.465873	0.876988
SLC32A1	-0.103906	-0.608254	0.547824	0.921723
EHD1	-0.125428	-0.727151	0.47305	0.878362
RANGAP1	0.262756	0.318993	0.753493	0.95839
MYH11	0.440337	0.729447	0.471667	0.878362
AP2B1	-0.187909	-0.732862	0.469613	0.877566
PPP2R1A	0.0744347	0.691101	0.49508	0.890948
DSP	0.169816	0.716421	0.479547	0.880941
RPL30	-0.138056	-0.712604	0.481871	0.881761
CHORDC1	-0.175398	-0.353074	0.728009	0.944738
ATP1A3	0.17466	0.734206	0.468806	0.877241
VPS4B	0.0848934	0.405226	0.689495	0.936753
ETFDH	-0.181189	-0.631911	0.532469	0.917293
EEF1A1	0.0740825	0.695054	0.492636	0.889064
COX5A	-0.11384	-0.580876	0.565878	0.921723
RHOT1	-0.255397	-0.725102	0.474287	0.878362
ATP5F1B	-0.124818	-0.660644	0.514132	0.906709
ITPA	-0.12894	-0.135088	0.893922	0.987221
SYNE3	-0.258309	-0.449953	0.657233	0.934452
KRT2	-0.335628	-0.612589	0.545356	0.921723
G3BP1	0.0914839	0.625898	0.53635	0.917293
MYH7	-0.0708471	-0.564266	0.576977	0.921723
GIT2	0.324019	0.689455	0.496514	0.891531
CFAP57	0.206378	0.654172	0.518233	0.908762
SLC25A42	-0.206385	-0.499009	0.622398	0.924065
NDUFA5	-0.119039	-0.629271	0.534172	0.917293
NDUFB3	0.123319	0.655111	0.517637	0.908282
IGHM	0.725645	0.628749	0.534688	0.917293
FAM213A	0.105269	0.682966	0.50013	0.894253
TAP2	-0.141978	-0.609722	0.547879	0.921723
SNX3	-0.0676747	-0.682469	0.500439	0.894253
FBLN5	-0.18714	-0.578576	0.567409	0.921723
WARS2	0.00984437	0.056281	0.955661	0.992312
STRN3	-0.129729	-0.585862	0.563104	0.921723
MYBPC3	-0.0797208	-0.565104	0.576414	0.921723
ATP5PO	-0.115511	-0.638699	0.528106	0.915589
SH3GL1	0.258415	0.658133	0.516335	0.90823
IGKC	-0.29772	-0.664315	0.511815	0.904261
COPZ1	-0.221909	-0.683811	0.500015	0.894253
CUL2	0.386697	0.694227	0.493146	0.889064
MRPS21	-0.10762	-0.53481	0.597401	0.923896
ALDH2	0.143748	0.650993	0.520253	0.91117
DCUN1D1	-0.168871	-0.586564	0.562847	0.921723
TMEM70	0.46189	0.719014	0.477972	0.879881
PEPD	0.12024	0.606642	0.549052	0.921723
AARSD1	0.183197	0.401256	0.692369	0.936753
PFAS	0.135558	0.511654	0.613863	0.924065
MAGED2	0.143132	0.632846	0.532244	0.917293
PPT1	0.147845	0.688483	0.496701	0.891531
C1QB	0.187663	0.258206	0.799088	0.976246
FGA	0.438821	0.693762	0.493434	0.889064
TYMP	0.344326	0.704821	0.486628	0.885292
OLFML1	-0.31399	-0.338838	0.73834	0.952113
ADPRHL1	0.188215	0.679229	0.502459	0.896157
PRKCSH	0.140901	0.710195	0.48334	0.883303
NFIC	-0.126597	-0.65623	0.516927	0.90823
SMAD2	-0.0755879	-0.630104	0.534008	0.917293
ZADH2	-0.0955563	-0.604851	0.550052	0.921723
COQ10A	0.178405	0.591592	0.558944	0.921723
CCDC127	-0.0817007	-0.491062	0.627414	0.924065
TMSB10	-0.245937	-0.695972	0.49207	0.889064
UBE2K	-0.21245	-0.620427	0.540262	0.919068
NDUFC2	-0.128554	-0.632945	0.531804	0.917293
PSMA3	0.0834346	0.648373	0.521921	0.912112
COASY	-0.093572	-0.620479	0.539861	0.919068
STAM	-0.191717	-0.607597	0.548427	0.921723
COX5B	-0.102613	-0.568464	0.574161	0.921723
CAPRIN1	0.254206	0.706514	0.485591	0.884548
C1R	0.385968	0.384894	0.704266	0.939598
SSPN	-0.00834307	-0.0659718	0.948105	0.992312
NDUFA10	0.128377	0.634276	0.530947	0.917293
MYO1C	-0.119855	-0.707938	0.484719	0.883531
CD55	0.0890449	0.179283	0.859767	0.979293
TTC17	0.136543	0.236809	0.815147	0.978428
GYS1	-0.182522	-0.689703	0.495945	0.891531
EIF2S2	-0.190936	-0.675411	0.50504	0.899055
SLC25A5	0.196726	0.7003	0.489404	0.887386
ATP6V1A	0.123079	0.673496	0.506044	0.900258
PDHB	0.136766	0.665008	0.511378	0.904161
GSTT1	0.141633	0.283219	0.77984	0.967503
LMO7	-0.170255	-0.643158	0.52525	0.913676
AHNAK2	-0.165472	-0.395454	0.695788	0.937252
TNNT2	0.175481	0.665397	0.511133	0.904161
HSP90AB2P	0.101883	0.639241	0.527758	0.915589
GMPPB	0.0824033	0.275563	0.785391	0.971572
EIF2B3	0.156875	0.668757	0.509019	0.902715
EVI5L	0.114495	0.463211	0.647649	0.930992
SIAE	-0.175478	-0.651372	0.520012	0.91117
HDLBP	0.0316795	0.0894626	0.929726	0.992312
TUBB8	-0.358681	-0.592366	0.558808	0.921723
TMEM223	-0.384525	-0.498969	0.622067	0.924065
SLIRP	-0.125909	-0.572892	0.5712	0.921723
GNG12	-0.225874	-0.662826	0.512754	0.905352
DARS	-0.0792933	-0.66565	0.510973	0.904161
XIRP1	0.303803	0.646917	0.522849	0.912112
NUDT2	0.190397	0.412376	0.684546	0.936753
HNRNPA0	0.909265	0.694065	0.493247	0.889064
GABARAPL2	-0.141084	-0.608479	0.547851	0.921723
DCTN1	0.093523	0.658306	0.515612	0.907554
LAMC1	-0.0852705	-0.669815	0.508354	0.902103
GSN	-0.108946	-0.647098	0.522734	0.912112
SGTA	-0.0644624	-0.588632	0.560733	0.921723
PSMB4	0.0859332	0.633712	0.531492	0.917293
CFL1	-0.0834283	-0.65901	0.515166	0.907336
PSMB10	-0.114711	-0.492644	0.627241	0.924065
SULT1A4	0.26755	0.45763	0.651795	0.932464
HARS2	0.0635131	0.611962	0.545403	0.921723
EEF1E1	0.0648406	0.562401	0.578229	0.92188
THOP1	0.0374862	0.0815697	0.935708	0.992312
SF3B2	0.212668	0.581726	0.565478	0.921723
MMP9	-0.143488	-0.285344	0.777983	0.967503
UGP2	-0.108316	-0.667326	0.509918	0.903742
EIF3E	0.113598	0.671512	0.507288	0.90078
SPTB	0.108281	0.601099	0.552514	0.921723
COPA	0.105838	0.647691	0.522356	0.912112
SQSTM1	0.152626	0.431125	0.670467	0.935329
CFL2	0.0804884	0.595178	0.55641	0.921723
DOCK5	-0.27638	-0.519379	0.60834	0.923896
LANCL1	0.0927217	0.626308	0.536085	0.917293
NAPRT	0.11258	0.615459	0.543124	0.921723
EXOC6B	0.0346706	0.117962	0.907057	0.9915
MGST3	0.137454	0.638398	0.528299	0.915589
CSDC2	-0.085143	-0.422598	0.676121	0.93581
AP2S1	-0.118248	-0.471426	0.641671	0.930967
CCDC51	-0.107482	-0.475132	0.638727	0.930086
EARS2	-0.155079	-0.509146	0.614701	0.924065
PDLIM5	0.137916	0.572977	0.571142	0.921723
PSMB5	0.0932037	0.622065	0.538832	0.919068
TCP1	-0.0743122	-0.621175	0.539409	0.919068
PNPO	-0.102187	-0.604978	0.549969	0.921723
HNRNPUL2	0.245453	0.655131	0.517624	0.908282
IDH3G	-0.102208	-0.592554	0.558141	0.921723
PTGDS	0.116269	0.431258	0.669895	0.935329
MRPL1	-0.129912	-0.579671	0.56702	0.921723
SOD1	0.106117	0.624104	0.537511	0.918004
FGFR2	0.0842066	0.565945	0.57585	0.921723
ALDH3A2	-0.199976	-0.622265	0.538881	0.919068
AAK1	-0.142791	-0.608338	0.54777	0.921723
COL6A1	-0.242329	-0.601655	0.552149	0.921723
DYNC1LI2	0.0983891	0.407282	0.687327	0.936753
HNRNPAB	0.14913	0.642356	0.525763	0.914004
CSDE1	0.121881	0.574992	0.570134	0.921723
FABP3	-0.0604072	-0.50565	0.616981	0.924065
TBC1D1	-0.22324	-0.456618	0.652511	0.932476
NFKB1	0.0772447	0.426851	0.673532	0.935329
MRPS24	-0.307049	-0.650159	0.520784	0.911533
NAMPT	0.145469	0.573413	0.570852	0.921723
ATP6V0A1	-0.124799	-0.400519	0.691977	0.936753
KCTD12	-0.146405	-0.613472	0.544418	0.921723
SRL	0.1499	0.582205	0.564995	0.921723
CTSB	0.251761	0.646109	0.523365	0.912112
STRN	-0.124642	-0.247659	0.806741	0.977804
GUCY1B1	0.24815	0.495972	0.624507	0.924065
NAPG	0.121556	0.429076	0.671327	0.935329
FN3KRP	0.163292	0.580254	0.566632	0.921723
FAHD2A	-0.158482	-0.644197	0.524586	0.91331
PDIA6	-0.108274	-0.640264	0.527103	0.915589
EPRS	0.132371	0.636012	0.529831	0.917115
PPIL3	0.10723	0.598301	0.554706	0.921723
MYH14	0.126894	0.581855	0.565228	0.921723
GSTM2	0.165716	0.554341	0.583659	0.923642
NDUFS1	-0.121805	-0.57632	0.568912	0.921723
AIP	0.232626	0.22285	0.825495	0.979293
LGALS3BP	0.251846	0.591586	0.55878	0.921723
CACNA2D1	-0.152361	-0.538435	0.594447	0.923896
SEC63	-0.177773	-0.463074	0.647228	0.930992
HSPA9	-0.0706412	-0.509967	0.613992	0.924065
MRPS9	-0.13932	-0.563352	0.577749	0.92188
DENND1A	0.201989	0.610538	0.546506	0.921723
CYP2J2	0.122229	0.360247	0.722012	0.94464
PDIA3	0.102131	0.613143	0.544633	0.921723
TOM1	0.177381	0.646085	0.52338	0.912112
PEX1	-0.162512	-0.570491	0.573138	0.921723
H1FX	-0.155366	-0.600324	0.553023	0.921723
HSPE1	-0.13213	-0.469707	0.642706	0.930967
ACP1	-0.0905822	-0.54672	0.588816	0.923896
HEBP2	-0.0837117	-0.567115	0.575065	0.921723
SGCE	0.249087	0.634779	0.530624	0.917293
NDUFB11	-0.0946068	-0.524603	0.603906	0.923896
NDUFA7	-0.24331	-0.62001	0.540165	0.919068
HSPB8	0.171952	0.603037	0.551242	0.921723
RPL19	-0.0608943	-0.587744	0.561321	0.921723
TIGAR	1.05007	0.514092	0.611974	0.924065
ARMT1	-0.0563918	-0.42818	0.671847	0.935329
SDHA	0.106451	0.577742	0.567964	0.921723
CEFIP	0.0938255	0.487857	0.629374	0.924065
CD58	-0.065917	-0.331951	0.742989	0.954401
LMOD2	0.22348	0.625317	0.536726	0.917293
PPP1R14C	0.0261638	0.139278	0.890585	0.987221
NDUFA4	-0.159431	-0.52426	0.604142	0.923896
VARS	0.0902028	0.583182	0.564346	0.921723
HBS1L	0.103492	0.535513	0.596923	0.923896
CRK	0.124579	0.619622	0.540417	0.919068
PCID2	0.0360594	0.132944	0.895529	0.987325
NPEPPS	-0.0552088	-0.522097	0.605627	0.923896
MRC2	-0.201619	-0.569194	0.574191	0.921723
FASTKD2	0.163392	0.256561	0.799949	0.976291
LYZ	0.30181	0.62681	0.535761	0.917293
SARNP	0.0716887	0.55278	0.584714	0.923642
BANF1	-0.553226	-0.627465	0.535338	0.917293
KANK2	0.0909948	0.562078	0.578446	0.92188
SUN1	-0.11764	-0.532911	0.598365	0.923896
TBCD	0.160978	0.566798	0.575278	0.921723
PDK2	-0.163244	-0.576969	0.568479	0.921723
HIBCH	-0.259853	-0.630372	0.533461	0.917293
TUBB4B	-0.071913	-0.571744	0.571967	0.921723
PRDX2	0.136246	0.625607	0.536539	0.917293
MFAP4	-0.362062	-0.548618	0.587848	0.923896
MIA3	0.0136004	0.0694735	0.945284	0.992312
SUB1	0.0907702	0.602034	0.5519	0.921723
SPEG	0.175635	0.579848	0.566562	0.921723
RHOC	0.0958945	0.589367	0.560247	0.921723
BCAT2	0.105796	0.556165	0.582428	0.923642
TLN1	0.0709898	0.518332	0.608218	0.923896
IRF6	0.326745	0.565834	0.576083	0.921723
CHCHD6	0.127651	0.523426	0.605016	0.923896
TIMM21	-0.0750234	-0.494709	0.624589	0.924065
NUDT8	-0.138142	-0.51598	0.610302	0.924065
RPS21	0.0712864	0.536333	0.59588	0.923896
HSPB1	0.155678	0.610599	0.546292	0.921723
ENO1	0.065457	0.532376	0.598582	0.923896
TMEM65	-0.0877294	-0.48197	0.633499	0.925934
EMC1	0.137663	0.528641	0.601285	0.923896
HMGN3	0.147794	0.445727	0.659698	0.935309
ESAM	-0.0739531	-0.399107	0.693407	0.936753
PRKAR2B	0.127869	0.546366	0.589056	0.923896
UQCRH	-0.1585	-0.561685	0.57871	0.92188
PROS1	0.215213	0.178056	0.860421	0.979293
DDX1	-0.118276	-0.604941	0.549993	0.921723
PSMA7	0.0609668	0.548075	0.587897	0.923896
EIF1B	0.0769391	0.58182	0.565251	0.921723
ADD1	-0.0616658	-0.302475	0.764835	0.961761
TUBB2A	0.200754	0.554413	0.583766	0.923642
OSTF1	-0.109636	-0.487538	0.629597	0.924065
LMNB1	-0.116715	-0.529572	0.6005	0.923896
NGRN	0.0811602	0.275291	0.785394	0.971572
MYL2	0.0741058	0.497778	0.622451	0.924065
RPRD1B	0.167891	0.445856	0.659606	0.935309
MYOM1	-0.065142	-0.447216	0.658092	0.9352
TKT	-0.0985741	-0.49041	0.627589	0.924065
MCUR1	-0.0597656	-0.181565	0.857477	0.979293
NAXE	-0.0678937	-0.519892	0.607144	0.923896
LEMD2	0.253423	0.528901	0.601107	0.923896
HNRNPA3	-0.196079	-0.553296	0.584365	0.923642
SCLY	0.16459	0.523441	0.60485	0.923896
ARMC1	-0.166823	-0.559743	0.580017	0.922739
APEX1	-0.482895	-0.614221	0.54393	0.921723
MAPK1IP1L	-0.106101	-0.517924	0.608499	0.923896
NIPSNAP1	-0.0881331	-0.509783	0.614119	0.924065
LYPLAL1	0.103435	0.568023	0.574457	0.921723
DSTN	-0.191265	-0.534861	0.596884	0.923896
TMLHE	-0.0852776	-0.469124	0.642541	0.930967
GUF1	0.294138	0.438329	0.664691	0.935309
PPIF	0.105836	0.484294	0.631869	0.92451
HP1BP3	-0.126306	-0.595372	0.556282	0.921723
HAPLN1	0.0416279	0.0640866	0.949551	0.992312
TPI1	0.0585558	0.572303	0.571593	0.921723
IDE	0.062665	0.485469	0.631046	0.924265
HDHD5	-0.0924652	-0.50957	0.614266	0.924065
ANXA6	-0.0881268	-0.604168	0.5505	0.921723
EMILIN3	-0.0725271	-0.158654	0.875489	0.98443
TMEM173	0.181703	0.517858	0.608842	0.923919
H2AFY2	-0.0709758	-0.198707	0.844542	0.979293
C1S	-0.183085	-0.248698	0.805843	0.977804
DLD	-0.0583174	-0.42441	0.674446	0.935329
GMPS	0.0598733	0.393556	0.697049	0.937265
CRYAB	0.0881739	0.567764	0.57463	0.921723
PFDN1	-0.318158	-0.337385	0.73858	0.952113
MAP1LC3B2	0.123046	0.42971	0.671006	0.935329
HIBADH	0.15007	0.572344	0.571565	0.921723
MAP2K4	-0.118072	-0.483971	0.632525	0.924991
CMAS	-0.28807	-0.601433	0.552294	0.921723
ADK	0.176529	0.549447	0.586968	0.923896
CROCC	0.121489	0.566537	0.575453	0.921723
U2AF2	-0.228107	-0.595158	0.556423	0.921723
NDUFA8	-0.116732	-0.486858	0.630073	0.924098
C8orf82	0.108535	0.583391	0.564208	0.921723
SEC11A	-0.280877	-0.591402	0.558902	0.921723
CCS	-0.0830635	-0.601526	0.552233	0.921723
RALB	0.23171	0.587029	0.561961	0.921723
ARHGDIB	0.160012	0.547615	0.588209	0.923896
ACTR3	0.127602	0.575847	0.569227	0.921723
BDH2	0.0309036	0.14061	0.889616	0.987221
CTSZ	-0.183539	-0.581699	0.565331	0.921723
FARSB	0.057901	0.479143	0.635484	0.927392
RPS7	0.0575989	0.542409	0.591743	0.923896
RPL13	0.0557086	0.554607	0.583479	0.923642
F2	0.148165	0.401935	0.690723	0.936753
AARS	0.0618102	0.418636	0.678847	0.936363
ESD	-0.223524	-0.558993	0.580522	0.922739
DRG1	-0.0678431	-0.322932	0.749274	0.957192
GC	-0.228904	-0.585469	0.562829	0.921723
ARPC5	-0.169523	-0.428408	0.672087	0.935329
SYNJ1	0.101751	0.419921	0.677797	0.936363
PURA	0.0923516	0.494489	0.624878	0.924065
CDC42	0.0528666	0.414564	0.681558	0.936753
CDIPT	-0.170553	-0.510028	0.61395	0.924065
ALDH1A2	-0.00921293	-0.0254214	0.979953	0.99555
TBC1D4	0.0358664	0.170639	0.86585	0.980694
C6	0.230644	0.570085	0.573076	0.921723
RPS6KA3	0.0787823	0.392389	0.698154	0.937265
SERPINB1	-0.0648261	-0.52126	0.606203	0.923896
NMNAT1	0.150212	0.566848	0.575244	0.921723
TOR1B	-0.184705	-0.538299	0.59454	0.923896
HSPA1B	0.107373	0.529554	0.600513	0.923896
NCKAP1	0.371768	0.563455	0.577521	0.92188
SEPT9	-0.0666019	-0.556196	0.582407	0.923642
POPDC2	0.272641	0.543521	0.590987	0.923896
YARS	0.107286	0.592424	0.558227	0.921723
TWF2	-0.109172	-0.52869	0.601104	0.923896
ABI3BP	-0.231766	-0.463597	0.646449	0.930992
QARS	-0.197583	-0.525254	0.603606	0.923896
PSMA6	-0.0788642	-0.568954	0.573833	0.921723
CHCHD10	0.142487	0.546223	0.589153	0.923896
C12orf10	-0.123687	-0.333485	0.741487	0.954105
AGPAT3	-0.131275	-0.536711	0.595622	0.923896
STBD1	-0.124212	-0.552751	0.584733	0.923642
TPP2	0.0544086	0.530526	0.599995	0.923896
PLD3	-0.0539001	-0.182573	0.856921	0.979293
RETSAT	-0.0193926	-0.0844808	0.933491	0.992312
LRRC14B	0.00971476	0.0325173	0.974345	0.99555
DDX19B	0.0600979	0.437097	0.665446	0.935309
PRMT1	-0.0951498	-0.564466	0.576842	0.921723
ASPH	-0.135077	-0.50981	0.6141	0.924065
FKBP2	0.144946	0.560188	0.579718	0.922739
IGHA2	0.328301	0.576254	0.568956	0.921723
FBLN1	0.12453	0.450854	0.655498	0.933398
PARP1	-0.13474	-0.570861	0.572557	0.921723
SAR1B	-0.0728621	-0.533636	0.597721	0.923896
PTMS	-0.0124179	-0.0294296	0.976793	0.99555
GRSF1	0.0466201	0.169013	0.867521	0.981403
SRP9	0.141591	0.570552	0.572764	0.921723
ANK1	-0.0960593	-0.159745	0.874568	0.984259
NDUFB7	-0.14856	-0.492971	0.625801	0.924065
FILIP1	-0.121989	-0.313188	0.756583	0.95839
GTPBP10	0.246155	0.227717	0.822114	0.979293
MYO18B	-0.151029	-0.372381	0.712936	0.941903
MTCH2	0.066655	0.430759	0.669876	0.935329
FAM120A	-0.0571162	-0.302669	0.764591	0.961761
HBA2	-0.0316187	-0.0878951	0.930645	0.992312
[truncated: 819 more rows]
