# Supplementary material for: Core functional nodes and sex-specific pathways in human ischaemic and dilated cardiomyopathy
Source: Nat Commun. 2020 Jun 2;11:2843. doi: 10.1038/s41467-020-16584-z (PMC7266817; doi:10.1038/s41467-020-16584-z)
Supplement: Supplementary file 14 — Supplementary Data 12 [file 41467_2020_16584_MOESM14_ESM.xlsx]

## Sheet: gender interaction
Protein	log2FC	t-statistic	P-value	Adjusted P-value
AP1M1	-11.9445	-12.5425	6.92031e-13	1.92661e-09
EXOC1	3.76049	10.6569	2.94961e-10	4.10586e-07
TMEM177	-3.29095	-10.0279	9.21384e-10	8.55044e-07
PKN1	-3.71358	-5.41406	2.10746e-05	0.0124612
MIF4GD	1.03203	5.83888	2.23799e-05	0.0124612
DYNC1I1	0.783706	4.79619	5.51548e-05	0.0255918
ANXA3	-0.566974	-4.67681	6.98963e-05	0.0277987
DTYMK	-0.697558	-4.41839	0.000150717	0.0524496
NCOR1	-0.87589	-4.30927	0.00020132	0.0614917
ITPA	2.08396	4.55155	0.000265051	0.0614917
CLIC4	0.490296	4.20557	0.000249175	0.0614917
HNRNPA0	-2.88877	-4.19185	0.000258518	0.0614917
NDUFB5	-0.512268	-4.09665	0.000333564	0.0672562
AK3	-0.454	-4.07096	0.000357257	0.0672562
FXR1	-0.945118	-4.10591	0.000390441	0.0672562
ERO1A	0.758202	4.0344	0.000393865	0.0672562
NDUFB1	-0.786256	-4.01098	0.000419238	0.0672562
VWA8	-0.603985	-3.99725	0.000434846	0.0672562
NDUFB11	-0.449581	-3.876	0.000599986	0.0879137
HSDL2	-0.441369	-3.83667	0.000665746	0.0920429
MRPL49	-0.639078	-3.87349	0.000747861	0.0920429
ECPAS	0.453019	3.82959	0.000747697	0.0920429
IGFALS	-0.671001	-3.88864	0.000819808	0.0950977
PGM1	-0.388889	-3.78628	0.000760412	0.0920429
LTBP2	1.27467	3.64655	0.00114328	0.127316
PDLIM3	-1.92646	-3.7223	0.00150263	0.139194
ALDH1B1	-0.902588	-3.56971	0.00134035	0.139194
SCRN1	-0.706268	-3.59239	0.00158062	0.139194
NDUFS6	-0.376512	-3.54032	0.0014466	0.139194
IDH3G	-0.47344	-3.51245	0.00155493	0.139194
NUCKS1	-0.624759	-3.49821	0.00161326	0.139194
XPO1	0.448882	3.4913	0.00164231	0.139194
IGHG2	1.30012	3.481	0.00168657	0.139194
VPS4B	-0.48744	-3.57645	0.0022421	0.139194
SDR39U1	-0.573824	-3.45168	0.00181903	0.139194
NDUFA5	-0.419867	-3.44343	0.00185812	0.139194
GPC1	1.56304	3.49107	0.0022412	0.139194
PML	1.94973	3.41824	0.00198242	0.139194
OXA1L	-0.94721	-3.44852	0.00223884	0.139194
HMGCL	-0.661233	-3.41092	0.00202005	0.139194
NDUFV3	-0.843539	-3.40521	0.00204987	0.139194
HYOU1	0.411819	3.40018	0.00207648	0.139194
ALAD	-0.418517	-3.39584	0.0020997	0.139194
NDUFA2	-0.530042	-3.38669	0.00214953	0.139194
SHMT2	1.56733	3.39553	0.002252	0.139194
TMEM245	-2.33001	-3.3754	0.00255822	0.148377
NDUFC2	-0.394743	-3.35703	0.00231902	0.139194
PRDX3	-0.29947	-3.35185	0.00234989	0.139194
HNRNPR	0.648121	3.42425	0.00293585	0.157181
SURF4	0.462721	3.37546	0.00266908	0.148721
NPC2	0.954993	3.37516	0.002671	0.148721
TIMP3	-1.3511	-3.32073	0.00281296	0.153555
LARP1	-0.881981	-3.29462	0.00415614	0.186624
NDUFA12	-0.469198	-3.21142	0.00335582	0.176275
FLOT1	0.740541	3.19323	0.00351316	0.181123
CALCOCO2	-0.344175	-3.1741	0.00368618	0.183101
RAB4A	0.421543	3.17154	0.00370994	0.183101
CHD4	0.59555	3.19633	0.00394615	0.183101
CARHSP1	0.58976	3.23881	0.00469378	0.204179
ACSL1	-0.485225	-3.16309	0.00378938	0.183101
NDUFB9	-0.665156	-3.15456	0.00387136	0.183101
NDUFS2	-0.465293	-3.14869	0.00392863	0.183101
CCDC47	-0.492941	-3.15262	0.00411327	0.186624
ARPC5	-0.824026	-3.09311	0.00505195	0.206833
ATP5H	-0.421613	-3.08088	0.0046528	0.204179
MMP9	-1.205	-3.11333	0.00560217	0.213545
NDUFV1	-0.456728	-3.06426	0.0048489	0.206833
NDUFS8	-0.346526	-3.05712	0.00493557	0.206833
RPS25	0.210798	3.04024	0.00514623	0.207639
RPL13A	0.344604	3.0505	0.0050172	0.206833
NAPRT	0.488802	3.02235	0.00550868	0.213002
PABPC4	0.222935	3.03167	0.00525642	0.209055
SEMA3C	-0.83523	-3.05989	0.00691954	0.218909
GAMT	-0.340401	-2.99829	0.00570753	0.213545
BCL2L13	-0.550588	-3.01391	0.0054921	0.213002
GUCY1A1	0.894952	3.01221	0.00652499	0.216522
AP3D1	0.944638	2.98342	0.00605761	0.214391
COL18A1	0.798357	2.99508	0.00575284	0.213545
CARS	0.52539	2.98656	0.00616066	0.214391
AGL	-0.246259	-2.97042	0.00611213	0.214391
GLRX3	0.472738	2.97644	0.00602252	0.214391
NDUFS5	-0.43266	-2.9725	0.006081	0.214391
EIF3B	0.90421	2.95581	0.0063351	0.215084
NDUFB4	-0.634208	-2.96145	0.00624818	0.214752
PGRMC1	-0.573531	-2.94296	0.00668298	0.218887
PSMD1	0.283525	2.94324	0.00653299	0.216522
ALPL	0.787228	2.98233	0.00817845	0.244826
ITIH4	0.75381	2.92618	0.00681091	0.218909
NDUFA9	-0.414697	-2.92392	0.00684849	0.218909
DLAT	-0.217996	-2.88944	0.00744812	0.228544
MRPL39	-0.689617	-2.89741	0.00848838	0.251401
ESAM	-0.57565	-2.89142	0.0091929	0.256177
NUP93	0.262573	2.86718	0.00883541	0.254589
ALDH1L1	1.65939	2.89356	0.00737388	0.228544
ACBD3	0.458778	2.88821	0.00747037	0.228544
SNRNP70	1.09936	2.86998	0.00780795	0.236275
NNMT	0.815078	2.82093	0.00896181	0.254589
CAND2	0.691786	2.81328	0.00895271	0.254589
ECH1	-0.56007	-2.81601	0.00889409	0.254589
NDUFA8	-0.413386	-2.80185	0.00920176	0.256177
KIAA1217	-0.255242	-2.80166	0.0108573	0.272313
ATP5F1D	-0.370317	-2.79637	0.00932345	0.256995
IDH3A	-0.467505	-2.79063	0.00945267	0.258002
LRCH4	-0.401987	-2.75731	0.0102363	0.270854
TMEM43	0.349836	2.75008	0.0104142	0.270963
ACADVL	-0.361264	-2.76016	0.0101668	0.270854
NDUFS3	-0.450529	-2.76087	0.0101498	0.270854
NDUFS1	-0.363144	-2.75419	0.0103127	0.270854
SGCB	0.659779	2.73817	0.0107134	0.272313
HECTD1	0.708812	2.73579	0.0107741	0.272313
VPS13A	-1.11657	-2.65952	0.0148635	0.293476
PPP1CC	-0.388998	-2.72551	0.0112354	0.2739
ETFB	-0.333155	-2.73503	0.0107936	0.272313
CA4	-0.688514	-2.72818	0.0109707	0.272699
TANC1	0.90031	2.71619	0.0112873	0.2739
CCDC90B	0.901045	2.72855	0.0124299	0.283096
MANF	0.439589	2.72295	0.0115158	0.274936
LANCL2	-0.491642	-2.7018	0.0154216	0.299641
RPL24	0.379818	2.71519	0.0113141	0.2739
NDUFS4	-0.638726	-2.70631	0.0115544	0.274936
NDUFB3	-0.386311	-2.69725	0.0118047	0.278511
GPSM1	-1.02572	-2.67979	0.0125075	0.283096
CDIPT	-0.744589	-2.67971	0.0123034	0.283096
ETFDH	-0.56042	-2.68468	0.0121601	0.283096
FUBP1	0.471826	2.6732	0.0124934	0.283096
PDHX	-0.306133	-2.66224	0.0128197	0.283703
TFRC	0.692506	2.66139	0.0128453	0.283703
KTN1	0.293611	2.65549	0.0130248	0.283703
CTSD	-0.556663	-2.64463	0.0133609	0.283944
USO1	0.285941	2.65404	0.013069	0.283703
RAB7A	0.330011	2.65127	0.0131543	0.283703
VPS25	0.509881	2.61249	0.0144032	0.288479
PTGR2	-0.411554	-2.649	0.0132245	0.283703
SLC2A1	0.947098	2.6386	0.0135508	0.28395
AHSG	-0.847485	-2.64826	0.0132476	0.283703
COX4I1	-0.35985	-2.63815	0.0135652	0.28395
PPP1R12C	0.511897	2.63312	0.0137257	0.284325
NDUFA6	-0.568815	-2.63121	0.0137873	0.284325
ENO3	0.615241	2.62249	0.0140711	0.287537
CAND1	0.30568	2.6201	0.0141496	0.287537
SSPN	0.320304	2.58801	0.0178144	0.299641
AK1	-0.275939	-2.61674	0.0142611	0.287702
VWA1	0.505498	2.60268	0.0147361	0.293038
LTBP1	0.700475	2.5712	0.0189687	0.305254
AKAP2	-0.324695	-2.55859	0.0174051	0.299641
KANK2	0.256752	2.58033	0.0155215	0.299641
ARPC5L	0.310628	2.58655	0.0152994	0.299641
DDX5	0.692222	2.5756	0.0159262	0.299641
C2	0.664947	2.57147	0.0158435	0.299641
GATM	1.04035	2.56128	0.0176351	0.299641
VPS29	-0.208663	-2.54932	0.0166759	0.299641
CCDC91	0.618992	2.53854	0.0189217	0.305254
DYNLRB1	0.328488	2.56208	0.0161918	0.299641
HBE1	1.16848	2.52639	0.0175801	0.299641
AFG1L	0.401233	2.55381	0.0165039	0.299641
DKK3	0.723649	2.53561	0.02169	0.324216
WBP2	0.684	2.55148	0.016593	0.299641
PRKAR2A	-0.291078	-2.55249	0.0165545	0.299641
MLYCD	-0.335368	-2.53139	0.0173792	0.299641
COX7A2	-0.546002	-2.54199	0.0169602	0.299641
RAB5B	0.301119	2.53081	0.0174024	0.299641
RAB12	0.292161	2.52957	0.0174521	0.299641
MAP4K4	0.666253	2.52126	0.0177886	0.299641
RPS20	0.201484	2.52673	0.0175663	0.299641
MCCC2	-0.341298	-2.52475	0.0176464	0.299641
KATNB1	-0.833655	-2.52277	0.0177267	0.299641
MCEE	-0.896863	-2.51571	0.0185357	0.303196
ATP5F1A	-0.271262	-2.52265	0.0177316	0.299641
TLN2	0.222251	2.52436	0.0176624	0.299641
ABR	0.687819	2.51673	0.0179741	0.299641
RSU1	0.22627	2.50869	0.0183088	0.301608
TMED10	0.708393	2.51909	0.0178771	0.299641
PAM	1.88965	2.50094	0.0191641	0.306626
PGP	-0.325744	-2.5091	0.0182914	0.301608
COASY	-0.488107	-2.50126	0.018623	0.303196
GSTT2	1.54535	2.47784	0.0236919	0.33383
CCT5	0.231391	2.46764	0.0201073	0.310993
USP9X	0.287132	2.47594	0.0197312	0.310993
SMIM20	-0.511671	-2.47591	0.0199923	0.310993
TNPO1	0.417158	2.48587	0.0192892	0.306863
DNAJB6	0.217049	2.47318	0.0198553	0.310993
WDR91	-0.287368	-2.45382	0.0207484	0.317383
PDK2	-0.341434	-2.47001	0.019999	0.310993
PSMD10	0.517262	2.42683	0.0241019	0.33383
MAVS	0.241324	2.45347	0.0210313	0.319952
PIP4K2C	0.578056	2.45067	0.0214533	0.322844
MYDGF	0.354809	2.46132	0.0203984	0.313752
XPO5	0.904646	2.42761	0.0229067	0.33383
SACM1L	-0.503019	-2.43984	0.0214163	0.322844
SRP68	0.383586	2.44395	0.0217775	0.324216
SRM	0.45197	2.40895	0.0238689	0.33383
PMVK	0.441281	2.40278	0.0253772	0.340272
ACTA2	-0.298728	-2.40603	0.0231134	0.33383
SGCE	0.471224	2.40108	0.0233719	0.33383
RPS28	0.21017	2.4005	0.0234022	0.33383
MTIF3	0.546999	2.37114	0.0287863	0.361583
ATP5MG	-0.351819	-2.38392	0.0242891	0.334757
F12	1.53529	2.34613	0.0296862	0.363443
DBN1	-0.533902	-2.38552	0.0244867	0.335818
PRKRA	0.225935	2.39207	0.0238495	0.33383
FLOT2	0.88292	2.4167	0.0225649	0.33383
NUDT8	-0.668953	-2.3918	0.0255449	0.340272
NDUFA4	-0.648709	-2.39776	0.0235467	0.33383
HDHD2	-0.507653	-2.39893	0.0234851	0.33383
G3BP1	0.409333	2.38809	0.0240631	0.33383
RDH13	-0.569609	-2.39546	0.0236685	0.33383
COX6C	-0.767877	-2.39103	0.023905	0.33383
PCBD2	-0.328589	-2.3687	0.0251298	0.340272
SCP2	-0.525016	-2.36572	0.0252976	0.340272
PEX19	0.642104	2.3589	0.027418	0.353692
COX8A	-1.1782	-2.36738	0.0254937	0.340272
RUVBL2	0.235704	2.36959	0.0250798	0.340272
MRRF	-0.269104	-2.33816	0.027517	0.353692
MNDA	-1.10551	-2.29852	0.0333991	0.382646
SRP14	0.651848	2.36394	0.0260031	0.344726
NAA25	0.338216	2.3118	0.0298953	0.363443
C8B	-0.951639	-2.33403	0.0271452	0.353141
NDUFB10	-0.298454	-2.34821	0.0263035	0.347057
CBX3	0.520241	2.32599	0.0298791	0.363443
HSP90AB1	0.304882	2.33908	0.0268423	0.350841
STX16	0.274839	2.33197	0.0275687	0.353692
COX6B1	-0.501141	-2.34464	0.0265132	0.348174
KIAA0391	0.444897	2.2492	0.0369124	0.394877
PCOLCE	1.22422	2.25389	0.0365641	0.394553
PKN2	-0.486884	-2.23046	0.0351333	0.391244
MFAP5	1.2146	2.32407	0.0277504	0.35439
RNPEP	-0.429274	-2.31385	0.0293748	0.363443
S100A13	0.481138	2.3188	0.0280758	0.356908
DYNC1I2	0.323295	2.29839	0.0296774	0.363443
CROCC	-0.284858	-2.30471	0.028963	0.361583
FLAD1	-0.430738	-2.30548	0.0289139	0.361583
ATP5F1B	-0.300139	-2.31468	0.0283328	0.358539
EEF1E1	0.270969	2.28428	0.0302943	0.365105
TXNIP	-0.668044	-2.27877	0.0306623	0.367947
SLC25A20	-0.437953	-2.29248	0.029753	0.363443
PRR12	1.1528	2.21884	0.0379476	0.394877
RMND5A	0.436843	2.25297	0.0359674	0.393321
HADHB	-0.404178	-2.2872	0.0301002	0.364344
SUGT1	0.204096	2.26225	0.0321095	0.377185
ITPR3	-4.00371	-2.13862	0.0477671	0.427647
TUBGCP2	0.501448	2.22753	0.0378846	0.394877
ANKRD13A	0.840743	2.22874	0.0384677	0.395181
NAGK	0.175978	2.26782	0.0314065	0.373692
TYMP	0.688679	2.26645	0.0315011	0.373692
EVI5L	-0.521173	-2.24481	0.0359719	0.393321
SERPINA6	1.0533	2.25623	0.0332529	0.382546
EXOC4	0.403811	2.26583	0.0315437	0.373692
STIP1	0.3143	2.2579	0.0320954	0.377185
AKR1B1	-0.327958	-2.24934	0.0327004	0.382512
SFXN3	0.620142	2.24532	0.0329878	0.382546
PGM3	0.449729	2.24529	0.03299	0.382546
FBLIM1	0.458114	2.20616	0.0395657	0.400314
ISCU	-0.768043	-2.23086	0.0347202	0.388197
CCT3	0.311985	2.2424	0.0331977	0.382546
CHP1	0.49128	2.22192	0.0347074	0.388197
WASHC5	0.215888	2.19251	0.0376834	0.394877
RPS4X	0.202607	2.2299	0.034112	0.385367
RPL18	0.266993	2.23571	0.0336848	0.384338
NCAM1	0.570832	2.23152	0.0339921	0.385367
ATP5J	-0.352098	-2.20432	0.0360543	0.393321
RPL29	0.246099	2.22885	0.0341902	0.385367
LMCD1	1.11513	2.19084	0.0386416	0.395508
USP47	0.549148	2.18213	0.0378188	0.394877
COX5B	-0.34156	-2.20439	0.0360488	0.393321
PGRMC2	0.343635	2.20522	0.0359844	0.393321
TMEM120A	0.42774	2.20572	0.0362781	0.393321
COX5A	-0.396403	-2.20106	0.0363087	0.393321
COX17	-0.370014	-2.18095	0.0379143	0.394877
COX7A1	-0.487175	-2.17633	0.0382925	0.394877
MAP4	0.297495	2.18258	0.0377816	0.394877
PYGM	-0.282066	-2.18199	0.0378298	0.394877
SEC13	0.54869	2.17632	0.0382927	0.394877
ACAA2	-0.3816	-2.17628	0.0382963	0.394877
ECHS1	0.224997	2.15937	0.0397081	0.400314
NDUFB8	-0.72784	-2.18412	0.0376572	0.394877
PPM1A	-0.244687	-2.09729	0.0499775	0.433081
AIP	-2.44388	-2.12477	0.0453694	0.427025
CSDE1	0.362342	2.16779	0.0389993	0.397142
ERGIC1	0.289721	2.15794	0.0398301	0.400314
GOT1	-0.282909	-2.16675	0.0390865	0.397142
METAP2	0.449963	2.07434	0.0522829	0.442418
CA1	0.766435	2.12067	0.0434713	0.419534
GSTK1	-0.206972	-2.14446	0.0409916	0.407574
CISD3	-0.477693	-2.12958	0.0443918	0.423243
LCLAT1	1.17963	2.1164	0.0467437	0.427647
SEC31A	0.396269	2.11333	0.0454021	0.427025
ANKRD1	1.15035	2.14459	0.0409809	0.407574
CD44	0.683109	2.14979	0.0405292	0.405875
RPL5	-0.401133	-2.13082	0.0421986	0.415126
DCLK1	0.676308	2.12852	0.0435508	0.419534
NDUFA7	-0.764093	-2.1424	0.0411722	0.407913
MRPL11	-0.438158	-2.12651	0.0433204	0.419534
SCYL2	0.353355	2.10335	0.0463464	0.427647
MGLL	-0.422421	-2.13929	0.0417949	0.412614
SMC3	-1.29527	-2.05177	0.0538846	0.447805
PUF60	0.831905	2.0755	0.0514164	0.43909
CD93	-0.292882	-2.11818	0.0433447	0.419534
RPL30	0.277223	2.1183	0.0433337	0.419534
NDUFA3	-0.307431	-2.12309	0.0428956	0.419534
KRT2	0.718836	2.06695	0.0504478	0.433081
HNRNPA1	0.224558	2.08367	0.0466165	0.427647
BCLAF1	0.4364	2.05983	0.0530347	0.444725
NONO	0.25556	2.10993	0.0441073	0.421975
CLIC2	-1.75598	-2.11563	0.0439349	0.421775
C4A	-0.642908	-2.08658	0.0466945	0.427647
LETM1	-0.252349	-2.08596	0.0463925	0.427647
OXNAD1	-0.680828	-2.085	0.0472415	0.427647
PDLIM7	0.645768	2.08568	0.0464202	0.427647
PRCP	0.704869	2.07819	0.0483401	0.429202
UQCRC2	-0.292479	-2.09667	0.0453592	0.427025
HNRNPU	0.366201	2.09716	0.045312	0.427025
SPATA20	-0.517755	-2.08024	0.047711	0.427647
TXNDC5	0.351466	2.08163	0.0468168	0.427647
LSM1	0.302512	2.06625	0.0487169	0.429202
PRDX5	-0.300397	-2.08712	0.0462799	0.427647
WDR77	-0.19847	-2.07487	0.0474852	0.427647
ATP5ME	-0.333461	-2.07162	0.0478091	0.427647
ATP5PO	-0.264109	-2.07046	0.0479259	0.427647
MRPL24	-0.266588	-1.95605	0.0666395	0.473202
APOO	-0.224489	-2.07208	0.0477637	0.427647
RPS29	0.453088	2.05673	0.0496906	0.433081
AHSA1	0.445311	2.05766	0.0495952	0.433081
PAIP1	0.403748	2.06048	0.0489367	0.429778
RIDA	-0.399298	-2.07117	0.0478549	0.427647
BNIP3	-0.428647	-2.04839	0.0505572	0.433081
LMAN1	0.34576	2.06749	0.0485919	0.429202
UBR1	-0.416813	-2.04777	0.0502514	0.433081
PRKDC	0.348318	2.06302	0.0486776	0.429202
DHODH	0.632117	2.03813	0.0516428	0.439675
CA2	0.534188	2.0486	0.0501642	0.433081
ATP5F1	-0.311094	-2.03228	0.0518954	0.440478
AGO2	-0.263149	-1.99668	0.0570977	0.454172
COQ6	-0.348431	-2.04954	0.050066	0.433081
CKMT2	-0.346337	-2.0262	0.0525536	0.443361
LIMS1	-0.404902	-2.00088	0.0553749	0.449475
TIGAR	2.85755	1.99649	0.0581345	0.456559
GSR	-0.150436	-2.00933	0.0544184	0.447854
ALDH5A1	-0.312123	-2.02393	0.0528015	0.444107
HSPBP1	-0.332172	-2.00421	0.0553771	0.449475
PFKP	0.426097	2.01798	0.0534556	0.446835
YARS2	-0.177208	-2.00653	0.0547337	0.447854
TIMM21	-0.269502	-2.00993	0.0543512	0.447854
ILF3	0.347342	1.93078	0.069004	0.480347
RPRD1B	0.593995	1.96131	0.0618099	0.463824
NDUFS7	-0.536493	-2.01661	0.0536074	0.446835
MYPN	0.438138	2.00923	0.0544297	0.447854
NDUFA10	-0.257832	-2.00738	0.0546386	0.447854
UQCRQ	-0.336443	-2.00545	0.0548557	0.447854
DHRS4	-0.276943	-1.98153	0.0580045	0.456559
RPL4	0.22788	1.9939	0.0561752	0.452642
FSCN1	-0.297793	-1.96523	0.0603807	0.456793
RPS12	0.195879	1.99181	0.0564176	0.452642
H2AFY	0.375875	1.99868	0.0556258	0.450181
H2AFY2	0.512129	1.94072	0.066187	0.473202
ISOC1	-0.330418	-1.9928	0.0563021	0.452642
MAOA	-0.324417	-1.97817	0.0580178	0.456559
NDUFB7	-0.393247	-1.98212	0.0579348	0.456559
GSPT1	0.410939	1.97074	0.0597114	0.456559
PDP1	-0.311729	-1.98822	0.056834	0.453369
S100A10	-0.364878	-1.97268	0.0586726	0.456559
A1BG	0.751629	1.98858	0.0567922	0.453369
TNNI1	1.99671	1.97815	0.058406	0.456559
UQCRB	-0.329852	-1.96963	0.0590397	0.456559
CPT2	-0.39005	-1.974	0.0585139	0.456559
ABHD11	-0.505382	-1.96909	0.0594926	0.456559
MAP2K4	-0.432464	-1.93345	0.0658744	0.473202
BCAP29	0.570601	1.96888	0.0599369	0.456559
CISD1	-0.168701	-1.96429	0.0596867	0.456559
CASP3	0.441507	1.92651	0.0652669	0.471956
GOT2	-0.201286	-1.9602	0.0601858	0.456559
PITPNA	0.426284	1.93699	0.0643722	0.470373
CYC1	-0.30158	-1.97213	0.0587391	0.456559
HSPA9	-0.221719	-1.96206	0.0599581	0.456559
GFM1	-0.312248	-1.96028	0.0601768	0.456559
NDUFA11	-0.304059	-1.96511	0.0595868	0.456559
HSP90AB4P	0.562443	1.9388	0.0641404	0.469913
SEH1L	0.376947	1.84611	0.081887	0.508869
ERP29	0.202009	1.95289	0.061088	0.460892
RPIA	-0.230299	-1.93361	0.0635254	0.467869
NDUFV2	-0.395041	-1.94122	0.0625535	0.465639
SUCLA2	-0.230122	-1.93964	0.0627546	0.46589
CMPK1	-0.150953	-1.94488	0.0620908	0.464679
UBE2D1	-0.314264	-1.95082	0.0613463	0.46159
GORASP2	-0.183664	-1.93191	0.0637442	0.468242
SH3BGRL3	-0.322571	-1.92982	0.0648361	0.47184
BRCC3	0.328128	1.92596	0.0649119	0.47184
DNPH1	-0.544446	-1.92392	0.0651783	0.471956
RPL7	0.247314	1.9417	0.0624931	0.465639
FAM3C	0.436994	1.89262	0.0708048	0.487922
RBPMS	0.52504	1.93793	0.0629719	0.46626
UBE2V2	-0.200416	-1.90286	0.0675867	0.473958
SQSTM1	0.510094	1.87224	0.0726975	0.488988
PANK4	-0.274735	-1.9343	0.0634364	0.467869
TANGO2	0.304532	1.90803	0.0668889	0.473202
BLMH	0.471085	1.88378	0.0725989	0.488988
LAMA2	-0.978973	-1.91759	0.0656139	0.473202
DLD	-0.198	-1.90955	0.0666843	0.473202
COQ3	-0.44513	-1.91218	0.0663323	0.473202
METAP1	0.271289	1.86434	0.0748274	0.498372
SIRT2	-0.348031	-1.90491	0.0673089	0.473202
COL5A3	0.343118	1.87845	0.0722829	0.488988
CALM2	0.457733	1.90681	0.067053	0.473202
HINT2	-0.350104	-1.90695	0.0670336	0.473202
NPLOC4	0.219472	1.9057	0.0672031	0.473202
PURA	0.217152	1.88157	0.0713692	0.488211
OPA1	-0.218535	-1.89786	0.068268	0.477533
EEF2	0.230327	1.89118	0.0691879	0.480347
CDKN1B	-0.506317	-1.75892	0.0951432	0.547536
SMS	-0.573928	-1.83241	0.0814772	0.507455
APMAP	0.170424	1.86542	0.0728351	0.488988
NIPSNAP1	-0.309192	-1.89118	0.0691878	0.480347
MRPS14	-0.694462	-1.86794	0.0733149	0.490646
APCS	-1.01064	-1.8797	0.070793	0.487922
SARNP	0.250508	1.87354	0.0716688	0.488211
PPP1R14C	0.364805	1.85165	0.0778775	0.503949
KLKB1	1.02461	1.84698	0.0763982	0.501489
ATPAF1	-0.185647	-1.86881	0.0723465	0.488988
NCEH1	-0.326443	-1.85044	0.0750315	0.498496
IPO5	0.314313	1.88539	0.069994	0.484735
COPS4	-0.291863	-1.83941	0.078018	0.503949
HNRNPL	0.288893	1.87532	0.0714138	0.488211
P4HB	0.189016	1.8593	0.0737265	0.492217
RAB14	0.22971	1.87333	0.0716975	0.488211
MAP2K3	0.753443	1.83718	0.0807432	0.507455
HAPLN1	0.670974	1.77346	0.0903368	0.537715
SAFB	0.540326	1.84733	0.0768228	0.502053
POLR2B	0.453241	1.80845	0.0845624	0.520144
SRRM2	-0.623835	-1.75848	0.0943723	0.547536
NRBP1	0.286332	1.82212	0.0806802	0.507455
RPL15	0.246704	1.87315	0.0717235	0.488211
SUPV3L1	-0.311683	-1.86503	0.0728916	0.488988
DPT	-0.680731	-1.83127	0.0779262	0.503949
MESD	1.69334	1.8328	0.0790265	0.504984
USP10	0.345101	1.72194	0.101782	0.555096
M6PR	0.856496	1.83312	0.0784969	0.504701
RAB2A	0.257119	1.84168	0.0763428	0.501489
HADHA	-0.28503	-1.84274	0.0761823	0.501489
CTNNA2	0.601586	1.84728	0.0755022	0.499283
PIN1	0.434168	1.84928	0.0752041	0.498496
DHX15	-0.322677	-1.79659	0.0858557	0.523244
TMEM205	0.152792	1.80872	0.0814525	0.507455
COL5A1	-0.700373	-1.84026	0.0765563	0.501489
DDX20	0.506034	1.83537	0.0772986	0.503949
OSTF1	0.271124	1.81944	0.0797596	0.507455
MEMO1	0.403289	1.82817	0.0784019	0.504701
NRAP	0.831662	1.82504	0.0788871	0.504984
MCUR1	0.575308	1.78502	0.087763	0.530005
SUN1	0.26407	1.76847	0.0885053	0.531036
CYGB	-0.677345	-1.76063	0.0932325	0.546441
ARMT1	-0.394729	-1.80931	0.0813581	0.507455
NDUFAF6	-0.383594	-1.83312	0.0776423	0.503949
CMAS	0.595745	1.82376	0.0790852	0.504984
TACC2	0.530668	1.79864	0.0830726	0.513943
HDGFRP3	0.277924	1.81282	0.0812151	0.507455
EIF4H	0.1861	1.81827	0.0799414	0.507455
ACO2	-0.250515	-1.80896	0.0814131	0.507455
REEP5	0.359278	1.8163	0.0802516	0.507455
SRPRB	0.229716	1.80917	0.081381	0.507455
ACACA	0.524869	1.72207	0.101758	0.555096
C9orf64	-0.376543	-1.79889	0.0830311	0.513943
PRKAG1	0.547488	1.77456	0.0874724	0.529398
UBXN1	-0.254885	-1.7577	0.0913023	0.54082
TOLLIP	-0.459223	-1.77488	0.0888875	0.531036
ELOC	-0.246498	-1.78907	0.0846356	0.520144
RPS27	0.238345	1.784	0.0858917	0.523244
MRPL10	-0.46752	-1.63824	0.119251	0.574386
GRAMD4	-0.293799	-1.79592	0.0835129	0.515521
IGF1R	0.641305	1.71251	0.100569	0.555096
EIF5B	0.588362	1.77814	0.0864515	0.525504
XRCC6	0.278967	1.78702	0.0849734	0.52107
SPON1	-0.774329	-1.66132	0.110537	0.561445
ARL1	0.488733	1.77728	0.0870138	0.52777
PITHD1	-0.492026	-1.78427	0.0854287	0.522711
HNRNPAB	0.474462	1.76571	0.0885573	0.531036
FADS3	0.48465	1.69462	0.105305	0.556187
RILPL1	0.369954	1.74805	0.0920451	0.54235
ONECUT1	-0.300539	-1.72182	0.0977192	0.549883
EMC7	0.2968	1.67088	0.111601	0.561445
F2	0.68204	1.76487	0.0887019	0.531036
GAA	-0.348407	-1.7543	0.0905277	0.537715
PXDN	-0.652943	-1.65385	0.114188	0.567072
COQ8A	-0.483644	-1.7638	0.0888842	0.531036
CCAR1	0.356632	1.59366	0.12894	0.587489
MYL5	-0.643824	-1.71501	0.0976031	0.549883
TCP1	0.213255	1.742	0.0926958	0.544441
HNRNPD	0.386144	1.72711	0.0953757	0.547536
IGHA1	0.73343	1.73484	0.0939768	0.547536
SET	0.307734	1.74672	0.0918585	0.54235
PFN2	0.766173	1.73313	0.0942851	0.547536
GNL1	1.46726	1.66249	0.110301	0.561445
SYNJ1	0.525503	1.75398	0.090585	0.537715
GAS6	-0.50315	-1.59135	0.127634	0.587489
SELENOM	0.491207	1.59094	0.130629	0.589883
SRSF7	0.144237	1.70869	0.0987844	0.551364
HSPA4	0.280276	1.72383	0.0959761	0.547536
PSME2	0.214643	1.72588	0.0956003	0.547536
LARS2	-0.30577	-1.724	0.0968253	0.549883
SIRT5	-0.363093	-1.7451	0.092145	0.54235
RHOC	0.311019	1.73465	0.0940108	0.547536
CCT6A	0.202392	1.72876	0.0950766	0.547536
FBN1	-0.437254	-1.72845	0.0951328	0.547536
COL3A1	-0.495208	-1.72457	0.0958412	0.547536
PRKAB2	-0.33439	-1.71411	0.0977702	0.549883
SUMF2	0.455282	1.67136	0.10739	0.557654
SNRPD2	-0.389853	-1.71463	0.0976733	0.549883
ALB	-0.470693	-1.72691	0.0954135	0.547536
PRKCSH	0.220803	1.72028	0.0966291	0.549883
GNPDA1	-0.308899	-1.64862	0.111505	0.561445
PITPNB	0.474869	1.7047	0.10042	0.555096
F9	0.437046	1.71413	0.0977672	0.549883
SH3BGRL2	0.359139	1.72705	0.0953875	0.547536
CLPX	-0.303182	-1.69042	0.102265	0.555096
THNSL1	0.673585	1.64783	0.115428	0.567653
CHMP4B	0.413067	1.71111	0.0983311	0.551364
NCSTN	-0.35944	-1.68262	0.105704	0.556187
HP	0.902905	1.67462	0.105356	0.556187
OCIAD1	-0.203744	-1.69916	0.100586	0.555096
HBB	0.935407	1.66871	0.106534	0.556187
AIF1L	-0.305873	-1.58644	0.129607	0.587489
THSD4	-0.217764	-1.67385	0.105509	0.556187
TRDN	-0.459205	-1.66986	0.107191	0.557654
RBMX	0.309428	1.70992	0.0985535	0.551364
MRPL4	-0.58716	-1.64488	0.114556	0.567481
PLCXD3	0.493374	1.69989	0.100447	0.555096
ALDH9A1	-0.18874	-1.69031	0.102286	0.555096
EZR	-0.20381	-1.7039	0.0996874	0.55506
SOD3	0.723185	1.70847	0.0988256	0.551364
HNRNPH3	0.197827	1.68192	0.103918	0.556187
PABPC1	0.532546	1.693	0.101766	0.555096
APOB	-0.88207	-1.68315	0.103678	0.556187
TBRG4	-0.305787	-1.69252	0.10186	0.555096
ACADS	-0.581087	-1.67672	0.104941	0.556187
GBE1	-0.206836	-1.68857	0.102622	0.555834
NUDT16	0.231897	1.68488	0.10334	0.556187
SLMAP	0.214788	1.66809	0.106658	0.556187
DDB1	0.173362	1.6715	0.105976	0.556187
HAGH	-0.232801	-1.69348	0.101674	0.555096
MGST2	0.254015	1.69084	0.102182	0.555096
UBQLN2	0.184841	1.67679	0.104928	0.556187
C6orf203	-0.202411	-1.66159	0.107965	0.557655
EIF4E	-0.44951	-1.69072	0.102207	0.555096
ARHGDIA	0.170242	1.68308	0.103691	0.556187
ETFA	-0.231917	-1.67211	0.105855	0.556187
ACLY	0.502807	1.6657	0.107565	0.557654
AGT	0.791319	1.68558	0.103203	0.556187
FTH1	-0.40852	-1.67409	0.105462	0.556187
DNAAF5	0.522975	1.62938	0.116037	0.567747
ATP5MF	-0.33769	-1.67114	0.106048	0.556187
RPS19	0.125563	1.62188	0.116251	0.567796
AIFM1	-0.25734	-1.66849	0.106577	0.556187
PIN4	0.472101	1.51137	0.148567	0.609145
HSPB2	0.520969	1.6685	0.106576	0.556187
CANX	0.220284	1.66172	0.10794	0.557655
FAM98A	0.333215	1.64659	0.111926	0.561445
SARS	0.204979	1.65666	0.108967	0.561091
PSMD3	0.218067	1.66797	0.106682	0.556187
UPF1	-0.393464	-1.59538	0.122497	0.579986
ATAD1	-0.144178	-1.63115	0.11427	0.567072
PURB	-0.916969	-1.55914	0.133581	0.589883
RBP7	-0.571127	-1.4837	0.154751	0.609657
SMYD2	0.935154	1.65127	0.11007	0.561445
DMTN	0.221519	1.56226	0.132199	0.589883
DECR1	-0.282276	-1.64437	0.111497	0.561445
NENF	0.459391	1.65534	0.109235	0.561091
SPEG	0.614953	1.65622	0.109056	0.561091
HDHD3	-0.275359	-1.60725	0.120325	0.576047
OXSM	-0.223933	-1.63179	0.115026	0.567653
DPP3	-0.326384	-1.54472	0.137025	0.596058
SRSF1	0.312908	1.64965	0.110403	0.561445
SERPINH1	0.544972	1.64246	0.111894	0.561445
CSNK2A1	-0.450855	-1.64497	0.111371	0.561445
ATPAF2	-0.321271	-1.65208	0.109903	0.561445
GCA	0.440731	1.58191	0.126508	0.587489
CP	0.647434	1.64829	0.110683	0.561445
RPL23	0.145694	1.63449	0.113565	0.567072
ACP1	-0.223077	-1.63959	0.112493	0.563274
UQCRH	-0.286946	-1.61789	0.117111	0.569742
LAMP2	0.217929	1.63171	0.114151	0.567072
GIPC2	0.33603	1.5826	0.126352	0.587489
NCL	0.322106	1.64426	0.111518	0.561445
NDUFC1	-0.396192	-1.5976	0.122465	0.579986
MDH1	-0.184273	-1.63116	0.114268	0.567072
SYNE1	-0.337861	-1.58854	0.124038	0.585292
BAX	-0.285947	-1.61343	0.11808	0.570718
SUCLG1	-0.249941	-1.62879	0.114773	0.567545
HEBP2	-0.201865	-1.62489	0.115605	0.567653
TNFAIP2	-0.456965	-1.62437	0.115716	0.567653
EXOG	0.595897	1.61158	0.118484	0.571681
CHPT1	-0.241602	-1.5781	0.127382	0.587489
UBA3	-0.561156	-1.6173	0.117668	0.569742
CNRIP1	-0.468441	-1.48968	0.154136	0.609657
HNRNPH1	0.161505	1.59065	0.12313	0.581995
COPS8	-0.529633	-1.61594	0.117533	0.569742
RAB9B	0.392709	1.62391	0.115814	0.567653
TMEM186	-0.469141	-1.50429	0.148553	0.609145
CAPZB	-0.207632	-1.60409	0.120131	0.576047
LGALSL	0.567469	1.47453	0.157177	0.609657
GIMAP4	-0.428378	-1.56158	0.131768	0.589883
COX7C	-0.6187	-1.60619	0.119665	0.575386
ACTR10	-0.287196	-1.5714	0.128929	0.587489
COL1A1	0.671882	1.59585	0.121963	0.579428
MAT2A	0.377491	1.61575	0.117576	0.569742
PPP1R12B	-0.216836	-1.58001	0.125551	0.587489
HAX1	-0.292523	-1.6153	0.117673	0.569742
YWHAQ	0.316297	1.59939	0.121172	0.578634
GTF2I	0.246581	1.57451	0.127708	0.587489
HBA1	0.956184	1.56338	0.12941	0.587489
GDI2	0.147841	1.60276	0.120424	0.576047
DDX17	0.182599	1.5769	0.126265	0.587489
LDB3	-0.352962	-1.55056	0.132451	0.589883
RAB21	0.251207	1.59613	0.1219	0.579428
EHD2	-0.200784	-1.59701	0.121702	0.579428
GOLGB1	-0.456899	-1.56854	0.129596	0.587489
RRBP1	0.325749	1.5568	0.131392	0.589883
TUBB4B	0.169877	1.57558	0.126568	0.587489
EHD3	0.361879	1.56746	0.128455	0.587489
TIMM8A	-0.299989	-1.56434	0.129184	0.587489
TRIM55	0.318368	1.55721	0.131295	0.589883
PPM1F	-0.225269	-1.5384	0.135819	0.593748
TXNL1	-0.201844	-1.58201	0.125093	0.587489
DMD	0.142641	1.56612	0.128768	0.587489
RBM4	0.283707	1.54221	0.135854	0.593748
TPPP	-0.681704	-1.53414	0.138955	0.597904
YBX3	0.460286	1.58414	0.124606	0.586976
UTRN	0.696247	1.45361	0.160515	0.609657
EIF4G1	0.160307	1.53951	0.135119	0.592395
TUFM	-0.207161	-1.56466	0.129111	0.587489
CKAP5	0.618684	1.57363	0.127019	0.587489
RPL12	0.202842	1.55306	0.131853	0.589883
CKAP4	0.260456	1.56267	0.129577	0.587489
RPL7A	0.118363	1.55586	0.131188	0.589883
MTFP1	-0.596072	-1.57682	0.126284	0.587489
SF3A3	0.282694	1.5752	0.126657	0.587489
SLC25A13	1.27619	1.54537	0.133698	0.589883
ME3	-0.207906	-1.5432	0.134224	0.590549
SUMO3	0.39766	1.55351	0.131747	0.589883
PREP	0.301401	1.56181	0.129779	0.587489
AP4S1	0.374778	1.55233	0.13292	0.589883
CRYL1	0.261079	1.54848	0.13338	0.589883
PSMB10	-0.299132	-1.44727	0.162961	0.609657
SMU1	0.303681	1.56277	0.129553	0.587489
SCOC	0.531812	1.54648	0.133432	0.589883
SNF8	-0.205958	-1.54803	0.133487	0.589883
TMEM126B	-0.31542	-1.44128	0.163931	0.609657
MCAM	-0.279763	-1.52104	0.140104	0.597904
OSBP	-0.664823	-1.54109	0.134735	0.591644
SH3GL1	-0.400292	-1.52288	0.139645	0.597904
COLGALT1	0.353164	1.45848	0.158542	0.609657
SDHB	-0.286044	-1.54704	0.133298	0.589883
SF3A1	0.713893	1.54299	0.134274	0.590549
ARHGAP5	0.296851	1.52261	0.140175	0.597904
LYPLA2	0.552584	1.36818	0.187669	0.629825
GPT	-0.30287	-1.51288	0.141729	0.600568
PSMB1	-0.173202	-1.53236	0.13687	0.596058
CPEB4	0.653874	1.52152	0.140446	0.597904
NUDT21	-0.381828	-1.51845	0.140325	0.597904
DARS2	-0.247143	-1.52292	0.139208	0.597904
RPS3A	0.222738	1.5348	0.13627	0.594632
HIST1H1B	-1.79407	-1.50288	0.14428	0.602076
PNPLA6	0.26205	1.52665	0.138281	0.597904
FAM120A	0.25785	1.51367	0.141958	0.600625
MIPEP	0.2926	1.52112	0.139656	0.597904
PARK7	-0.123015	-1.50538	0.143637	0.601331
GFPT1	0.489964	1.48345	0.150719	0.609299
OMA1	0.198205	1.50013	0.144985	0.602509
DNAJC13	0.325192	1.48751	0.149155	0.609299
ECHDC3	-0.363072	-1.49585	0.14698	0.606519
FDXR	-0.35051	-1.51967	0.140449	0.597904
PTGFRN	-0.453624	-1.49622	0.146885	0.606519
GK	0.271336	1.52884	0.137738	0.597904
MCCC1	-0.301252	-1.52755	0.138055	0.597904
MYO18A	0.130388	1.4541	0.157248	0.609657
DDT	-0.319898	-1.51313	0.141667	0.600568
SPRYD4	-0.242043	-1.50452	0.143857	0.601349
KRT10	1.02083	1.44364	0.163969	0.609657
ASMTL	-0.383326	-1.50815	0.143357	0.601331
SF3B1	-0.509811	-1.34956	0.192638	0.632434
ARHGEF1	0.267215	1.45385	0.159812	0.609657
TSNAX	0.309277	1.47694	0.151948	0.609657
EEF1D	0.220207	1.51704	0.140679	0.597941
LAMA4	-0.350414	-1.51793	0.140456	0.597904
RPL22	0.223636	1.52054	0.139801	0.597904
HNRNPH2	0.40666	1.45877	0.155968	0.609657
COQ9	-0.314417	-1.50877	0.142772	0.601331
RPL13	0.148261	1.50007	0.145	0.602509
MUSTN1	-0.746184	-1.4001	0.175765	0.616489
SNRPD3	0.553496	1.5101	0.142435	0.601331
TGM2	0.332809	1.49645	0.145937	0.604596
ASNA1	0.221541	1.50598	0.143485	0.601331
SMTN	-0.263761	-1.49009	0.147594	0.606944
IGHA2	0.654884	1.47946	0.150394	0.609299
PIGS	0.283937	1.40439	0.174502	0.616489
SERPINB6	-0.304502	-1.50741	0.143119	0.601331
CCDC141	0.201742	1.49823	0.145475	0.603582
FLNB	-0.495385	-1.47072	0.152728	0.609657
CUL2	-0.573887	-1.48416	0.149149	0.609299
ARF6	0.309099	1.50575	0.143544	0.601331
RPLP0	0.157504	1.47814	0.150745	0.609299
MXRA7	0.511186	1.50216	0.144464	0.602076
PTER	-0.455164	-1.48351	0.149748	0.609299
ALDH4A1	0.205892	1.49143	0.147242	0.606519
SYNPO2L	0.290736	1.46925	0.153124	0.609657
RPL23A	-0.239409	-1.46161	0.155194	0.609657
HECTD4	-0.316821	-1.47872	0.15059	0.609299
DDAH1	0.35074	1.47819	0.151156	0.609299
CCDC127	-0.232794	-1.46669	0.153814	0.609657
DIABLO	-0.151744	-1.47693	0.151066	0.609299
RAB19	-0.520857	-1.29987	0.209632	0.646308
TACO1	-0.217967	-1.49131	0.147273	0.606519
SRI	0.277031	1.4598	0.155686	0.609657
SCRN2	-0.248796	-1.45012	0.158771	0.609657
SAMM50	-0.154215	-1.44703	0.159204	0.609657
CYB5A	-0.275596	-1.46395	0.154555	0.609657
DBT	0.172137	1.45991	0.155657	0.609657
GALNS	-0.296818	-1.48093	0.150004	0.609299
RAD23B	0.209081	1.44168	0.160695	0.609657
AGPS	-0.457047	-1.38126	0.182845	0.627709
BLVRB	0.348188	1.47822	0.150723	0.609299
TM9SF3	0.328948	1.45479	0.15794	0.609657
TSTA3	0.628926	1.23337	0.234749	0.671796
SDHA	-0.255553	-1.47204	0.152373	0.609657
CRK	0.24972	1.43131	0.164496	0.609657
VPS4A	0.193758	1.40917	0.170424	0.615382
HSPA12B	-0.29958	-1.47631	0.151231	0.609299
MYOF	1.13517	1.44637	0.159811	0.609657
TTC17	-0.854343	-1.30543	0.206225	0.642924
ADPRHL1	-0.348173	-1.46979	0.152979	0.609657
MB	-0.227358	-1.44746	0.159083	0.609657
GNAO1	0.262116	1.47148	0.152523	0.609657
ELP3	0.258335	1.40448	0.173271	0.616489
PPP1R7	0.161836	1.4625	0.15495	0.609657
CPNE1	0.377044	1.45532	0.156912	0.609657
MUT	-0.288338	-1.4635	0.15468	0.609657
PI4KA	-2.37524	-1.47102	0.152649	0.609657
RTN4IP1	-0.247441	-1.43128	0.163629	0.609657
SLIRP	-0.217169	-1.4452	0.159711	0.609657
TIMM50	0.162549	1.41126	0.169393	0.614635
TGFB1I1	1.01349	1.45484	0.157468	0.609657
EPHX2	-0.253522	-1.42958	0.164534	0.609657
NDUFA13	-0.336758	-1.44015	0.161123	0.609657
TARS	0.254499	1.45208	0.157804	0.609657
PRDX4	0.194658	1.44815	0.158891	0.609657
NUDT19	-0.479746	-1.45394	0.157293	0.609657
ISCA2	-0.187953	-1.43219	0.163369	0.609657
TAX1BP3	-0.45388	-1.46178	0.155147	0.609657
CHORDC1	0.442409	1.26232	0.224413	0.658937
CLIC1	0.211982	1.44028	0.161086	0.609657
MRPS35	-0.22825	-1.42211	0.16625	0.609657
NDRG2	-0.143012	-1.40807	0.170325	0.615382
PHKA1	0.582617	1.42214	0.166241	0.609657
EML5	-0.582813	-1.4105	0.170976	0.616489
SLC27A6	0.517541	1.42992	0.164435	0.609657
CSK	0.348998	1.3904	0.175569	0.616489
ILK	0.173218	1.44262	0.160433	0.609657
PA2G4	0.201145	1.44036	0.161064	0.609657
MTCH2	-0.161393	-1.41444	0.168467	0.613089
ENG	0.377837	1.40828	0.171627	0.616489
LYRM7	-0.313374	-1.44269	0.160413	0.609657
CPT1B	-0.359564	-1.44209	0.16058	0.609657
TRIM25	-0.252326	-1.41853	0.16728	0.611164
SUMO2	0.356007	1.3522	0.191061	0.632105
CS	-0.183515	-1.42148	0.166429	0.609657
RPL32	0.192946	1.44627	0.159414	0.609657
TAOK1	0.444401	1.42247	0.166146	0.609657
FNTA	-0.157902	-1.41045	0.16963	0.614635
AMBP	0.535051	1.43894	0.161463	0.609657
MRPS10	0.443113	1.39344	0.175075	0.616489
LMAN2	0.277964	1.41679	0.167784	0.612204
RARS	0.15853	1.42843	0.16444	0.609657
MYH9	0.232868	1.42298	0.165998	0.609657
TUBB3	-1.25256	-1.43785	0.161771	0.609657
TRUB2	0.425806	1.39668	0.17456	0.616489
LCMT1	-0.301288	-1.43144	0.163582	0.609657
UQCRFS1	-0.328949	-1.43738	0.161904	0.609657
COPB2	0.297429	1.38582	0.176949	0.618099
SEC23A	0.141662	1.37684	0.17968	0.62065
SOD2	-0.221005	-1.43015	0.163949	0.609657
ARL3	0.225639	1.43837	0.161623	0.609657
UQCRC1	-0.201038	-1.42746	0.164715	0.609657
CIAO2B	-0.146408	-1.37846	0.179184	0.62065
X40422	-0.230744	-1.41121	0.169408	0.614635
COQ7	-0.226972	-1.42635	0.165034	0.609657
TSPAN9	0.309378	1.42961	0.164104	0.609657
MRPS23	0.398827	1.35269	0.188039	0.629825
SLC25A52	-0.131624	-1.38162	0.178638	0.62065
HDLBP	0.286001	1.22234	0.236944	0.673116
MARS	0.170938	1.42767	0.164654	0.609657
PDE6D	0.190574	1.19802	0.247861	0.685931
ARPC2	0.272738	1.43131	0.16362	0.609657
RDH11	-0.337715	-1.37407	0.182399	0.627686
ACSS3	-0.293708	-1.35721	0.187621	0.629825
HSD17B12	0.171238	1.39005	0.175674	0.616489
RALY	0.241944	1.41946	0.167012	0.610986
UNC45B	0.295284	1.42181	0.166335	0.609657
AAK1	-0.33576	-1.39049	0.175542	0.616489
DNAJB1	0.513345	1.25307	0.225019	0.659423
PSMD6	0.255631	1.40995	0.169775	0.614635
ARHGEF6	0.345184	1.40391	0.17155	0.616489
RAN	0.200778	1.42169	0.166369	0.609657
ARHGAP1	0.337148	1.4031	0.171788	0.616489
UBE2D3	0.137826	1.41477	0.168371	0.613089
DDX3X	0.247338	1.39444	0.174358	0.616489
AGPAT3	-0.221729	-1.38049	0.178564	0.62065
PDXK	0.640581	1.39636	0.173788	0.616489
AIMP1	-0.140706	-1.38945	0.175856	0.616489
DAD1	0.485694	1.35165	0.188849	0.629825
NIPSNAP2	-0.238037	-1.37184	0.181212	0.624843
XPNPEP3	-0.580401	-1.35077	0.189128	0.629825
RAC1	0.267338	1.39265	0.174896	0.616489
ATG4A	0.253831	1.38935	0.175884	0.616489
ELAVL1	0.18522	1.39081	0.175447	0.616489
LGMN	-0.440268	-1.19802	0.245287	0.684371
SNTA1	0.228527	1.39834	0.173199	0.616489
SERPINA3	0.703009	1.39822	0.173233	0.616489
HIST2H3PS2	0.243139	1.39085	0.175435	0.616489
GALT	-0.28201	-1.38956	0.175822	0.616489
CHCHD6	0.326042	1.3796	0.179254	0.62065
DEK	-0.724342	-1.29498	0.208473	0.645085
OGDH	-0.137879	-1.37921	0.178955	0.62065
COL4A1	0.471215	1.38752	0.176437	0.617086
AAMDC	-0.302608	-1.36073	0.184657	0.629825
C1QBP	-0.200598	-1.37682	0.179685	0.62065
BOLA2	0.352207	1.31416	0.200978	0.639228
PSME1	0.233721	1.3808	0.178472	0.62065
ALDH6A1	0.290786	1.3627	0.184044	0.629618
HNRNPK	0.23977	1.38985	0.175735	0.616489
ATP6V1H	0.288166	1.28953	0.209268	0.645902
ADRM1	0.212079	1.38882	0.176045	0.616489
ANKFY1	-0.21393	-1.36652	0.182856	0.627709
FAHD2A	-0.27297	-1.3714	0.181348	0.624843
USP15	-0.205197	-1.33761	0.192402	0.632434
PLIN5	3.21206	1.30847	0.202398	0.641607
IMPA1	-0.163315	-1.3803	0.178623	0.62065
GTPBP1	0.376575	1.34113	0.191714	0.632434
KDSR	0.247574	1.33971	0.192171	0.632434
TINAGL1	-0.409377	-1.35146	0.187573	0.629825
PGAM2	-0.317564	-1.35793	0.185536	0.629825
FABP3	-0.170636	-1.35403	0.186761	0.629825
GGT5	0.51002	1.33745	0.192455	0.632434
MMRN2	-0.510255	-1.35853	0.185345	0.629825
UBA52	0.257059	1.34221	0.190926	0.632105
DYNC1H1	0.138298	1.36437	0.183525	0.629228
SDHD	-0.233741	-1.34015	0.191175	0.632105
LRBA	-0.425888	-1.1162	0.278645	0.710581
TIMM13	-0.331061	-1.34048	0.191071	0.632105
PDE3A	0.254583	1.34727	0.188902	0.629825
LEMD2	0.394698	1.35205	0.187385	0.629825
SDHAF2	0.60527	1.26451	0.219004	0.657012
EIF3F	0.190062	1.36255	0.184091	0.629618
NMNAT1	-0.324989	-1.35229	0.187311	0.629825
EIF3D	0.163371	1.35885	0.185246	0.629825
APRT	-0.303292	-1.34266	0.190782	0.632105
ECSIT	0.451733	1.34919	0.188702	0.629825
FAM136A	-0.304786	-1.35437	0.187067	0.629825
PDAP1	0.172478	1.3211	0.197365	0.638773
CMC4	-0.294074	-1.34828	0.188991	0.629825
USP28	0.348282	1.35616	0.186091	0.629825
KDELC2	-1.15135	-1.33183	0.194269	0.634796
PLXDC2	0.231847	1.31147	0.200554	0.638835
ANP32A	0.15202	1.32565	0.195873	0.63779
PAFAH1B3	0.292485	1.19025	0.249021	0.687091
DUS2	0.596453	1.35128	0.187629	0.629825
PTGES2	-0.185008	-1.347	0.188985	0.629825
HEXA	-0.44247	-1.31476	0.199865	0.638773
CFHR1	0.608784	1.3473	0.188891	0.629825
NIT2	-0.196729	-1.30275	0.204316	0.642005
TXNDC12	0.24746	1.34341	0.19013	0.632105
POSTN	1.25773	1.23595	0.229826	0.664418
RALA	-0.195834	-1.33762	0.191987	0.632434
PSMC4	0.175206	1.34738	0.188866	0.629825
ARHGAP17	-0.353755	-1.25224	0.223359	0.658937
USP5	0.108497	1.31277	0.200121	0.638773
PEPD	0.210351	1.26465	0.217909	0.655578
PEBP1	-0.124341	-1.30318	0.20333	0.641607
HMGA1	0.434971	1.15701	0.262841	0.695995
MNAT1	0.391304	1.21678	0.239006	0.674156
METTL2B	-0.21179	-1.31442	0.199572	0.638773
GUK1	-0.457282	-1.26515	0.217732	0.655578
HEXB	0.234651	1.2912	0.207394	0.645085
PROB1	-0.423884	-1.31705	0.19911	0.638773
MRPS16	-0.349129	-1.31916	0.198414	0.638773
EIF3K	0.358724	1.33148	0.193973	0.634571
KHDRBS1	0.201925	1.30548	0.202556	0.641607
EXOC7	1.40815	1.28741	0.210501	0.647553
COL12A1	0.642153	1.10359	0.283224	0.713788
TRIM28	0.200843	1.28839	0.208355	0.645085
RILP	-0.219312	-1.19153	0.247077	0.685029
STK24	0.138113	1.31442	0.199572	0.638773
RNH1	-0.254788	-1.32368	0.19652	0.638773
HSP90AA1	0.227167	1.31222	0.200305	0.638773
CRYM	-0.377675	-1.33439	0.193032	0.632983
MPP1	0.185085	1.29765	0.2056	0.642924
CAVIN2	-0.228184	-1.33294	0.193499	0.633766
RPS4Y1	0.16843	1.30389	0.203092	0.641607
UFL1	0.28895	1.26008	0.220024	0.658024
COPB1	0.198648	1.30972	0.201137	0.639228
TMEM143	-0.282983	-1.28809	0.208458	0.645085
C8orf82	-0.228995	-1.3151	0.199347	0.638773
PLGRKT	-0.287993	-1.32259	0.196875	0.638773
RPL36	0.403313	1.3279	0.195139	0.636889
AGRN	0.282183	1.3271	0.195401	0.636999
VARS	0.136834	1.26851	0.215259	0.64998
IGLC7	0.507521	1.3138	0.199779	0.638773
MYL4	-0.805607	-1.29504	0.206083	0.642924
VPS11	-0.247318	-1.14239	0.265315	0.695995
ME1	-0.434141	-1.32248	0.196914	0.638773
PSMF1	0.17651	1.27532	0.212875	0.64998
PEF1	0.181147	1.31561	0.19918	0.638773
DEFA1	-0.860452	-1.25494	0.221852	0.658937
OGDHL	0.814764	1.11306	0.280761	0.710581
RPS16	0.196967	1.31406	0.199694	0.638773
EPS15L1	0.224482	1.31525	0.199298	0.638773
PPP1CB	0.153473	1.30499	0.20272	0.641607
H1F0	0.347564	1.31851	0.198219	0.638773
MARCKS	-0.475809	-1.2973	0.205718	0.642924
SCRN3	-0.469305	-1.31787	0.198432	0.638773
PCCB	-0.227802	-1.29833	0.204968	0.642603
PLBD2	-0.350014	-1.23915	0.226586	0.661108
TALDO1	0.249666	1.30424	0.202972	0.641607
FABP4	-0.252179	-1.23957	0.225619	0.659429
S100A11	0.195283	1.26896	0.2151	0.64998
ARHGEF10	0.229215	1.19958	0.243372	0.682323
COX6A2	-0.536116	-1.30257	0.203534	0.641607
RPL27A	0.151809	1.29844	0.204931	0.642603
RPL19	0.123739	1.27049	0.214565	0.64998
MRPL37	-0.264143	-1.15877	0.257733	0.693934
WDR44	0.598836	1.27723	0.212611	0.64998
GRPEL1	-0.224437	-1.27837	0.211815	0.64998
NARS2	0.768598	1.29579	0.20583	0.642924
XIRP1	0.750231	1.30131	0.203959	0.641607
SGCD	0.161201	1.27293	0.213711	0.64998
VCL	0.18457	1.27801	0.211939	0.64998
IQGAP2	0.412111	1.2346	0.228247	0.661937
hCG_2039566	0.280785	1.3017	0.203827	0.641607
NUDT5	-0.278391	-1.28706	0.208811	0.645205
ACSF2	-0.398688	-1.24215	0.225498	0.659429
RPL10A	0.194774	1.28918	0.208083	0.645085
NMT1	0.282637	1.25952	0.21844	0.656026
IMPDH2	0.272382	1.24962	0.222372	0.658937
NT5C2	0.272608	1.10635	0.282776	0.713734
AP2A2	0.23477	1.22656	0.231659	0.666258
EEF1G	0.253347	1.2919	0.207153	0.645085
AEBP1	0.645403	0.993102	0.335024	0.750627
NUMA1	0.188894	1.19344	0.245143	0.684371
ITIH2	0.344843	1.28785	0.20854	0.645085
ATP6V1B2	0.453968	1.24695	0.222941	0.658937
C1QB	-0.469139	-1.12103	0.275908	0.705999
HARS2	0.123417	1.255	0.220051	0.658024
IGLL5	0.530083	1.26958	0.214884	0.64998
DDX19B	-0.203335	-1.20624	0.23881	0.674156
ADCY5	-0.220842	-1.23169	0.228504	0.661971
FBLL1	0.636862	1.04221	0.310764	0.734436
IMMT	0.669267	1.27502	0.212981	0.64998
HSP90AB2P	0.224657	1.27417	0.213275	0.64998
HSPB3	0.468005	1.28272	0.210307	0.647553
EIF3E	0.284483	1.27603	0.212628	0.64998
RGN	-1.05947	-1.24953	0.222405	0.658937
FLNA	0.43455	1.27373	0.213431	0.64998
KPNA3	0.162753	1.22613	0.230557	0.665627
COA1	0.36809	1.05427	0.304044	0.729704
B2M	0.313206	1.27131	0.214275	0.64998
UBA1	0.154164	1.27295	0.213702	0.64998
APOA4	0.921133	1.27116	0.214329	0.64998
VAMP2	-0.233905	-1.21221	0.236141	0.672206
PNPT1	-0.175459	-1.2606	0.218053	0.655578
ACAA1	-0.170634	-1.24529	0.223542	0.658937
CCT7	0.203939	1.2606	0.218055	0.655578
PSMD7	0.170977	1.24617	0.223225	0.658937
FBLN5	0.30538	1.23345	0.227858	0.661937
CCS	-0.198603	-1.27149	0.214212	0.64998
GCSH	-0.278008	-1.24324	0.224284	0.658937
EIF4G2	0.171944	1.25553	0.21986	0.658024
PICALM	0.258976	1.24649	0.223107	0.658937
TBCE	-0.265736	-1.00809	0.327168	0.748506
MRPL14	1.02217	1.00582	0.32823	0.748506
L2HGDH	-0.240647	-1.24268	0.224487	0.658937
ALDH1A2	-0.383107	-1.12384	0.273488	0.702936
RPL17	0.106952	1.21455	0.234872	0.671796
MAGOH	0.480053	1.15811	0.259538	0.694422
ITGA7	0.115302	1.2039	0.238898	0.674156
SEC11A	0.59377	1.25329	0.22066	0.658548
CDH5	-0.273549	-1.104	0.281812	0.711946
ANP32E	0.207933	1.10237	0.28374	0.713788
PPIL3	-0.189906	-1.16505	0.254793	0.692597
ATP5S	-0.305447	-1.25319	0.220699	0.658548
HK1	-0.163569	-1.23926	0.225731	0.659429
DNAJB4	0.441498	1.24945	0.22204	0.658937
MSRB3	0.186869	1.21957	0.232993	0.668025
STAT3	0.209763	1.20626	0.238385	0.674156
LRG1	0.598434	1.23509	0.227256	0.661108
ABHD16A	0.170643	1.2363	0.226814	0.661108
TMX2	0.145876	1.24233	0.224616	0.658937
NAP1L4	0.33258	1.24858	0.222353	0.658937
DLST	-0.141088	-1.23237	0.228254	0.661937
CYCS	-0.213441	-1.24296	0.224385	0.658937
TUBB	0.228465	1.23527	0.227191	0.661108
ECHDC2	-0.711403	-1.24756	0.222722	0.658937
CRYZ	-0.185299	-1.21173	0.235934	0.672206
MRPL17	-0.157929	-1.07885	0.292623	0.719284
LAMP1	0.302547	1.17332	0.251115	0.688659
ERAP1	-0.210642	-1.18568	0.246281	0.684961
HNRNPM	0.169425	1.22365	0.231477	0.666258
MFN1	0.199849	1.17925	0.248408	0.686762
STUB1	0.298287	1.05425	0.305364	0.730355
SERPINA4	0.483789	1.17095	0.253371	0.692232
PGD	-0.175134	-1.2212	0.232388	0.667665
SERPINC1	0.294361	1.22323	0.231632	0.666258
HSPG2	0.215609	1.22912	0.229452	0.664028
ATXN10	0.287691	1.19226	0.243354	0.682323
RPS13	0.106893	1.20946	0.236793	0.673116
PTRHD1	-0.296595	-1.21327	0.235356	0.672032
MRPL23	-0.198754	-1.17133	0.251526	0.688659
TECR	0.279251	1.22568	0.230722	0.665627
SURF1	-0.152139	-1.14128	0.263606	0.695995
APOC3	0.424273	1.13998	0.265329	0.695995
MAOB	-0.17698	-1.22028	0.232729	0.667956
PDPR	-0.182051	-1.20804	0.237327	0.673515
USP7	0.316364	1.17556	0.250642	0.688478
TOM1L2	0.238146	1.00775	0.325339	0.748506
RUVBL1	0.13967	1.17422	0.25076	0.688478
GNA11	0.472891	1.20522	0.238397	0.674156
TMSB4X	0.262469	1.21413	0.235032	0.671796
SIRT3	-0.21369	-1.16396	0.25445	0.692597
CRAT	-0.114285	-1.18514	0.246112	0.684961
UBE2M	0.208466	1.20132	0.239883	0.675945
AUH	-0.190366	-1.19258	0.243232	0.682323
TSFM	-0.182959	-1.19469	0.242421	0.681717
LARS	0.166298	1.20707	0.237696	0.673876
FNTB	0.173074	0.992334	0.334578	0.750627
MRPL3	-0.364768	-1.17888	0.248931	0.687091
ARMCX2	-0.21488	-1.09371	0.285177	0.715202
UBE2O	0.224823	1.17452	0.250266	0.688478
SNX3	-0.118391	-1.15093	0.259681	0.694422
CPQ	0.247633	1.16683	0.254085	0.692597
NLRX1	-0.134016	-1.19902	0.24076	0.67773
CSNK1A1	0.553384	1.21237	0.235692	0.672206
PPCS	-0.283606	-0.938068	0.360313	0.757065
MRPS6	-0.138496	-1.13421	0.266506	0.69798
WARS	-0.197593	-1.16432	0.254307	0.692597
NDUFAF2	0.179791	1.07555	0.29464	0.721441
GLUL	-0.432981	-0.888609	0.387005	0.774566
NEDD8	-0.205482	-0.972966	0.342502	0.751311
ACYP1	0.202737	1.13959	0.264663	0.695995
MAP1LC3A	0.383229	1.13191	0.268643	0.699627
ARHGDIB	0.350319	1.18715	0.245331	0.684371
CES1	0.389515	1.17616	0.249623	0.688069
HNRNPUL1	-0.378386	-0.986202	0.336775	0.750627
NPM1	0.179209	1.14077	0.263812	0.695995
EXOC6B	0.24452	1.13854	0.265491	0.695995
C3	0.480726	1.19085	0.2439	0.683115
TMEM173	0.41779	1.1833	0.246828	0.685029
TWF2	0.380926	1.18613	0.245727	0.684788
SEC61A1	0.372527	1.18778	0.245086	0.684371
EGFLAM	-0.253524	-1.07537	0.29314	0.719307
SULT1A4	0.497952	1.05982	0.302196	0.727598
EPN1	0.463591	1.18248	0.24715	0.685029
HSPA5	0.181468	1.1743	0.250352	0.688478
HSPD1	-0.136124	-1.1607	0.25575	0.692597
PTPRM	-0.325331	-0.993862	0.33313	0.750627
ATP2B4	0.22341	1.1481	0.260826	0.695817
MAP2K1	0.175983	1.16998	0.252061	0.689329
FKBP8	0.449407	1.14422	0.262772	0.695995
PGM5	0.185493	1.15729	0.257117	0.693618
FN3KRP	0.22333	1.15918	0.256357	0.692911
RPS7	0.117511	1.1601	0.255992	0.692597
RPS14	0.135475	1.15361	0.258598	0.694422
IAH1	-0.200206	-1.13847	0.264756	0.695995
DAG1	0.173533	1.18212	0.247289	0.685029
KLHL41	0.339694	1.16353	0.254619	0.692597
HSPB1	0.300947	1.17122	0.251568	0.688659
AMT	-0.450695	-1.15203	0.259236	0.694422
PMM2	0.185532	0.974353	0.34183	0.751311
FDX1	-0.237611	-1.10875	0.278767	0.710581
PPP1R12A	0.155324	1.13982	0.264202	0.695995
DLC1	-0.415176	-1.00593	0.326784	0.748506
CTSG	0.512264	1.14378	0.263349	0.695995
PPP1R1C	0.674296	1.08877	0.28731	0.715202
SELENBP1	-0.390465	-1.15036	0.259909	0.694422
BOLA3	0.597663	0.960514	0.3499	0.755134
GPD2	0.251485	1.13304	0.267353	0.698227
SEPT5	0.245497	1.12021	0.27232	0.702632
NDUFAB1	-0.251523	-1.14487	0.262138	0.695995
AP2B1	-0.24835	-1.15645	0.257454	0.693855
GBP1	0.39786	1.08524	0.288834	0.715404
RPS5	0.432453	1.15228	0.259133	0.694422
GCDH	-0.338336	-1.16209	0.255194	0.692597
GPD1L	-0.272327	-1.14372	0.262606	0.695995
CRADD	-0.433935	-1.15202	0.259241	0.694422
PGLYRP2	-0.272231	-0.89343	0.384493	0.771759
MRPL38	-0.456595	-1.14784	0.260931	0.695817
SMYD1	0.122218	1.10097	0.280463	0.710581
DUSP27	0.364113	1.1444	0.26233	0.695995
NDUFA1	-0.315808	-1.13742	0.265188	0.695995
FKBP1A	0.182988	1.12613	0.26985	0.700829
HUWE1	0.182039	1.16187	0.255281	0.692597
ARL8A	0.183332	1.12423	0.270643	0.700902
ANKRD2	-0.841299	-1.16133	0.255499	0.692597
GLO1	0.146835	1.11692	0.273701	0.702936
UBA6	0.211305	1.04922	0.304328	0.729758
HSD17B8	-0.260853	-1.13666	0.265498	0.695995
MT	-0.234156	-1.1249	0.270363	0.700829
SPARCL1	-0.342627	-0.895384	0.381516	0.770225
ALDH7A1	-0.169274	-1.13284	0.26707	0.698227
ACO1	-0.1099	-1.10051	0.28066	0.710581
ACSS1	-0.283385	-1.11887	0.272882	0.702936
RAP1A	0.156606	1.15737	0.257086	0.693618
LAMTOR2	0.128492	1.05578	0.300265	0.726271
LYRM1	-0.192257	-1.11705	0.273645	0.702936
CPVL	0.670182	1.15141	0.259485	0.694422
CBR4	-0.175874	-0.986011	0.335637	0.750627
HSPA6	0.223004	1.14581	0.261757	0.695995
RPS23	0.128153	1.11561	0.274252	0.70334
CLN3	0.837593	1.08414	0.287725	0.715202
CDH2	0.173809	1.12249	0.271369	0.701546
TPM2	-0.301026	-1.11805	0.273229	0.702936
DST	0.214717	1.12243	0.271395	0.701546
CEFIP	-0.228976	-1.0872	0.286395	0.715202
SNX18	0.30204	0.796638	0.434802	0.804636
TMED9	0.151061	1.11093	0.276228	0.706171
PSMD12	0.16872	1.13227	0.267308	0.698227
C1QA	0.206716	0.76174	0.456374	0.815823
YKT6	0.0979915	1.10125	0.280342	0.710581
IST1	-0.174992	-1.13708	0.265326	0.695995
CDK11B	0.111101	1.11535	0.274363	0.70334
ST13	0.184315	1.12513	0.270267	0.700829
CDV3	0.271602	1.08948	0.285408	0.715202
NDUFAF3	0.246087	0.846039	0.408968	0.78752
PSMD9	0.289833	1.12162	0.272095	0.702632
DNAJA3	-0.179942	-1.1284	0.26891	0.69967
CAPRIN1	0.321309	1.13085	0.267894	0.698985
MCFD2	0.115496	0.812474	0.428105	0.798867
VILL	-0.186129	-0.968699	0.344001	0.751311
PRDX1	-0.153838	-1.12493	0.270353	0.700829
ENO2	0.32074	1.08735	0.286684	0.715202
RBM8A	-0.355615	-0.921236	0.3682	0.759512
SLC25A4	-0.0911117	-1.07908	0.289933	0.716422
TRIP12	0.216976	1.07438	0.292726	0.719284
PEA15	0.314323	1.12934	0.268519	0.699627
POPDC2	0.526664	1.11432	0.274795	0.7038
MRPL21	-0.224477	-1.05727	0.300713	0.726514
AP2A1	0.187906	1.10052	0.280654	0.710581
ABHD5	0.19978	0.931239	0.363741	0.758543
STAT1	0.241816	1.07412	0.292464	0.719284
FHIT	-0.214313	-0.976799	0.339545	0.751311
SRSF2	-0.19005	-0.993197	0.331675	0.750627
LRRC14B	-0.325334	-0.988243	0.334039	0.750627
GRSF1	0.184475	0.892304	0.384354	0.771759
AKT2	0.143131	1.0436	0.306869	0.730819
ITGB1	0.22813	1.09243	0.28413	0.713915
MDH2	-0.17265	-1.09394	0.28348	0.713788
PDCD6	-0.214049	-1.08341	0.288043	0.715353
EMC3	0.174484	0.959868	0.34651	0.751311
TROVE2	0.138695	1.08581	0.286998	0.715202
FGFR2	-0.127249	-1.10106	0.280424	0.710581
MTOR	-0.293672	-1.07773	0.290526	0.716422
PSMD2	0.160852	1.10978	0.276712	0.706758
SDCBP	-0.267714	-1.08769	0.286183	0.715202
MAPK3	-0.226	-1.03594	0.309261	0.733612
PDE6B	-0.369203	-1.03834	0.30926	0.733612
CTTN	-0.188533	-1.10106	0.280425	0.710581
OPLAH	-0.199282	-1.10174	0.280133	0.710581
ATP6V1D	0.649795	1.07237	0.294013	0.720538
CAMKK2	-0.22571	-1.06538	0.296699	0.725207
PRKAA2	0.202352	1.08194	0.288685	0.715404
LGALS1	-0.237364	-1.0757	0.291416	0.717967
HADH	-0.164114	-1.07772	0.290532	0.716422
COL14A1	0.670277	0.987077	0.334114	0.750627
TOP2B	-0.320637	-0.847944	0.408621	0.78752
LASP1	0.140055	1.08179	0.288752	0.715404
ACOT2	-0.300707	-1.07154	0.293252	0.719307
HOMER1	-0.1503	-1.04526	0.305355	0.730355
CD99L2	0.251203	0.844045	0.410734	0.788066
OSBPL1A	0.207635	1.08569	0.287051	0.715202
DNM1	0.252852	1.07842	0.290223	0.716422
RARRES2	0.362777	0.804237	0.431489	0.801377
CCT4	0.120475	1.05153	0.302176	0.727598
PCMT1	-0.110033	-1.06022	0.298276	0.7257
BVES	0.25712	1.08688	0.286535	0.715202
GOLT1B	0.227677	1.05751	0.299488	0.7257
ERLIN2	-0.190804	-1.09928	0.281188	0.711015
EIF2S1	0.0947713	1.05793	0.2993	0.7257
MAP1S	0.219804	1.05149	0.303306	0.728946
FBL	0.177143	0.961297	0.346201	0.751311
BTF3L4	0.262298	1.09314	0.283823	0.713788
CCT8	0.116981	1.04868	0.303465	0.728946
RACK1	0.0843996	1.05824	0.299163	0.7257
STEAP4	-0.525509	-0.502117	0.621853	0.882385
IGF2R	0.332437	0.891947	0.38331	0.771052
LACTB2	-0.233702	-1.07941	0.289791	0.716422
PIGK	0.258875	1.06307	0.29735	0.725524
HSPA1B	0.213796	1.06089	0.297978	0.7257
SLC8A1	0.237918	1.08421	0.287697	0.715202
SNRPA	0.213781	0.973101	0.340425	0.751311
MTHFD2L	0.162193	1.03608	0.309535	0.733612
PTBP1	0.159484	1.05606	0.300141	0.726271
CPA3	-0.563824	-1.08426	0.287674	0.715202
UQCR11	-0.275801	-1.05967	0.29852	0.7257
TMEM189	-0.118059	-1.06698	0.295269	0.722346
EIF3A	0.132353	1.05747	0.299508	0.7257
ARF4	0.140216	1.06291	0.297077	0.725493
TMED7	-0.147792	-1.03489	0.309742	0.733612
CLEC3B	0.302846	0.759758	0.458135	0.816331
BPGM	0.185523	0.964025	0.344097	0.751311
NCALD	0.238101	0.938647	0.358855	0.756656
PSMA6	-0.149471	-1.04177	0.3066	0.730819
SNRPA1	-0.213093	-1.01203	0.320685	0.743197
RYR2	-0.131954	-1.0228	0.315325	0.738322
KYAT3	-0.279227	-1.04093	0.307323	0.731272
SYNCRIP	0.150535	1.05107	0.302382	0.727598
TFAM	-0.160702	-1.05915	0.298753	0.7257
BCO2	-0.426224	-0.93615	0.358728	0.756656
MATR3	0.181455	1.03458	0.309888	0.733612
TNNI3K	1.62789	0.935302	0.359575	0.756656
ABHD14B	0.184268	1.05439	0.300887	0.726514
HSD17B4	-0.157061	-1.05132	0.302271	0.727598
MAPT	0.29404	1.01731	0.317883	0.742437
SH2D3C	-0.397905	-1.00999	0.321999	0.743939
DOCK5	-0.50412	-0.807405	0.428714	0.798867
SORBS3	0.59514	0.873781	0.392371	0.779702
COPS2	0.175393	1.02906	0.312425	0.736607
PNP	0.154235	0.995869	0.328005	0.748506
SORD	0.624506	0.999305	0.326694	0.748506
APOD	-0.418257	-1.0448	0.305223	0.730355
APOL1	0.10711	1.01418	0.319347	0.743197
IARS	-0.144875	-1.01215	0.320296	0.743197
NOP56	0.231079	1.04351	0.305806	0.730434
HSP90B1	0.138085	1.00914	0.321712	0.743891
MFAP2	0.338215	1.02865	0.312614	0.736607
DIAPH1	0.691628	0.955563	0.347626	0.751975
CCDC58	-0.199624	-1.03285	0.310682	0.734436
RRM2B	0.15842	0.948606	0.351401	0.756013
NRP1	0.262797	1.04118	0.30687	0.730819
TIPRL	-0.149371	-0.915328	0.369737	0.760227
NES	0.437628	1.02609	0.313799	0.736607
MAP2K2	0.113597	1.03712	0.308724	0.733612
RRAD	-0.342262	-1.04326	0.305922	0.730434
PPIL1	-0.425956	-1.02772	0.313045	0.736607
LANCL1	-0.106289	-1.01333	0.319746	0.743197
MIA3	-0.186562	-0.824908	0.419414	0.793055
UBAP2L	0.105961	1.01968	0.316777	0.740477
HMGB2	0.243267	1.02736	0.313209	0.736607
SLC44A2	-0.241987	-0.943947	0.353732	0.756013
SNX1	-0.312491	-1.02345	0.315025	0.738239
GNB4	0.289756	0.895287	0.379723	0.768052
METTL7A	-0.212073	-0.860021	0.399736	0.784506
PFN1	0.109901	1.02708	0.313342	0.736607
NARS	0.138612	1.02483	0.314382	0.737355
ACAD8	-0.19113	-1.01064	0.321007	0.743197
ZMPSTE24	0.205048	0.940691	0.356056	0.756633
LPL	0.345367	0.764789	0.453566	0.815823
NSFL1C	0.158836	1.03011	0.311944	0.736601
UGP2	-0.147322	-1.02652	0.313599	0.736607
ATP5F1C	-0.187562	-1.01352	0.319655	0.743197
SLC25A1	-0.154368	-0.93674	0.35736	0.756656
FKBP2	0.21773	1.01326	0.319778	0.743197
CMC1	0.290877	0.991264	0.330207	0.750627
LCP1	0.260122	0.999313	0.326364	0.748506
EML1	-0.240895	-0.769621	0.451254	0.815455
RPL14	0.243729	1.01995	0.316652	0.740477
ITIH1	-0.203442	-0.973185	0.338952	0.751311
GSTM3	0.314565	0.976583	0.337297	0.750627
DERL1	0.153883	1.00079	0.325662	0.748506
VPS26B	-0.0409038	-0.200303	0.843557	0.955695
CD81	0.251943	1.00245	0.325201	0.748506
SERPING1	0.361547	1.01638	0.318317	0.742828
MAPRE1	0.13805	1.01035	0.321144	0.743197
GMFG	-0.233836	-0.962716	0.345106	0.751311
FLII	0.222817	1.01315	0.319829	0.743197
ZC3H7B	0.428337	0.976166	0.338533	0.751311
C6orf136	-0.204436	-0.836824	0.411908	0.788554
ADI1	0.23208	0.991122	0.330275	0.750627
RBBP7	-0.331076	-1.00729	0.322587	0.744678
GCN1	0.211929	0.936002	0.357732	0.756656
AKT1	-0.161636	-0.776106	0.447011	0.812853
UCHL3	-0.16983	-0.992475	0.329951	0.750627
MPO	-0.482441	-0.663883	0.514966	0.842341
THOP1	0.318694	0.865652	0.39625	0.78316
OLA1	-0.0955479	-0.991049	0.33031	0.750627
MOGS	0.207037	0.970665	0.340184	0.751311
SCCPDH	0.189468	1.01203	0.320356	0.743197
RPS26	0.116031	0.996571	0.32767	0.748506
DRG1	0.216698	0.935096	0.358519	0.756656
GDI1	0.121734	0.984128	0.33364	0.750627
CSE1L	0.264869	1.00632	0.323042	0.745111
RPL34	0.376909	1.00367	0.324295	0.747382
GTPBP4	0.303082	0.98265	0.334355	0.750627
RDH14	-0.158328	-0.997861	0.327055	0.748506
ITGA9	-0.236937	-0.968036	0.341471	0.751311
EEA1	0.221425	0.977466	0.337187	0.750627
MPI	-0.189376	-0.977509	0.336847	0.750627
CYLC1	-0.314579	-0.977374	0.336912	0.750627
SPCS1	0.335869	0.985183	0.333453	0.750627
TXN2	-0.13491	-0.982281	0.334533	0.750627
KARS	0.126069	0.942914	0.353943	0.756013
UFSP2	0.129851	0.921637	0.365041	0.758581
ABRACL	-0.246736	-0.590342	0.562973	0.866799
RAB10	0.160475	0.995296	0.328278	0.748506
FN3K	0.100321	0.839603	0.409601	0.78752
MRAS	0.706605	0.797	0.434597	0.804636
RAB6A	0.145429	0.950408	0.350191	0.755176
NAP1L1	0.168782	0.982285	0.334531	0.750627
FN1	0.275842	0.941254	0.354778	0.75628
NAXE	-0.120147	-0.984529	0.333447	0.750627
PDK4	-0.800538	-0.962058	0.344726	0.751311
RPL6	0.132601	0.927321	0.361835	0.757975
SNU13	0.201237	0.98799	0.33178	0.750627
TNNI3	-0.0970211	-0.917413	0.36691	0.758899
ACTR2	-0.216655	-0.989465	0.33107	0.750627
TUBB6	0.150077	0.958656	0.346093	0.751311
NID1	-0.0973439	-0.964437	0.34324	0.751311
X37316	0.239366	0.898729	0.377924	0.768052
ARPP19	0.892579	0.973682	0.339028	0.751311
PRPS1	0.261515	0.958843	0.346313	0.751311
IDH2	-0.181928	-0.959637	0.345608	0.751311
HSPA2	0.642744	0.979563	0.33585	0.750627
X37500	0.215619	0.99569	0.32809	0.748506
COPS5	0.147662	0.972892	0.339095	0.751311
THEM4	0.193099	0.713107	0.484691	0.828467
PSMA4	-0.0923558	-0.960649	0.345107	0.751311
AZGP1	0.324683	0.982806	0.334279	0.750627
TMLHE	-0.152602	-0.942043	0.354381	0.756013
TMEM159	-0.114961	-0.288091	0.776485	0.937032
MVP	0.229739	0.944923	0.352935	0.756013
RTCB	-0.0788236	-0.938838	0.355995	0.756633
NFKB1	0.0880164	0.576318	0.572191	0.870082
BDH1	0.26313	0.982376	0.334487	0.750627
VLDLR	-0.144102	-0.956341	0.34724	0.751728
RAB11B	0.0997211	0.961441	0.344717	0.751311
AK2	-0.118267	-0.960842	0.345012	0.751311
TARSL2	-0.0955493	-0.769918	0.449736	0.815205
RNASE4	0.332526	0.770886	0.450027	0.815205
RALGAPB	0.078319	0.75909	0.455687	0.815823
PTMS	-0.306617	-0.890152	0.382051	0.770519
CYP2S1	-0.107377	-0.932858	0.359324	0.756656
TMX4	0.1348	0.972826	0.339128	0.751311
SORBS1	0.193173	0.601959	0.555397	0.865669
SQOR	-0.208685	-0.980957	0.335174	0.750627
TOR1B	-0.191202	-0.887383	0.382576	0.770688
FKBP4	0.152887	0.946971	0.351909	0.756013
ACOT13	-0.192102	-0.961342	0.344765	0.751311
PRKAA1	-0.195991	-0.943188	0.354113	0.756013
MARK2	-0.0908836	-0.696959	0.494506	0.835736
GHITM	0.267081	0.970042	0.340489	0.751311
ALYREF	0.176749	0.898337	0.377759	0.768052
PFAS	0.221483	0.897112	0.378768	0.768052
SPR	-0.342725	-0.977772	0.336719	0.750627
EMD	-0.24924	-0.916016	0.368249	0.759512
FMOD	0.395922	0.779013	0.444098	0.811175
CHCHD3	-0.168908	-0.942058	0.354374	0.756013
PCYT2	0.251612	0.956337	0.347242	0.751728
PSMC5	0.111998	0.953391	0.348705	0.753723
HIST1H4A	0.222793	0.978062	0.336578	0.750627
HIST1H2BJ	0.21551	0.959367	0.345741	0.751311
ME2	-0.265981	-0.970977	0.340031	0.751311
NO_PROT_NAME	0.383825	0.969459	0.340774	0.751311
RPS27L	0.167952	0.895736	0.378175	0.768052
PSMD5	0.422705	0.960649	0.345108	0.751311
LRRFIP1	0.172066	0.828658	0.416012	0.792188
MRPL44	-0.184127	-0.91462	0.368349	0.759512
ACTR1B	-0.106417	-0.919033	0.366077	0.758581
SNRPN	-0.21147	-0.944407	0.353193	0.756013
ERN1	0.54597	0.892504	0.380164	0.768052
IRF6	0.455907	0.852306	0.401986	0.78453
RPSA	0.0740083	0.895387	0.378358	0.768052
HBA2	0.419426	0.851676	0.40233	0.78453
BSG	0.269002	0.965038	0.342944	0.751311
RPS2	0.126627	0.959067	0.34589	0.751311
ACTN1	-0.189894	-0.932116	0.359396	0.756656
PLIN3	0.150108	0.940219	0.355299	0.756633
COA6	-1.17007	-0.966517	0.342217	0.751311
MYADM	0.215967	0.919882	0.365941	0.758581
DDX39B	0.131032	0.920861	0.365139	0.758581
OPA3	-0.179362	-0.942285	0.354259	0.756013
MRPL58	-0.163554	-0.646928	0.524866	0.847087
PDCD6IP	0.0968587	0.938949	0.355939	0.756633
GON7	0.146698	0.923005	0.36404	0.758581
TPPP3	0.35395	0.638125	0.530826	0.848833
VPS36	-0.167687	-0.944607	0.353402	0.756013
SFXN4	0.274668	0.89537	0.378973	0.768052
CLASP1	0.152037	0.951039	0.349877	0.755134
PRUNE1	-0.120884	-0.896313	0.377872	0.768052
ARL6IP5	0.192535	0.938228	0.356303	0.756633
ABCB8	-0.130797	-0.828377	0.415463	0.792048
FLNC	0.253872	0.700387	0.491569	0.834731
ACTN4	0.155926	0.924632	0.363208	0.758543
PDE1C	0.159067	0.931028	0.359949	0.756871
PPFIBP1	-0.237335	-0.928483	0.361546	0.757939
PDIA3	0.0989001	0.921057	0.365038	0.758581
RPS10	0.393715	0.944224	0.353285	0.756013
XRCC5	0.164122	0.913659	0.368845	0.759512
GNB2	-0.179306	-0.871195	0.391784	0.779702
AK4	-0.123041	-0.945129	0.352831	0.756013
TRIM54	-0.300545	-0.594335	0.560363	0.866799
DCTN4	0.301235	0.900679	0.37588	0.768052
TOM1	-0.249469	-0.83935	0.409081	0.78752
CTNNA3	-0.129102	-0.895111	0.378503	0.768052
MYOM3	-0.0766407	-0.848249	0.40363	0.785258
TXN	-0.149647	-0.927892	0.361544	0.757939
PPM1K	0.177355	0.929772	0.360587	0.75707
PRKACA	0.217364	0.933282	0.358805	0.756656
SERBP1	0.134529	0.90798	0.37208	0.763354
CHCHD1	-0.249404	-0.934852	0.358009	0.756656
SEPT9	-0.104644	-0.925232	0.362901	0.758543
SUCLG2	-0.18285	-0.931855	0.359529	0.756656
SNX9	0.147266	0.895933	0.379017	0.768052
YARS	0.171787	0.93753	0.356655	0.756656
QARS	0.34308	0.945615	0.352588	0.756013
TGFBI	0.285577	0.925899	0.362561	0.758543
PPOX	-0.142384	-0.904448	0.373621	0.76595
CCDC51	-0.209395	-0.835537	0.411499	0.788446
MACF1	0.200005	0.857292	0.399601	0.784506
SGCG	0.087212	0.895135	0.378491	0.768052
OBSL1	0.184456	0.881248	0.385829	0.772767
SLC25A5	0.262799	0.919277	0.365952	0.758581
TMEM109	0.230089	0.920826	0.365157	0.758581
MPRIP	-0.597809	-0.66628	0.513467	0.842177
RTCA	-0.240412	-0.913778	0.368783	0.759512
RRAS	0.167509	0.925123	0.362957	0.758543
LGALS3BP	0.349045	0.907672	0.371945	0.763354
LRRC47	0.131952	0.918772	0.366211	0.758581
SEC22B	0.172271	0.910061	0.370706	0.761657
GSK3A	-0.125013	-0.777585	0.444923	0.811175
LYPLA1	-0.147245	-0.923946	0.363559	0.758543
TMX1	-0.170276	-0.668862	0.512324	0.842177
CDC37	0.117986	0.853208	0.400922	0.784506
UROD	-0.212432	-0.675313	0.507417	0.841477
MAP7D1	0.405588	0.916868	0.36719	0.758915
PCYOX1L	0.294072	0.611977	0.546979	0.862281
MRPS22	0.122103	0.868465	0.392663	0.779725
DBI	0.198092	0.88384	0.384452	0.771759
MRPS15	0.293755	0.569751	0.576099	0.870082
FDPS	-0.170583	-0.729391	0.473296	0.824051
PUDP	0.136714	0.743851	0.464673	0.821365
FGA	0.318861	0.853161	0.400947	0.784506
PACSIN3	0.201459	0.913134	0.369116	0.759512
MYL7	-0.554546	-0.893925	0.379417	0.768052
ART3	-0.468821	-0.845833	0.405226	0.785835
DNPEP	-0.158231	-0.901061	0.375387	0.768052
KPNA4	1.05901	0.917849	0.366686	0.758899
SSB	0.087395	0.86237	0.395949	0.78316
C5	0.249177	0.874322	0.389522	0.777927
UBQLN1	0.134012	0.780574	0.441727	0.811022
CORO6	0.125187	0.821179	0.418613	0.792802
ATP1A1	0.263151	0.89741	0.377589	0.768052
CMTR1	0.197282	0.590865	0.561771	0.866799
MLIP	0.189022	0.867736	0.393337	0.780506
EIF2S2	0.233722	0.894024	0.379074	0.768052
SLC25A42	-0.173331	-0.675703	0.506791	0.841477
VCAN	0.491836	0.874264	0.389837	0.777997
MRE11	0.0925548	0.619114	0.542067	0.857672
ATP6V1C1	0.59618	0.381431	0.707759	0.913491
RAB5C	0.149491	0.886206	0.383198	0.771052
DYNC1LI2	0.127133	0.689001	0.497303	0.837564
ADD1	-0.150383	-0.784188	0.440772	0.810576
DUSP3	-0.14912	-0.869401	0.39216	0.779702
VPS13C	0.154186	0.840578	0.407841	0.786852
APOE	-0.306781	-0.872496	0.3905	0.778762
IDE	-0.0805062	-0.81483	0.422177	0.795183
VCP	0.0824911	0.860076	0.397191	0.78316
ABCF1	0.113337	0.82443	0.416796	0.792802
DNLZ	-0.124552	-0.409627	0.687357	0.903495
MECR	-0.249067	-0.898699	0.376622	0.768052
TBC1D4	0.181686	0.66341	0.513816	0.842177
EPB41	0.416211	0.627687	0.538326	0.855646
STAU1	0.132903	0.874357	0.389503	0.777927
SYNE3	0.43558	0.534188	0.598965	0.878821
GRB2	-0.263511	-0.59986	0.555181	0.865669
LNPEP	0.192095	0.869113	0.392315	0.779702
STAB1	0.226502	0.656643	0.519096	0.84661
ADH5	-0.099818	-0.852643	0.40123	0.784506
RTRAF	0.109247	0.893676	0.379257	0.768052
SDSL	-0.219508	-0.560986	0.58193	0.870082
YWHAZ	0.100357	0.892083	0.380095	0.768052
ATE1	0.162803	0.590639	0.562325	0.866799
LAMTOR3	-0.724105	-0.881754	0.385559	0.772767
COL6A6	-0.579494	-0.676006	0.507412	0.841477
OPTN	-0.189644	-0.841292	0.407447	0.786777
MYOM2	-0.162357	-0.881587	0.385648	0.772767
ARFGEF2	0.0339688	0.233591	0.818181	0.947353
LRRFIP2	-0.22044	-0.790706	0.436711	0.806308
RPA3	-0.275788	-0.632919	0.534983	0.851973
COL1A2	0.377535	0.86256	0.395846	0.78316
C11orf54	0.470579	0.756312	0.456681	0.815823
HSPB7	0.116319	0.446934	0.660118	0.896036
AGFG1	-0.23618	-0.888065	0.382215	0.770519
YBX1	-0.186253	-0.832222	0.412459	0.788554
LNPK	-0.201414	-0.853498	0.40104	0.784506
POMGNT2	-0.0649879	-0.397203	0.69577	0.907806
COPG1	0.0753081	0.766251	0.450061	0.815205
APOC1	-0.505245	-0.819887	0.419886	0.793055
PHYHIP	-0.117221	-0.820655	0.418907	0.792818
HSPE1	-0.204031	-0.802735	0.429276	0.798867
TFB1M	-0.185897	-0.564476	0.578875	0.870082
MTDH	-0.135798	-0.56117	0.580491	0.870082
RBPMS2	0.224814	0.87013	0.391769	0.779702
NFIC	0.167618	0.862087	0.396102	0.78316
GLTP	0.15584	0.851933	0.401617	0.78453
PSMA3	-0.0999094	-0.859009	0.397769	0.78316
AKR1C1	-0.422481	-0.876411	0.388405	0.776811
STBD1	0.194866	0.848257	0.403625	0.785258
SPTAN1	-0.0810875	-0.860875	0.396758	0.78316
ARSB	0.371115	0.85048	0.40241	0.78453
FXN	-0.22269	-0.859221	0.397654	0.78316
SFN	0.11546	0.860509	0.396956	0.78316
SFRP1	0.367865	0.75777	0.456129	0.815823
TXNRD2	-0.138312	-0.859129	0.397704	0.78316
SLIT2	-0.252243	-0.837516	0.409529	0.78752
ECI1	-0.16333	-0.857441	0.398619	0.78428
NUDC	0.168887	0.844617	0.40562	0.785835
PACS1	0.23591	0.860857	0.396768	0.78316
MYH11	-0.303231	-0.841162	0.407519	0.786777
TRMT10C	-0.121083	-0.80946	0.425206	0.798768
RDX	0.0895208	0.821728	0.418306	0.792802
ACAD11	0.103364	0.54608	0.591212	0.875506
CD55	-0.199683	-0.608655	0.550165	0.863959
PAK2	0.132594	0.852568	0.40127	0.784506
CDC27	-0.147259	-0.464285	0.647592	0.890997
CAP1	0.139426	0.847461	0.404061	0.785548
CD34	-0.199426	-0.822225	0.418028	0.792802
ARVCF	0.27822	0.770961	0.44731	0.812867
TFG	-0.142957	-0.843599	0.406179	0.786371
BAG6	-0.105451	-0.690624	0.4963	0.836927
RPL18A	0.118404	0.829154	0.414431	0.7908
KPNB1	0.0984355	0.835834	0.410459	0.788066
NUCB1	-0.0874931	-0.834469	0.411214	0.788444
SFXN1	-0.0808382	-0.808279	0.425874	0.798867
ABLIM1	-0.10592	-0.829436	0.414007	0.790531
SCAMP1	-0.172859	-0.452709	0.656663	0.893841
PTPA	-0.330291	-0.856544	0.399107	0.784506
OSBPL9	0.181533	0.636811	0.531305	0.849111
MYL12A	0.344703	0.823742	0.41718	0.792802
FXYD1	-0.104861	-0.772215	0.446579	0.812853
C12orf29	0.229528	0.750842	0.45937	0.81718
EIF3L	0.135642	0.746804	0.461526	0.819444
SNRPGP15	0.11853	0.799617	0.430792	0.800618
XIRP2	0.602563	0.846064	0.404826	0.785835
NMNAT3	-0.24649	-0.815331	0.422441	0.795183
SCFD1	0.122977	0.848479	0.403504	0.785258
HBS1L	-0.153017	-0.794086	0.434481	0.804636
IGHM	0.715017	0.821684	0.418596	0.792802
CRIP1	0.370222	0.772302	0.446529	0.812853
CUL5	0.1055	0.823546	0.417289	0.792802
PTGR1	0.307816	0.788718	0.437283	0.806757
CAV3	0.339303	0.722246	0.476722	0.825157
PRKAG2	0.189453	0.826476	0.415654	0.792048
MCTS1	-0.900331	-0.853558	0.400731	0.784506
MTFMT	0.157098	0.653958	0.519775	0.846655
LONP1	-0.0883998	-0.803867	0.428375	0.798867
MYL9	0.370619	0.841608	0.407274	0.786777
MLF2	0.162082	0.685717	0.499608	0.839921
ARPC3	0.134694	0.835534	0.410625	0.788066
TTC37	-0.0461095	-0.138962	0.89107	0.968396
DNAJA4	0.378337	0.832295	0.412688	0.788554
DHX32	0.611967	0.845972	0.404876	0.785835
HCCS	0.209377	0.780663	0.441925	0.811022
RPS18	0.13189	0.84467	0.405591	0.785835
SERPIND1	0.387233	0.842255	0.406918	0.786777
MFGE8	0.211369	0.802938	0.428903	0.798867
MTX2	-0.101182	-0.814517	0.422353	0.795183
BTD	0.0913336	0.365822	0.719153	0.919502
MAPK14	0.221036	0.805835	0.427258	0.798867
PRKG1	0.152625	0.734476	0.469933	0.821792
AHNAK	-0.14513	-0.832225	0.412458	0.788554
CHID1	0.191301	0.759855	0.454599	0.815823
EIF2S3	0.201264	0.81667	0.421142	0.79435
ECM1	0.181419	0.726888	0.474482	0.824568
CTSA	0.170596	0.764241	0.451745	0.815602
ABCB10	0.275448	0.599476	0.555766	0.865669
MYLK	-0.182107	-0.733381	0.469538	0.821618
LPP	0.0870596	0.735794	0.468092	0.821618
SEC24B	0.259673	0.69567	0.494096	0.835736
CPOX	0.257171	0.623218	0.539705	0.856635
G6PD	0.0651743	0.206161	0.839191	0.955695
TSG101	0.128736	0.592169	0.559649	0.866799
SPATA5L1	0.234777	0.754701	0.456849	0.815823
UBXN6	0.0913546	0.410103	0.686715	0.90321
ABHD14A	0.239151	0.781658	0.4411	0.810576
FH	-0.0859562	-0.806054	0.427134	0.798867
RPL9	0.0874968	0.791209	0.4356	0.805252
LACTB	-0.226446	-0.811101	0.424279	0.797564
GANAB	0.10336	0.769923	0.447915	0.813435
ANK3	0.125335	0.808506	0.425745	0.798867
CKM	-0.178613	-0.775124	0.444887	0.811175
PDIA6	0.0928376	0.777933	0.443257	0.811175
DNAJA2	0.0643375	0.739141	0.46609	0.821618
CLIP1	0.247874	0.775346	0.444758	0.811175
GK2	-0.152923	-0.285991	0.778248	0.938091
SYNJ2BP	-0.220351	-0.81897	0.419851	0.793055
SMPX	-0.188239	-0.802587	0.429102	0.798867
LETMD1	0.264442	0.682675	0.502111	0.841477
FAM162A	-0.0868903	-0.756616	0.455719	0.815823
RHOG	0.144922	0.822792	0.417711	0.792802
TPP1	-0.107001	-0.787296	0.437848	0.807264
TF	0.186092	0.79733	0.432097	0.801971
PPIA	0.0924088	0.799927	0.430615	0.800618
HTRA2	-0.107807	-0.719761	0.477751	0.825157
HACD3	-0.0483334	-0.200009	0.843921	0.955695
VPS35	0.0739938	0.738521	0.46646	0.821618
USP24	0.210271	0.760512	0.453426	0.815823
RPS9	0.107204	0.817177	0.420858	0.79435
NMD3	0.136854	0.565497	0.578194	0.870082
ZER1	0.137211	0.721731	0.477033	0.825157
RFTN1	0.109678	0.744796	0.462956	0.819891
SFPQ	0.160914	0.789205	0.43675	0.806308
ACBD5	-0.119217	-0.386704	0.703644	0.911129
COL6A2	-0.242467	-0.805206	0.427615	0.798867
RPS6	0.112819	0.749621	0.460629	0.818373
HSPB8	0.226973	0.782508	0.440609	0.810576
ARL15	0.146281	0.621774	0.540953	0.857672
AIMP2	0.109304	0.730981	0.470979	0.822033
PRNP	0.223342	0.765574	0.450966	0.815455
C16orf58	-0.113899	-0.441866	0.663715	0.896112
ZADH2	-0.113554	-0.796233	0.432723	0.802599
EPDR1	-0.323314	-0.776133	0.444301	0.811175
GLRX5	-0.124687	-0.417854	0.681144	0.901285
MRPL15	0.018944	0.0725355	0.942955	0.982113
REXO2	0.0888583	0.776821	0.443902	0.811175
CTNNA1	0.242795	0.81243	0.423529	0.796692
ADPRHL2	-0.171509	-0.231651	0.819662	0.947353
HSPB6	-0.247085	-0.754188	0.457152	0.815841
ACADM	-0.197058	-0.80505	0.427703	0.798867
MAPK1IP1L	-0.100922	-0.685862	0.498547	0.838644
EIF3J	0.526847	0.464271	0.648185	0.890997
CHCHD7	-0.133423	-0.73158	0.470619	0.822033
UACA	-0.124968	-0.758147	0.454818	0.815823
FAM129B	0.234544	0.807533	0.426296	0.798867
CHMP2B	-0.0883198	-0.648223	0.523409	0.847087
CNN2	-0.240144	-0.671914	0.508198	0.841656
MYH13	-0.133342	-0.734905	0.468624	0.821618
RPL8	0.101668	0.792294	0.434978	0.804636
HDGFL2	-0.115908	-0.507886	0.616961	0.882385
CCAR2	0.124403	0.661992	0.514424	0.842341
HNRNPDL	-0.10542	-0.752669	0.45805	0.816331
NUCB2	0.171884	0.765597	0.450444	0.815367
ACTG1	0.185863	0.784213	0.439624	0.810003
HDGF	0.182628	0.752235	0.458307	0.816331
CLYBL	-0.269186	-0.682065	0.501353	0.840824
DPP9	-0.161688	-0.662316	0.513958	0.842177
TMEM65	0.11313	0.721849	0.476486	0.825157
SYMPK	-0.205494	-0.759452	0.454049	0.815823
ACTBL2	-0.226335	-0.803411	0.428634	0.798867
EIF5	0.124605	0.778774	0.442769	0.811175
B3GLCT	0.0717271	0.297162	0.770058	0.935481
COG5	-0.158749	-0.751224	0.458905	0.816874
GTPBP10	-0.565996	-0.485773	0.63284	0.884716
TUBB2A	0.138226	0.675968	0.504924	0.841477
RAP2C	0.232082	0.326922	0.747844	0.929463
OLFML1	0.333277	0.486844	0.631803	0.884716
RPS6KA3	0.213849	0.742889	0.464091	0.821365
CILP	0.428819	0.757671	0.455098	0.815823
BCAM	0.128498	0.733696	0.46935	0.821618
SAP18	0.149381	0.559501	0.581609	0.870082
GMPPA	0.117222	0.736516	0.46766	0.821618
GFM2	-0.151319	-0.197077	0.846179	0.955695
CCDC22	-0.113987	-0.531668	0.600678	0.878821
DNM1L	-0.110375	-0.768288	0.449116	0.815084
ARHGEF7	-0.0707068	-0.564537	0.57798	0.870082
ZYX	-0.131824	-0.744673	0.462792	0.819891
GABARAPL2	0.190277	0.72712	0.473782	0.824255
STRN	0.237657	0.624688	0.538467	0.855646
HPX	0.282214	0.782152	0.440814	0.810576
EHHADH	-0.171903	-0.744517	0.462885	0.819891
MCRS1	0.0311647	0.0945704	0.925797	0.977467
FASTKD2	0.0555705	0.054687	0.956975	0.986382
NCKAP1	0.431819	0.756606	0.455967	0.815823
PPP1R1A	-0.242239	-0.639022	0.529268	0.84878
GLIPR2	0.0875894	0.507112	0.616807	0.882385
TNXB	0.266857	0.762586	0.452208	0.815823
ISLR2	0.344282	0.697515	0.492332	0.835037
ARF5	-0.106086	-0.662072	0.513871	0.842177
ABCB7	-0.412001	-0.776709	0.443967	0.811175
TPD52L2	-0.0736954	-0.764015	0.451371	0.815455
CACYBP	0.0949874	0.675873	0.504771	0.841477
TXNRD1	-0.31187	-0.771801	0.44682	0.812853
PCBP2	0.156327	0.776866	0.443876	0.811175
COPS6	0.203257	0.723092	0.475735	0.825157
ITIH5	-0.26126	-0.663124	0.513449	0.842177
LSM4	-0.075897	-0.47498	0.639829	0.887093
PGAM1	-0.103264	-0.739918	0.465626	0.821618
EIF3H	0.0495289	0.139364	0.890756	0.968396
CKB	-0.16956	-0.716776	0.479562	0.826688
ATP6V0A1	0.263533	0.676808	0.504399	0.841477
ENO1	-0.0558763	-0.625833	0.53659	0.853637
PPA2	-0.125824	-0.734523	0.468853	0.821618
SUN2	0.191854	0.493143	0.626695	0.884716
CHCHD2	0.163897	0.759901	0.453785	0.815823
ABCA8	-0.190334	-0.530523	0.600953	0.878821
ADSL	0.11152	0.718811	0.478327	0.825581
MRI1	0.488936	0.672518	0.507309	0.841477
ILF2	-0.136892	-0.714092	0.481193	0.827514
EHD4	-0.0846315	-0.729215	0.472041	0.822697
C8A	-0.0589782	-0.13671	0.892664	0.968772
EPB41L2	-0.204735	-0.758526	0.454595	0.815823
EEFSEC	0.152358	0.476519	0.638518	0.8866
GPX4	-0.136923	-0.720485	0.477313	0.825157
EMILIN1	0.338384	0.761026	0.453124	0.815823
TCAP	0.280837	0.740294	0.465401	0.821618
ALG2	-0.103754	-0.274063	0.787443	0.941985
NANS	0.106998	0.736974	0.467385	0.821618
MRPS24	-0.30053	-0.717684	0.479011	0.826249
RPS21	0.120137	0.700161	0.489714	0.833351
CTNND1	0.114918	0.733674	0.469362	0.821618
CYP2J2	0.203804	0.55023	0.587589	0.873384
EIF2A	0.0584799	0.303008	0.764941	0.934328
GCAT	-0.0641109	-0.124052	0.90269	0.971269
ABHD10	-0.115005	-0.730794	0.471092	0.822033
EFEMP1	0.187042	0.600598	0.553629	0.865669
SLC9A3R1	0.152507	0.728913	0.472223	0.822697
G3BP2	-0.0800518	-0.432041	0.670227	0.898195
ATP6V1F	0.0763775	0.41844	0.680204	0.901285
DSTN	-0.243351	-0.709449	0.484024	0.828467
AARSD1	-0.2401	-0.427439	0.67428	0.898195
GPAT3	0.541434	0.71077	0.483684	0.828467
WASHC4	-0.159014	-0.543578	0.592331	0.876222
MAP1B	0.279038	0.749637	0.459845	0.817502
HPCAL1	0.0974516	0.689891	0.49605	0.836927
CAST	0.117085	0.744719	0.462765	0.819891
NNT	0.0920143	0.310645	0.759967	0.933943
TUBG1	-0.174886	-0.197064	0.846189	0.955695
AFDN	1.02559	0.720714	0.477648	0.825157
TSN	0.0994669	0.628553	0.535237	0.851973
PLD3	0.153627	0.549291	0.588473	0.873883
CPNE3	0.0970802	0.709938	0.483725	0.828467
ANKMY2	-0.29036	-0.674056	0.506119	0.841477
MYOM1	-0.076862	-0.674977	0.505332	0.841477
CYB5R3	0.110429	0.735357	0.468354	0.821618
SRSF4	-0.0303762	-0.0661992	0.948016	0.983468
NQO2	-0.206762	-0.55413	0.585215	0.871741
PFKL	0.110978	0.652217	0.52034	0.846655
GGACT	0.120501	0.656836	0.517177	0.844965
ACTB	-0.080667	-0.719705	0.477785	0.825157
GLRX	0.193287	0.721192	0.476884	0.825157
PLPBP	-0.0743338	-0.67348	0.506269	0.841477
PSAP	-0.104237	-0.57765	0.568205	0.870082
TNNT2	-0.168617	-0.734183	0.469057	0.821618
SAA1	0.609626	0.724042	0.47516	0.825157
ROMO1	-0.155323	-0.708486	0.484612	0.828467
ATP6V1E1	-0.162206	-0.444454	0.66062	0.896093
OGA	0.152103	0.711648	0.482682	0.828467
ACTA1	0.405775	0.713148	0.481768	0.827928
CAPN2	-0.152337	-0.741966	0.464404	0.821365
EIF1	-0.256143	-0.730528	0.471252	0.822033
EIF4A2	-0.0975708	-0.701717	0.488758	0.832743
RETN	-0.148989	-0.453368	0.654832	0.893841
MMAB	-0.25215	-0.734727	0.468731	0.821618
MRPL45	-0.161044	-0.677731	0.503823	0.841477
CYB5R1	0.0982002	0.701016	0.489188	0.832967
LUC7L2	0.069932	0.650525	0.520757	0.846838
ATIC	-0.0784028	-0.702096	0.488525	0.832743
WARS2	0.0728122	0.387878	0.702539	0.911129
RPL36AL	0.0577169	0.647814	0.522482	0.847087
TMOD1	-0.0686094	-0.666008	0.51096	0.842177
COPZ1	-0.237715	-0.567101	0.575811	0.870082
TMPO	0.119526	0.660196	0.514831	0.842341
YWHAH	0.109621	0.688373	0.49699	0.837542
NAXD	-0.319753	-0.734273	0.469003	0.821618
PGLS	-0.0934635	-0.642954	0.525584	0.847182
C1QC	-0.24281	-0.652318	0.520039	0.846655
BAG2	-0.133059	-0.602275	0.552315	0.865669
ACOX2	-0.281901	-0.478501	0.637364	0.886514
CFI	0.30847	0.70842	0.484652	0.828467
KCTD12	-0.141777	-0.701941	0.48862	0.832743
PARP1	0.157562	0.725955	0.474006	0.824255
STXBP3	-0.124605	-0.682932	0.500369	0.840692
CTNNB1	0.121376	0.693397	0.493881	0.835736
RPL38	0.108795	0.715757	0.480181	0.827243
PTPN11	0.0760879	0.638422	0.528485	0.848679
MAPRE2	-0.147749	-0.714032	0.48123	0.827514
AKR1A1	-0.189524	-0.686819	0.497953	0.838151
CD14	-0.192134	-0.692044	0.494717	0.835736
MATN2	-0.126152	-0.401571	0.691793	0.905053
PNPO	-0.105077	-0.678461	0.503154	0.841477
CAV2	0.0946211	0.696894	0.491724	0.834731
MIF	0.158153	0.668313	0.50951	0.842177
PPP2CA	-0.114825	-0.65422	0.518614	0.84661
ATP6AP1	0.132701	0.623033	0.538801	0.855689
IFIT5	0.172403	0.503861	0.619738	0.882385
DHTKD1	-0.206727	-0.695629	0.492504	0.835037
HSDL1	-0.194098	-0.699576	0.490073	0.833454
SRP72	0.145528	0.522725	0.606518	0.880949
NUDT2	0.0676555	0.300236	0.767178	0.934328
HARS	0.16332	0.697517	0.49156	0.834731
CLINT1	0.00460731	0.0186809	0.985307	0.99597
COX7A2L	-0.164895	-0.672091	0.507139	0.841477
TIMM10	0.154948	0.710785	0.483208	0.828467
PYGL	-1.09101	-0.681703	0.501347	0.840824
LRP1	-0.134547	-0.367384	0.717295	0.918982
C1S	0.33878	0.53812	0.596029	0.878821
PCYOX1	-0.248183	-0.715135	0.480559	0.827382
GSTT1	-0.244965	-0.428155	0.672802	0.898195
UBLCP1	0.157957	0.495847	0.624426	0.884525
CD58	-0.0615729	-0.29936	0.767837	0.934328
ELMOD2	0.084508	0.682298	0.500763	0.840824
COTL1	-0.126441	-0.187147	0.853831	0.956012
TMEM126A	0.111298	0.662069	0.513443	0.842177
GPNMB	-0.222227	-0.679022	0.502804	0.841477
PHKB	-0.185026	-0.57111	0.573133	0.870082
STK39	0.068085	0.0915643	0.928148	0.977532
FAM98C	0.11263	0.369829	0.714972	0.918157
LBP	0.35086	0.671538	0.507486	0.841477
RPS11	0.0862269	0.702814	0.488084	0.832743
NAA15	0.0875348	0.642559	0.525837	0.847182
ADD3	-0.196554	-0.708182	0.484797	0.828467
DTNA	0.0982043	0.693841	0.493607	0.835736
CAVIN3	0.120104	0.641973	0.526212	0.847295
MINOS1	-0.164415	-0.572454	0.572033	0.870082
TAGLN	0.233396	0.644453	0.524626	0.847087
UCHL1	-0.243748	-0.609952	0.547296	0.862294
PSMD13	0.0691007	0.563848	0.577431	0.870082
PSMB2	-0.0892632	-0.707756	0.485058	0.828467
VPS33A	-0.0926526	-0.638377	0.528515	0.848679
GART	0.231344	0.607103	0.549156	0.863904
KHSRP	-0.100025	-0.649528	0.521391	0.847087
EPM2AIP1	0.196867	0.689447	0.496324	0.836927
KIF1BP	-0.318383	-0.2344	0.817399	0.947353
LMNA	0.108687	0.66662	0.510575	0.842177
PPP2R2A	-0.0705647	-0.657447	0.516364	0.844132
TP53I3	-0.185237	-0.64543	0.524203	0.847087
TESC	0.0167729	0.049065	0.961424	0.988771
MIEN1	-0.0383965	-0.340484	0.736801	0.924289
PPME1	0.153309	0.573683	0.570849	0.870082
SNX6	0.0716054	0.662521	0.513157	0.842177
DHRS7B	-0.212117	-0.589554	0.560893	0.866799
MTCH1	0.213907	0.530157	0.600982	0.878821
QKI	-0.090859	-0.486667	0.630825	0.884716
ATP6V1A	0.107076	0.663469	0.512559	0.842177
MTRF1L	-0.0849531	-0.644291	0.52473	0.847087
MRC1	-0.174047	-0.508549	0.615623	0.882385
DHRS11	-0.0330762	-0.246314	0.807892	0.947183
ELP1	-1.59405	-0.692793	0.494254	0.835736
FARS2	-0.0128445	-0.0896178	0.929462	0.977532
COX6A1	0.128632	0.651789	0.519953	0.846655
D2HGDH	-0.146239	-0.643073	0.525508	0.847182
GNG12	0.224565	0.570064	0.573441	0.870082
DHX9	-0.125619	-0.662724	0.513029	0.842177
MPST	0.105743	0.662418	0.513222	0.842177
LMAN2L	-0.00830036	-0.0511038	0.959791	0.987457
MRPL16	0.224877	0.562048	0.579195	0.870082
EMILIN3	0.204887	0.37349	0.712623	0.917218
ACOX1	-0.147719	-0.639657	0.527694	0.848679
PRPF8	-0.00544	-0.011275	0.991132	0.996501
PDCD10	0.121609	0.560321	0.580156	0.870082
EPHX1	-0.142321	-0.669435	0.508805	0.84216
VBP1	-0.125706	-0.574578	0.570821	0.870082
ENOPH1	-0.0778902	-0.663303	0.512664	0.842177
FAHD1	-0.228367	-0.647748	0.522726	0.847087
SRP54	0.183052	0.468276	0.644097	0.890644
ESYT2	0.10905	0.673251	0.506412	0.841477
ZNF251	-0.086308	-0.596238	0.555897	0.865669
GPX3	-0.137373	-0.637488	0.529084	0.84878
FGG	0.224051	0.594575	0.556993	0.865812
PEX14	0.0707241	0.358879	0.723036	0.922519
EIF1AY	-0.173689	-0.596404	0.555971	0.865669
COMTD1	-0.215196	-0.674893	0.505384	0.841477
THAP4	-0.239209	-0.531882	0.599806	0.878821
DNASE2B	0.0500068	0.184226	0.855741	0.956012
AKT1S1	0.0703106	0.348823	0.730332	0.924004
PGK2	0.138376	0.631562	0.532893	0.850453
STRAP	0.106167	0.670957	0.50785	0.84158
SPCS2	0.110468	0.59963	0.554265	0.865669
STOM	-0.2273	-0.671886	0.507267	0.841477
NACA	0.0649071	0.586579	0.562276	0.866799
DPYSL4	-0.230438	-0.52379	0.605335	0.880488
TOMM22	-0.105306	-0.636286	0.529856	0.848803
CALR	0.112294	0.645805	0.523764	0.847087
VDAC3	-0.144677	-0.630354	0.533671	0.850453
MYZAP	0.0952354	0.6306	0.533513	0.850453
TOMM70	0.108073	0.6355	0.530361	0.848833
TMEM11	-0.416174	-0.667428	0.510067	0.842177
RPLP1	-0.0235384	-0.173881	0.863234	0.961297
ATP2A2	-0.154732	-0.653155	0.519086	0.84661
MFAP4	0.219051	0.574188	0.570877	0.870082
CYB5B	0.0850046	0.617245	0.542156	0.857672
MYO18B	0.106131	0.427584	0.672851	0.898195
PCCA	-0.109938	-0.616692	0.542515	0.857672
MSI2	0.105644	0.588721	0.560858	0.866799
LRPAP1	-0.110414	-0.512999	0.612552	0.882385
LMOD1	-0.148959	-0.307281	0.76159	0.934185
FAM98B	-0.0812239	-0.244661	0.809154	0.947183
GAPDH	-0.0981538	-0.66126	0.513954	0.842177
SDHC	0.305459	0.631666	0.533022	0.850453
GFER	0.166622	0.601004	0.552949	0.865669
YWHAG	-0.0653151	-0.618958	0.541043	0.857672
CBR3	-0.144909	-0.639458	0.527821	0.848679
F13A1	-0.220982	-0.635194	0.530557	0.848833
DCTN1	0.100257	0.648903	0.521789	0.847087
ECI2	0.0548915	0.58931	0.560469	0.866799
ESD	-0.196066	-0.618525	0.541324	0.857672
BDH2	0.0372641	0.212834	0.833669	0.955245
SLC25A3	-0.0715895	-0.595185	0.556591	0.865669
MRPS18C	-0.0726112	-0.550619	0.586692	0.872982
TMSB10	-0.202631	-0.647234	0.522852	0.847087
CLGN	0.126286	0.586614	0.562252	0.866799
NUDT4	0.136127	0.472593	0.640528	0.887303
ADK	0.113228	0.552266	0.585231	0.871741
MAP1LC3B2	-0.0402436	-0.107676	0.915131	0.974273
CLIC5	0.12504	0.574056	0.5706	0.870082
LAMB2	-0.113994	-0.646209	0.523506	0.847087
MRPS28	0.164464	0.435045	0.667679	0.896461
RANBP3	0.0904133	0.554842	0.583661	0.870799
ERP44	0.310946	0.532958	0.598682	0.878821
ACAT1	-0.140772	-0.546755	0.58896	0.873883
THBS4	0.371113	0.581572	0.565597	0.869476
ITPR2	0.318641	0.612801	0.545236	0.860684
C1orf123	-0.0774948	-0.598935	0.554123	0.865669
DGLUCY	-0.220491	-0.558379	0.581278	0.870082
CA3	-0.345242	-0.366047	0.717912	0.91935
ELOB	0.0923991	0.599935	0.553466	0.865669
RPL11	-0.274834	-0.64531	0.524079	0.847087
TPM1	-0.13502	-0.570214	0.573167	0.870082
AKAP1	-0.173349	-0.612794	0.545052	0.860684
SZRD1	0.0105291	0.0386433	0.969589	0.991234
DKC1	-0.175436	-0.611748	0.545734	0.860807
PKM	-0.106444	-0.638251	0.528595	0.848679
ADIPOQ	-0.198701	-0.63623	0.529892	0.848803
BCS1L	0.0654194	0.501917	0.619725	0.882385
NADK2	-0.182221	-0.596974	0.555596	0.865669
PGAM5	-0.213046	-0.631168	0.533147	0.850453
IDH3B	-0.168401	-0.590823	0.55965	0.866799
HNRNPA3	0.106464	0.465068	0.645548	0.89069
PPP2R1A	0.0584846	0.571263	0.572465	0.870082
GSTM1	0.677806	0.52519	0.604177	0.880488
NIT1	-0.0658095	-0.519493	0.607733	0.881578
GLG1	0.108547	0.497443	0.622983	0.883088
COMT	-0.331123	-0.576622	0.568889	0.870082
LYRM4	-0.0867483	-0.589667	0.560233	0.866799
S100B	-0.263282	-0.504248	0.618421	0.882385
CES2	0.200497	0.604891	0.550215	0.863959
ACSF3	-0.0442285	-0.0881613	0.930605	0.977572
EMILIN2	0.300553	0.322469	0.750367	0.931259
PPP5C	-0.075395	-0.579654	0.566871	0.869701
ITM2B	-0.217155	-0.219978	0.827966	0.951717
POLR2M	0.334378	0.463588	0.64688	0.890997
PYM1	0.0327987	0.145449	0.885779	0.967688
GIMAP8	-0.0459846	-0.294259	0.771522	0.935505
MTPN	-0.245689	-0.53408	0.597743	0.878821
RPL35	0.182316	0.606366	0.54925	0.863904
LAMTOR5	0.0776933	0.530785	0.599832	0.878821
UBE2Z	-0.0474666	-0.267006	0.792012	0.944041
MRPS9	0.10372	0.524988	0.603802	0.880488
SIAE	-0.225404	-0.582284	0.565124	0.869229
DHRS7	0.113903	0.605708	0.54968	0.863959
PXN	-0.0972327	-0.602318	0.551902	0.865669
CD99	0.0226162	0.100478	0.920942	0.975851
CD9	-0.0817846	-0.450252	0.656337	0.893841
PSIP1	0.141679	0.338151	0.738388	0.925145
LIMCH1	-0.137241	-0.599898	0.55349	0.865669
CUL4A	0.0805865	0.535387	0.59669	0.878821
HGS	-0.104353	-0.44217	0.662413	0.896093
ORM1	0.278936	0.590377	0.559763	0.866799
ABAT	0.318611	0.61676	0.542471	0.857672
DSC2	-0.0674333	-0.274816	0.786084	0.941985
CSRP1	0.154612	0.559817	0.580141	0.870082
EML2	-0.0560952	-0.505863	0.616988	0.882385
MRPL1	-0.111104	-0.521385	0.606602	0.880949
CACNA2D1	0.112327	0.501662	0.619902	0.882385
NAE1	0.0893387	0.565765	0.576146	0.870082
FRMD3	0.113961	0.25887	0.798092	0.944813
SETD7	0.13311	0.524329	0.604412	0.880488
GMPPB	0.222992	0.466909	0.64487	0.890644
AFM	-0.322849	-0.569625	0.573734	0.870082
SLC4A1	-0.160391	-0.330978	0.743597	0.927082
MAPKAPK3	-0.158289	-0.566545	0.575796	0.870082
RETSAT	-0.094927	-0.301796	0.765851	0.934328
WDR13	0.0563665	0.122778	0.903541	0.971269
MCAT	0.103098	0.464914	0.645942	0.89069
CLPB	0.0630342	0.510898	0.613504	0.882385
PHB2	-0.0905515	-0.586454	0.562358	0.866799
BAG3	0.209112	0.612341	0.545347	0.860684
RAC2	0.226281	0.587817	0.561456	0.866799
CORO1C	0.117291	0.555229	0.583231	0.870697
C1R	0.0696931	0.121597	0.904404	0.971269
PSMA1	-0.08426	-0.607731	0.548357	0.863476
GJA1	-0.158626	-0.566271	0.575806	0.870082
CRP	0.639758	0.490629	0.628059	0.884716
NSDHL	-0.151045	-0.600337	0.553202	0.865669
LRRC59	0.136106	0.514283	0.611166	0.882385
FHOD3	0.0282968	0.0465679	0.963288	0.989592
PROS1	0.0779055	0.102039	0.919673	0.97543
SKP1	0.0799734	0.520005	0.607225	0.881395
SRL	-0.119539	-0.579957	0.56667	0.869701
CAMK2B	-0.0410051	-0.445324	0.659575	0.895735
PFKM	-0.0974232	-0.595451	0.556416	0.865669
SPHKAP	0.107476	0.465129	0.645791	0.89069
SF3B2	0.194109	0.427492	0.672917	0.898195
AHCY	-0.0566935	-0.503237	0.618809	0.882385
ATOX1	-0.267763	-0.33449	0.741111	0.925305
EPM2A	-0.166421	-0.48521	0.631519	0.884716
PSMC2	0.0658681	0.579472	0.566992	0.869701
HIST1H2BK	0.105528	0.575077	0.569919	0.870082
ACTR3	0.0470525	0.466583	0.644477	0.890644
UAP1L1	0.164899	0.501287	0.620312	0.882385
OBSCN	0.100615	0.560887	0.579421	0.870082
ZGRF1	-0.214649	-0.592269	0.558514	0.866799
PNKD	-0.275006	-0.3968	0.695258	0.907806
PALLD	-0.0964904	-0.547033	0.588772	0.873883
CPN2	-0.569833	-0.295172	0.770697	0.935481
CLTB	0.0582838	0.536019	0.596259	0.878821
ASPN	-0.152408	-0.200626	0.842796	0.955695
[truncated: 785 more rows]
