# Supplementary material for: Core functional nodes and sex-specific pathways in human ischaemic and dilated cardiomyopathy
Source: Nat Commun. 2020 Jun 2;11:2843. doi: 10.1038/s41467-020-16584-z (PMC7266817; doi:10.1038/s41467-020-16584-z)
Supplement: Supplementary file 15 — Supplementary Data 13 [file 41467_2020_16584_MOESM15_ESM.xlsx]

## Sheet: gender interaction
Metabolite	log2FC	t-statistic	P-value	Adjusted P-value
Histidine	2.02592	10.5794	1.95109e-11	2.45837e-09
2-Methylbutyrylcarnitine	1.49864	5.18233	1.55498e-05	0.00097964
Cysteine	1.13543	4.98688	2.67285e-05	0.0011226
Cysteamine	1.32214	4.43759	0.000122047	0.00384447
Ornithine	1.51857	4.3082	0.000174146	0.00438848
Spermine	1.17134	4.10786	0.000301091	0.00632291
Methionine	1.085	3.76404	0.000761821	0.0137128
2-deoxycytidine	1.24611	3.59663	0.00118902	0.018727
Tryptophan	1.0453	3.54203	0.00137321	0.0192249
Cytosine	1.32513	3.47193	0.00165063	0.0207979
ATP	-1.69222	-3.41047	0.00193789	0.0221977
Tyrosine	1.23775	3.22639	0.00311645	0.0327227
ADMA	1.03886	3.1649	0.00364527	0.0332047
p-aminobenzoate-p-AB	0.817599	3.16016	0.00368941	0.0332047
Glucose-6-phosphate	1.14217	2.94999	0.00625003	0.0525003
Proline	0.680742	2.84705	0.00804987	0.0610862
NG-monomethyl-L-arginine	1.11548	2.83739	0.00824179	0.0610862
2-deoxyadenosine	-1.75994	-2.75388	0.0100901	0.0693866
Xanthurenate	0.445255	2.70072	0.0114618	0.0693866
Uridine	0.868902	2.69035	0.0117489	0.0693866
Alanine	0.521812	2.67747	0.0121151	0.0693866
Acetyl-coA	-0.9671	-2.68236	0.0119747	0.0693866
Cytidine	1.41125	2.60912	0.0142415	0.0765012
α-keto-δ-NG-NG-dimethylguanidino-valeric-acid	1.00787	2.59678	0.0146607	0.0765012
Biotin	0.843432	2.58196	0.0151788	0.0765012
Succinate	0.457304	2.56364	0.0158431	0.0767783
Purine	0.824273	2.52143	0.0174774	0.0789299
Fructose-6-phosphate	0.89139	2.5078	0.0180371	0.0789299
Thiamine-Pyrophosphate	-0.651822	-2.47577	0.0194193	0.0789299
Acetoacetic-acid	0.795386	2.49217	0.0186999	0.0789299
S-adenosyl-L-homocysteine	0.483316	2.48679	0.0189329	0.0789299
Hypoxanthine	0.79079	2.37506	0.0244217	0.0961605
D-erythrose-4-phosphate	0.946897	2.29338	0.0293132	0.111923
Deoxycholic-Acid	-0.933509	-2.26252	0.0313812	0.116295
Uracil	1.25865	2.23438	0.0333809	0.119476
Phenylalanine	0.831572	2.22415	0.0341361	0.119476
3-methyl-4-hydroxyphenylglycine	0.629399	2.18477	0.0371875	0.126639
5-HIAA	0.403632	2.16122	0.0391271	0.129737
Fructose-1-6-bisphosphate	-1.36008	-2.11564	0.0431398	0.139375
Choline	0.587228	2.0929	0.0452751	0.139582
Anserine	1.03896	2.0914	0.0454197	0.139582
Serotonin	0.624075	2.01693	0.0531045	0.159313
Phenylpyruvate	-0.636328	-1.93604	0.0627263	0.179625
Xanthosine	0.738987	1.94162	0.0620178	0.179625
Xanthine	0.823357	1.88912	0.068976	0.190407
Arginine	0.735099	1.88526	0.0695136	0.190407
Isoleucine	0.534362	1.85339	0.0740912	0.198627
Cystamine	0.567764	1.81681	0.0796614	0.209111
beta-Alanine	-0.287197	-1.77963	0.0856863	0.220336
Acetylcholine	0.461185	1.7538	0.0900961	0.227042
Threonine	0.382342	1.67736	0.104288	0.257653
3-methyl-2-oxobutyrate	0.334229	1.65858	0.108046	0.261805
β-aminoisobutyric-acid	0.777085	1.63177	0.113609	0.270089
Thymidine	0.424487	1.5944	0.121757	0.273952
Riboflavin-5-MonoPhosphate	0.61682	1.59934	0.120652	0.273952
Serine	0.475264	1.60115	0.12025	0.273952
Betaine	-0.188748	-1.56769	0.12787	0.282659
ADP	-0.596641	-1.53612	0.135416	0.292857
Kynurenine	0.326773	1.52915	0.137131	0.292857
Leucine	0.744604	1.4928	0.146359	0.307354
Glutamate	0.255963	1.45873	0.155454	0.321101
Trimethylamine-N-oxide	0.428335	1.40591	0.170442	0.340885
3-phosphoglycerate	-0.449384	-1.41193	0.16868	0.340885
N-carbomyl-aspartate	0.305456	1.35848	0.18485	0.347628
2-methylacetoacetate	0.230273	1.37612	0.179385	0.347628
Citrulline	0.462377	1.36094	0.184081	0.347628
Tropisetron	0.220442	1.37252	0.18049	0.347628
Butyrlcarnitine	0.132153	1.25806	0.218469	0.404811
Histamine	0.191867	1.22664	0.229886	0.419791
Carnitine	0.114545	1.16678	0.252865	0.442513
cAMP	-0.316762	-1.17029	0.251471	0.442513
Acetylcarnitine	0.269847	1.17358	0.250172	0.442513
Malonate	-0.550762	-1.14693	0.260843	0.450222
Glyceraldehyde	0.269498	1.11232	0.275195	0.462327
Phenyllactic	-0.184632	-1.08618	0.2864	0.470229
Glucose	0.277344	1.11608	0.273608	0.462327
Mevalonate	0.391023	1.07323	0.292073	0.47181
Uridine-5-diphosphate	-0.318125	-1.08397	0.287362	0.470229
Malonyl-coA	-0.4065	-1.04863	0.303065	0.477327
Pyridoxine	0.26	1.05381	0.300727	0.477327
L-Homoserine	0.25941	1.02527	0.313766	0.488081
4-hydroxyphenylacetate	0.231882	1.00763	0.322016	0.494806
Carnosine	0.335555	0.956709	0.346672	0.526273
Homocysteate	0.361898	0.919033	0.365707	0.548404
Glycine	0.176275	0.870858	0.391029	0.566317
1-methylhistamine	-0.0788892	-0.910803	0.369955	0.548404
Creatine	-0.0926171	-0.891288	0.380156	0.556973
Kynurenic-acid	0.100653	0.825824	0.415688	0.59519
Aminoadipic-Acid	0.293647	0.750619	0.458968	0.63754
Inosine	0.342029	0.774171	0.445135	0.630192
Glutamine	0.167945	0.748128	0.460445	0.63754
Lysine	0.114552	0.699934	0.489581	0.666231
Pyruvate	-0.20193	-0.684121	0.499364	0.66936
N-Acetyl-L-Alanine	-0.117498	-0.696425	0.491742	0.666231
Argininosuccinate	0.0835142	0.65179	0.519702	0.682108
Valine	0.244703	0.658265	0.515593	0.682108
Isocitrate	-0.19451	-0.550929	0.585929	0.736523
Quercetin	-0.299498	-0.625633	0.53648	0.69086
Taurine	0.23972	0.624311	0.537335	0.69086
5-hydroxyindoleacetic-acid	0.171472	0.550287	0.586363	0.736523
Hydroxyisocaproate	0.114971	0.514625	0.61074	0.747119
5-Aminolevulinic-Acid	0.101626	0.530812	0.599616	0.740702
Thyroxine	-0.175732	-0.473813	0.639203	0.764575
α-keto-β-methylvaleric-acid	0.0884063	0.544351	0.590387	0.736523
Taurodeoxycholate	0.188084	0.446685	0.658441	0.768182
Acetoacetic-Acid	0.0603565	0.470293	0.641686	0.764575
Niacinamide	0.162035	0.463282	0.646642	0.764575
Glyceraldehyde-3-phosphate	-0.167268	-0.459558	0.649282	0.764575
2-hydroxyglutarate	0.127043	0.400656	0.691628	0.799497
Guanidoacetate	0.0623646	0.25276	0.802248	0.877563
Cholesterol-sulfate	-0.134891	-0.372053	0.712576	0.816223
trans-4-hydroxyproline	-0.0243756	-0.270436	0.788752	0.871779
Propyl-l-carnitine	0.0236462	0.283107	0.779119	0.868752
Adenosine	0.111309	0.32744	0.745702	0.846473
Aspartate	-0.00342709	-0.0117488	0.990707	0.990707
Glutathione-oxidized-GSSG-	-0.00981733	-0.0503618	0.960181	0.969972
HomocysteineN	0.0272579	0.302224	0.764652	0.860234
2-hydroxy-2-methylbutyrate	0.0516617	0.160939	0.873265	0.924633
Pyroglutamic-acid	0.0576867	0.228316	0.821013	0.884168
Citraconic-acid	-0.0579725	-0.172864	0.863967	0.922541
N-acetylglutamine	0.123083	0.245362	0.807915	0.877563
Ureidopropionic-acid	0.0273222	0.136196	0.892614	0.937244
Oxaloacetate	-0.00765805	-0.0477139	0.962273	0.969972
Asparagine	0.0188911	0.115712	0.908683	0.94157
Deoxyribose-5-phosphate	-0.012901	-0.0734008	0.941994	0.96497
Lactate	-0.0213281	-0.1119	0.911678	0.94157
