# Supplementary material for: Core functional nodes and sex-specific pathways in human ischaemic and dilated cardiomyopathy
Source: Nat Commun. 2020 Jun 2;11:2843. doi: 10.1038/s41467-020-16584-z (PMC7266817; doi:10.1038/s41467-020-16584-z)
Supplement: Supplementary file 16 — Supplementary Data 14 [file 41467_2020_16584_MOESM16_ESM.xlsx]

## Sheet: gender interaction
Metabolite	log2FC	t-statistic	P-value	Adjusted P-value
Histidine	2.07522	11.2718	6.97916e-12	8.79375e-10
2-Methylbutyrylcarnitine	1.64391	9.41375	3.81959e-10	2.40634e-08
D-erythrose-4-phosphate	1.33695	4.17357	0.000266097	0.0111761
Ornithine	1.22912	3.70959	0.000916887	0.0288819
Fructose-6-phosphate	1.03882	3.61423	0.00117776	0.0296241
Cysteine	0.812855	3.54512	0.00141067	0.0296241
NG-monomethyl-L-arginine	1.09163	3.40094	0.00204921	0.0368857
Tyrosine	1.1289	3.09546	0.00444893	0.065188
Glucose-6-phosphate	1.30147	3.07404	0.0046931	0.065188
Anserine	1.0899	2.9956	0.00570108	0.065188
Serotonin	0.702757	2.961	0.00620838	0.065188
ADP	-0.936025	-2.96101	0.00620827	0.065188
Citrulline	0.667685	2.88408	0.00749367	0.072631
Creatine	-0.30146	-2.8477	0.0081856	0.0736704
Spermine	0.865564	2.78689	0.00947833	0.079618
ATP	-1.52351	-2.71617	0.0112229	0.0860387
Aminoadipic-Acid	0.743848	2.69922	0.0116834	0.0860387
3-phosphoglycerate	-0.966575	-2.67778	0.0122912	0.0860387
Argininosuccinate	0.352946	2.64406	0.0133076	0.0882507
Trimethylamine-N-oxide	0.607452	2.59958	0.014768	0.0930385
Phenylpyruvate	-0.5649	-2.5185	0.0178193	0.106916
4-hydroxyphenylacetate	0.574008	2.47789	0.0195579	0.107143
Taurodeoxycholate	0.713638	2.48134	0.0194044	0.107143
Tryptophan	1.06024	2.43624	0.0215019	0.112885
Riboflavin-5-MonoPhosphate	0.64204	2.34856	0.0261855	0.131975
Methionine	0.878271	2.32088	0.0278471	0.133748
Fructose-1-6-bisphosphate	-1.27261	-2.29259	0.0296434	0.133748
α-keto-δ-NG-NG-dimethylguanidino-valeric-acid	0.953408	2.2914	0.0297217	0.133748
Arginine	0.840029	2.25665	0.032077	0.139369
Threonine	0.499424	2.2338	0.0337169	0.141611
Glycine	0.327513	2.19847	0.0364014	0.147954
Alanine	0.442954	2.10553	0.044401	0.171114
Phenylalanine	0.7482	2.09517	0.0453831	0.171114
Purine	0.659968	2.08698	0.0461735	0.171114
ADMA	0.755949	2.06553	0.0483011	0.173884
Carnosine	0.641	1.95271	0.0609814	0.213435
Glucose	0.459912	1.9242	0.0646137	0.219027
S-adenosyl-L-homocysteine	0.393241	1.91327	0.0660558	0.219027
Xanthine	0.956652	1.88853	0.0694223	0.224287
Serine	0.492356	1.84457	0.075773	0.238685
α-keto-β-methylvaleric-acid	0.281499	1.80045	0.0826421	0.253973
Xanthurenate	0.282334	1.72438	0.0957352	0.287206
Cystamine	-0.525524	-1.56733	0.128342	0.367524
Acetyl-coA	-0.405226	-1.57509	0.126541	0.367524
Hydroxyisocaproate	0.345063	1.46263	0.154775	0.423949
Pyridoxine	0.317801	1.4739	0.151733	0.423949
Thiamine-Pyrophosphate	-0.232216	-1.40899	0.169917	0.445748
Homocysteate	0.420098	1.40761	0.170322	0.445748
Pyruvate	-0.423553	-1.38707	0.176434	0.445748
5-HIAA	0.412253	1.38558	0.176884	0.445748
Glutamine	0.291334	1.3207	0.197362	0.487309
Proline	0.370343	1.28657	0.208847	0.487309
Lysine	0.220187	1.29955	0.204421	0.487309
Deoxycholic-Acid	-0.593636	-1.29036	0.207547	0.487309
5-Aminolevulinic-Acid	0.216592	1.24905	0.222054	0.50816
Glyceraldehyde	-0.298863	-1.23613	0.226745	0.50816
Asparagine	0.233387	1.2276	0.229882	0.50816
Thymidine	-0.159716	-1.14612	0.261509	0.558476
Succinate	-0.242096	-1.13014	0.268067	0.562941
Uracil	0.593336	1.14695	0.261171	0.558476
Taurine	-0.401146	-1.09266	0.283913	0.586443
Histamine	0.165447	1.03417	0.309965	0.613801
Cysteamine	0.299734	1.01631	0.318238	0.616892
Acetoacetic-acid	0.342203	1.0311	0.311376	0.613801
L-Homoserine	0.31933	1.03024	0.311772	0.613801
Betaine	-0.108613	-0.985322	0.332958	0.626159
Tropisetron	0.135044	1.00029	0.325789	0.621961
Mevalonate	0.650419	0.968565	0.341107	0.632052
1-methylhistamine	-0.076708	-0.938704	0.355961	0.642501
Xanthosine	0.377868	0.93072	0.360005	0.642501
N-acetylglutamine	0.537354	0.926715	0.362044	0.642501
trans-4-hydroxyproline	-0.0923544	-0.850148	0.4025	0.670909
Hypoxanthine	0.32821	0.915177	0.367963	0.643935
3-methyl-4-hydroxyphenylglycine	0.250361	0.896884	0.377476	0.651534
Acetylcarnitine	0.174813	0.867782	0.392937	0.669055
N-carbomyl-aspartate	0.219264	0.846174	0.404675	0.670909
Citraconic-acid	-0.182399	-0.809736	0.424964	0.68648
Butyrlcarnitine	0.101659	0.830892	0.413109	0.675996
Acetoacetic-Acid	0.0748022	0.686056	0.498356	0.765766
Isoleucine	0.210095	0.720146	0.477442	0.76149
Quercetin	-0.199296	-0.691436	0.495022	0.765766
2-deoxyadenosine	-0.434831	-0.689046	0.496501	0.765766
Leucine	0.258818	0.59289	0.558044	0.78972
beta-Alanine	0.0952097	0.584195	0.563796	0.78972
Lactate	0.131669	0.659883	0.514755	0.781435
Deoxyribose-5-phosphate	-0.112892	-0.630676	0.533399	0.78972
HomocysteineN	0.0499322	0.610344	0.546587	0.78972
Biotin	-0.0910173	-0.500824	0.620434	0.814999
Ureidopropionic-acid	0.0926608	0.604366	0.550498	0.78972
β-aminoisobutyric-acid	0.184514	0.577387	0.568321	0.78972
Choline	0.185678	0.588409	0.561004	0.78972
Isocitrate	0.242946	0.57434	0.570353	0.78972
Carnitine	0.0661679	0.53537	0.596648	0.808362
cAMP	-0.114311	-0.536294	0.596018	0.808362
Kynurenine	-0.108493	-0.50008	0.620951	0.814999
Malonate	-0.184883	-0.502166	0.619502	0.814999
Uridine	-0.0808601	-0.355764	0.7247	0.878002
5-hydroxyindoleacetic-acid	0.124638	0.445714	0.659253	0.856349
Aspartate	-0.164547	-0.402827	0.690154	0.876534
Thyroxine	0.126021	0.376264	0.709575	0.876534
Guanidoacetate	-0.0433001	-0.29645	0.769088	0.880955
Oxaloacetate	0.0863983	0.417067	0.67983	0.874067
Pyroglutamic-acid	-0.111227	-0.358854	0.722413	0.878002
Cytidine	0.0411003	0.157466	0.876014	0.919815
Adenosine	0.151602	0.381877	0.705454	0.876534
Acetylcholine	-0.104953	-0.334981	0.740152	0.880955
Niacinamide	0.0911691	0.333124	0.741538	0.880955
Valine	0.122415	0.37637	0.709497	0.876534
Uridine-5-diphosphate	-0.0744514	-0.210216	0.835031	0.911242
Glyceraldehyde-3-phosphate	0.08047	0.265542	0.79255	0.891618
3-methyl-2-oxobutyrate	-0.0518743	-0.2088	0.836125	0.911242
p-aminobenzoate-p-AB-	0.0888185	0.30561	0.762177	0.880955
Cytosine	0.0322505	0.112076	0.911568	0.937694
Cholesterol-sulfate	-0.0797322	-0.319187	0.751969	0.880955
Glutamate	0.0351488	0.242434	0.810222	0.903434
2-hydroxyglutarate	-0.0369662	-0.186526	0.853385	0.911242
Kynurenic-acid	-0.033384	-0.195533	0.846397	0.911242
Inosine	0.130164	0.299822	0.766542	0.880955
Glutathione-oxidized-GSSG-	-0.0747223	-0.272163	0.787506	0.891618
2-deoxycytidine	0.0200029	0.0667905	0.947226	0.962504
2-hydroxy-2-methylbutyrate	0.0680568	0.193439	0.848021	0.911242
N-Acetyl-L-Alanine	-0.00820743	-0.0542036	0.95716	0.964818
Propyl-l-carnitine	-0.00925277	-0.121946	0.903818	0.937694
Phenyllactic	-0.00749281	-0.0339343	0.973172	0.973172
Malonyl-coA	0.0655336	0.174608	0.862652	0.913396
2-methylacetoacetate	-0.019794	-0.107241	0.915367	0.937694
