# Supplementary material for: Core functional nodes and sex-specific pathways in human ischaemic and dilated cardiomyopathy
Source: Nat Commun. 2020 Jun 2;11:2843. doi: 10.1038/s41467-020-16584-z (PMC7266817; doi:10.1038/s41467-020-16584-z)
Supplement: Supplementary file 17 — Supplementary data 15 [file 41467_2020_16584_MOESM17_ESM.xlsx]

## Sheet: Metabolites
Ionization mode	Q1 Mass (Da)	Q3 Mass (Da)	ID	DP (volts)	EP (volts)	CE (volts)	CXP (volts)
-	146.993	100.9	2-hydroxy-2-methylbutyrate	-55	-10	-20	-13
-	146.957	128.8	2-hydroxyglutarate	-55	-10	-18	-7
-	99	71	2-methylacetoacetate	-30	-10	-16	-19
-	114.985	70.9	3-methyl-2-oxobutyrate	-40	-10	-14	-9
-	184.885	78.7	3-phosphoglycerate	-125	-10	-56	-39
-	910.09	159	3-hydroxy-3-methylglutaryl coenzyme A	-165	-10	-108	-17
-	150.99	106.9	4-hydroxyphenylacetate	-20	-10	-14	-17
-	190.952	146.8	5-hydroxyindoleacetic acid	-35	-10	-18	-21
-	172.821	128.9	Aconitate	-15	-10	-12	-19
-	425.576	78.6	ADP	-105	-10	-102	-29
-	505.894	78.9	ATP	-115	-10	-122	-9
-	465.163	96.7	cholesterol sulfate	-220	-10	-94	-31
-	327.982	134.2	Cyclic adenosine monophosphate	-60	-10	-46	-13
-	407.275	343.4	Cholic acid	-160	-10	-48	-19
-	128.959	85	Citraconic acid	-5	-10	-16	-11
-	391.225	345.1	Deoxycholic Acid	-150	-10	-48	-19
-	212.933	79	Deoxyribose-5-phosphate	-115	-10	-58	-9
-	338.925	78.8	fructose-1,6-bisphosphate	-55	-10	-92	-9
-	259.089	78.7	fructose-6-phosphate	-65	-10	-84	-11
-	611.072	306.1	glutathione, oxidized (GSSG)	-85	-10	-36	-17
-	89	59	Glyceraldehyde	-25	-10	-10	-5
-	116	74.3	Guanidoacetate	-25	-10	-16	-11
-	181.944	79.8	Homocysteate	-70	-10	-38	-13
-	167.044	123.1	Homogentisate	-40	-10	-18	-13
-	131.011	84.9	Hydroxyisocaproate	-65	-10	-22	-9
-	190.913	72.9	Isocitrate	-35	-10	-36	-35
-	187.975	144	Kynurenic acid	-105	-10	-24	-15
-	207.012	190	Kynurenine	-50	-10	-12	-27
-	852.062	78.9	Malonyl-coA	-135	-10	-128	-9
-	147.187	59.1	Mevalonate	-40	-10	-20	-9
-	130.005	88	N-Acetyl-L-Alanine	-30	-10	-16	-15
-	121.652	78.1	Nicotinate	-55	-10	-18	-9
-	135.974	92.2	p-aminobenzoate	-80	-10	-16	-11
-	165.129	147.1	Phenyllactic	-40	-10	-18	-11
-	163.123	91.1	Phenylpyruvate	-30	-10	-16	-1
-	127.947	82.2	Pyroglutamic acid	-40	-10	-22	-11
-	87	43	Pyruvate	-25	-10	-16	-11
-	274.797	257.1	Saccharopine	-40	-10	-22	-19
-	383.063	133.9	S-adenosyl-L-homocysteine	-40	-10	-40	-21
-	124	80	Taurine	-50	-10	-22	-55
-	497.727	79.8	Taurodeoxycholate	-280	-10	-108	-25
-	423.946	78.9	Thiamine Pyrophosphate	-50	-10	-80	-9
-	241.037	42.1	Thymidine	-80	-10	-60	-11
-	111.05	42.1	Uracil	-35	-10	-24	-11
-	242.949	42.1	Uridine	-75	-10	-44	-9
-	282.932	150.9	Xanthosine	-75	-10	-28	-15
-	203.939	159.8	Xanthurenate	-50	-10	-22	-19
-	808.099	79.1	Acetyl-coA	-135	-10	-130	-41
-	135.913	91.8	Acetoacetic acid	-50	-10	-22	-27
-	289.046	271	Argininosuccinate	-75	-10	-18	-19
-	242.991	42.2	Biotin	-50	-10	-56	-7
-	198.852	97	D-erythrose 4-phosphate	-50	-10	-16	-3
-	168.879	78.9	Glyceraldehyde-3-phosphate	-5	-10	-40	-15
-	267.022	135.1	Inosine	-40	-10	-36	-21
-	102.945	59	Malonate	-15	-10	-14	-15
-	174.999	131.8	N-carbomyl-aspartate	-45	-10	-18	-7
-	120.712	42.2	Niacinamide	-30	-10	-70	-9
-	130.974	86.9	Oxaloacetate	-40	-10	-16	-13
-	300.924	151	Quercetin	-80	-10	-34	-25
-	454.988	96.8	Riboflavin-5'MonoPhosphate	-90	-10	-46	-15
-	283.094	182.9	Tropisetron	-135	-10	-44	-29
-	130.996	87.9	Ureidopropionic acid	-40	-10	-14	-11
-	402.972	79	Uridine 5'-diphosphate	-100	-10	-30	-15
-	258.988	78.9	Glucose-6-phosphate	-75	-10	-80	-9
-	116.72	72.98	Succinate	-24	-10	-17	-10
-	88.83	42.94	Lactate	-34	-10	-17	-11
-	179.037	32	Glucose	-45	-10	-26	-15
+	76.018	30	Glycine	40	10	9	13
+	90.23	44.069	Alanine	41	10	16	8
+	106.074	88.094	Serine	46	10	15	10
+	116.095	70.04	Proline	51	10	24	13
+	118.076	72.03	Valine	61	10	16	15
+	120.099	74.055	Threonine	44	10	15	8
+	121.94	59.1	Cysteine	63	10	26	9
+	132.17	69.01	Isoleucine	46	10	25	16
+	132.17	43	Leucine	46	10	44	10
+	134.14	73.97	Aspartate	85	10	19.5	12.5
+	147.14	84.007	Lysine	51	10	25	12
+	147.14	44	Glutamine	51	10	73	10
+	148.15	84	Glutamate	54	10	23	10
+	150.088	61.072	Methionine	44	10	33	10
+	156.072	110	Histidine	49	10	21	12
+	166.117	120.04	Phenylalanine	40	10	21	14
+	175.139	70.02	Arginine	43	10	32	10
+	182.139	91.066	Tyrosine	41	10	40	10
+	205.114	188.047	Tryptophan	43	10	15	12
+	133.15	74	Asparagine	56	10	22	10
+	126.002	85.1	1-methylhistamine	41	10	27	10
+	252.068	57	2'-deoxyadenosine	46	10	57	16
+	227.976	111.9	2'-deoxycytidine	71	10	21	52
+	191.966	146	5-HIAA	61	10	27	24
+	268.002	136	Adenosine	26	10	29	18
+	203.069	70.3	ADMA	41	10	41	12
+	202.013	70.3	α-keto-δ-(NG,NG-dimethylguanidino)valeric acid	46	10	23	8
+	241.033	109.2	Anserine	31	10	35	16
+	90.092	72	beta-Alanine	51	10	11	10
+	118.013	58	Betaine	66	10	43	16
+	232.076	85.1	Butyrlcarnitine	51	10	29	4
+	329.93	135.9	Cyclic adenosine monophosphate	41	10	47	16
+	227.002	110	Carnosine	51	10	33	14
+	104.808	59.8	Choline	111	10	31	12
+	176.062	113.1	Citrulline	36	10	27	8
+	131.928	62.8	Creatine	66	10	29	10
+	152.907	65.1	Cystamine	51	10	33	10
+	78.858	61	Cysteamine	16	10	29	8
+	243.977	112.1	Cytidine	71	10	29	28
+	112.004	95	Cytosine	101	10	23	10
+	112.921	68.1	Histamine	36	10	45	8
+	189.974	144	Kynurenic acid	36	10	29	16
+	132.92	70.1	Ornithine	46	10	25	8
+	177.086	159.9	Serotonin	1	10	19	16
+	202.977	70.1	Spermine	56	10	37	10
+	125.901	44.1	Taurine	41	10	29	10
+	777.623	731.8	Thyroxine	71	10	43	42
+	131.753	63.1	trans-4-hydroxyproline	51	10	51	6
+	75.87	58	Trimethylamine N-oxide	96	10	27	8
+	242.985	127.2	Thymidine	26	10	29	6
+	244.982	113.1	Uridine	66	10	23	10
+	104.024	85.9	β-aminoisobutyric acid	61	10	11	12
+	204.066	85	Acetylcarnitine	46	10	31	16
+	147.059	88.2	Acetylcholine	51	10	21	14
+	162.106	60	Carnitine	41	10	23	8
+	120.086	74	L-Homoserine	51	10	17	10
+	189	130	N-acetylglutamine	46	10	19	12
+	189.036	70	NG-monomethyl-L-arginine	56	10	35	14
+	120.977	94.2	Purine	56	10	31	14
+	169.988	151.9	Pyridoxine	36	10	21	18
+	162.079	98.1	Aminoadipic Acid	1	10	21	14
+	136.946	118.9	HomocysteineN	101	10	25	14
+	102.881	58	Acetoacetic Acid	96	10	51	10
+	132.114	113.6	5-Aminolevulinic Acid	100	10	30	15
+	130.823	85	α-keto-β-methylvaleric acid	61	10	13	14
+	246.833	85.1	2-Methylbutyrylcarnitine	6	10	31	14
+	217.4	85.2	Propyl-l-carnitine	71	10	25	10
