# Supplementary material for: Core functional nodes and sex-specific pathways in human ischaemic and dilated cardiomyopathy
Source: Nat Commun. 2020 Jun 2;11:2843. doi: 10.1038/s41467-020-16584-z (PMC7266817; doi:10.1038/s41467-020-16584-z)
Supplement: Supplementary file 19 — Source Data [file 41467_2020_16584_MOESM19_ESM.xlsx]

## Sheet: Table 1
Table 1	Aggregate summary statistics of patient information in differnet condition groups.

## Sheet: Table 2
Table 2	Top 10 rows from Supplementary Data 1. DE Proteins ICM.xlsx.

## Sheet: Table 3
Table 3	Top 10 rows from Supplementary Data 2. DE Proteins DCM.xlsx.

## Sheet: Table 4
Table 4	Top 10 rows from Supplementary Data 4. DE Metabolites ICM.xlsx.

## Sheet: Table 5
Table 5	Top 10 rows from Supplementary Data 5. DE Metabolites DCM.xlsx.

## Sheet: Figure 1
Figure 1a	Schematic overview.
Figure 1b	Sample statistics on samples used to perform all analyses. See Table 1 for the aggreate summary of all cilincal statistics in each condition group.

## Sheet: Figure 2
Figure 2a	Processed proteomic data were used to perform the principle component analysis. See Tab named "Proteomics Data" in the current file.
Figure 2b	Volcano plot created based on differential analysis results, available in Supplementary Data 1. DE Proteins ICM.xlsx.
Figure 2c	Volcano plot created based on differential analysis results, available in Supplementary Data 2. DE Proteins DCM.xlsx.
Figure 2d	Venn diagram based on results presented in Figure 2b and 2c.
Figure 2e	Visualisation of log2 fold changes from the differential analyses presented in Figure 2b and 2c.
Figure 2f	Heatmap of differentially expressed proteins identified based on Figure 2d.
	Data used to generated the heatmap are provided in Tab named "Proteomics Data" in the current file.

## Sheet: Figure 3
Figure 3a	Processed metabolomics data were used to perform the principle component analysis. See Tab named "Metabolomics Data" for the source data.
Figure 3b	Volcano plot created based on differential analysis results, available in Supplementary Data 4. DE Metabolites ICM.xlsx.
Figure 3c	Volcano plot created based on differential analysis results, available in Supplementary Data 5. DE Metabolites DCM.xlsx.
Figure 3d	Venn diagram based on results presented in Figure 3b and 3c.
Figure 3e	Visualisation of log2 fold changes from the differential analyses presented in Figure 3b and 3c.
Figure 3f	Heatmap of differentially expressed metabolites identified based on Figure 3d.
	Data used to generated the heatmap are provided in Tab named "Metabolomics Data" in the current file.

## Sheet: Figure 4
Figure 4a (ICM vs Donor)	Pathway analysis results, created using data from Supplementary Data 7. Protein Pathways ICM.xslx and Supplementary Data 9. Metabolite Pathways ICM.xslx.
Figure 4a (DCM vs Donor)	Pathway analysis results, created using data from Supplementary Data 8. Protein Pathways DCM.xlsx and Supplementary Data 10. Metabolite Pathways DCM.xlsx.
Figure 4b	Pathway visualisation using t statistics from the differential analyses results.
		Relevant data files for the t statistics:
		Supplementary Data 1. DE Proteins ICM.xlsx
		Supplementary Data 2. DE Proteins DCM.xlsx
		Supplementary Data 4. DE Metabolites ICM.xlsx
		Supplementary Data 5. DE Metabolites DCM.xlsx

## Sheet: Figure 5
Figure 5a	Correlation network with differentially expressed metabolites and proteins in ICM vs Donor. See Tabs "Metabolomics Data" and "Proteomics Data" for source data of this figure.
Figure 5b	Correlation network with differentially expressed metabolites and proteins in DCM vs Donor. See Tabs "Metabolomics Data" and "Proteomics Data" for source data of this figure.
Figure 5c	Visualisation of differential analyses with gender interaction with the disease conditions for metabolites in ICM, source data file: Supplementary Data 13. Gender Interaction Metabolites ICM.xlsx.
Figure 5d	Visualisation of differential analyses with gender interaction with the disease conditions for metabolites in DCM, source data file: Supplementary Data 14. Gender Interaction Metabolites DCM.xlsx.
Figure 5e	Visualisation of differential analyses with gender interaction with the disease conditions for proteins in ICM and DCM. Source data files: Supplementary Data 11. Gender Interaction Proteins ICM.xlsx and Supplementary Table 12. Gender Interaction Proteins DCM.xlsx.

[truncated: 2 more sheets: Metabolomics Data, Proteomics Data]
